# Supplementary material for: Dietary resveratrol and β-Hydroxy-β-Methylbutyric acid enhance flavor and modulate intramuscular fat in Tibetan sheep: insights from transcriptomics and lipidomics
Source: Front Vet Sci. 2025 Sep 3;12:1634086. doi: 10.3389/fvets.2025.1634086 (PMC12440778; doi:10.3389/fvets.2025.1634086)
Supplement: Supplementary file 1 [file Data_Sheet_1.zip]

Archive with 6 entries (5 files):
- Table S1/
- Table S1/Table 1.docx
- Table S1/Table 2.xlsx
- Table S1/Table 3.xlsx
- Table S1/Table 4.docx
- Table S1/Table 5.xlsx
