# Supplementary material for: Dietary resveratrol and β-Hydroxy-β-Methylbutyric acid enhance flavor and modulate intramuscular fat in Tibetan sheep: insights from transcriptomics and lipidomics
Source: Front Vet Sci. 2025 Sep 3;12:1634086. doi: 10.3389/fvets.2025.1634086 (PMC12440778; doi:10.3389/fvets.2025.1634086)
Supplement: Supplementary file 1 [file Data_Sheet_1.zip › Table S1/Table 2.xlsx]

## Sheet: H-vs-H-RES
KEGG_A_class	KEGG_B_class	Pathway	H-vs-H-RES (567)	All (9236)	Pvalue	Qvalue	Pathway ID	Genes	K_IDs
Metabolism	Xenobiotics biodegradation and metabolism	Drug metabolism - cytochrome P450	19	72	3.84128e-08	1.22921e-05	ko00982	ncbi_100037663(GSTM3);ncbi_100534644(UGT1A1);ncbi_100534646(UGT1A4);ncbi_101103462(MGST1);ncbi_101104591(LOC101104591);ncbi_101105089(FMO1);ncbi_101106720(LOC101106720);ncbi_101107831(LOC101107831);ncbi_101108705(LOC101108705);ncbi_101109936(LOC101109936);ncbi_101111397(LOC101111397);ncbi_101111664(LOC101111664);ncbi_101111965(ADH1C);ncbi_101117163(LOC101117163);ncbi_101118990(LOC101118990);ncbi_…	K00799+K00699+K00699+K00799+K00485+K00485+K00799+K00799+K00799+K00485+K00799+K00799+K13951+K00699+K00799+K00799+K00799+K13952+K00699
Metabolism	Xenobiotics biodegradation and metabolism	Metabolism of xenobiotics by cytochrome P450	19	79	1.92251e-07	2.66077e-05	ko00980	ncbi_100037663(GSTM3);ncbi_100170113(CYP1A1);ncbi_100534644(UGT1A1);ncbi_100534646(UGT1A4);ncbi_101103462(MGST1);ncbi_101106720(LOC101106720);ncbi_101107831(LOC101107831);ncbi_101108705(LOC101108705);ncbi_101111397(LOC101111397);ncbi_101111664(LOC101111664);ncbi_101111965(ADH1C);ncbi_101114663(LOC101114663);ncbi_101115172(LOC101115172);ncbi_101117163(LOC101117163);ncbi_101118990(LOC101118990);ncb…	K00799+K07408+K00699+K00699+K00799+K00799+K00799+K00799+K00799+K00799+K13951+K00079+K00079+K00699+K00799+K00799+K00799+K13952+K00699
Human Diseases	Cancer: overview	Chemical carcinogenesis - DNA adducts	21	96	2.49447e-07	2.66077e-05	ko05204	ncbi_100037663(GSTM3);ncbi_100170113(CYP1A1);ncbi_100534644(UGT1A1);ncbi_100534646(UGT1A4);ncbi_101103462(MGST1);ncbi_101106720(LOC101106720);ncbi_101107831(LOC101107831);ncbi_101108705(LOC101108705);ncbi_101111397(LOC101111397);ncbi_101111664(LOC101111664);ncbi_101111965(ADH1C);ncbi_101114663(LOC101114663);ncbi_101115172(LOC101115172);ncbi_101117163(LOC101117163);ncbi_101118990(LOC101118990);ncb…	K00799+K07408+K00699+K00699+K00799+K00799+K00799+K00799+K00799+K00799+K13951+K00079+K00079+K00699+K00799+K07412+K00799+K00799+K13952+K07412+K00699
Organismal Systems	Immune system	Hematopoietic cell lineage	20	112	1.31768e-05	0.00105414	ko04640	ncbi_101108696(LOC101108696);ncbi_101110103(LOC101110103);ncbi_101111110(CD7);ncbi_101111510(CD19);ncbi_101111837(IL5RA);ncbi_101112618(MME);ncbi_101113211(LOC101113211);ncbi_101113271(MS4A1);ncbi_101114089(LOC101114089);ncbi_101119601(THPO);ncbi_101123372(FCER2);ncbi_114115250(LOC114115250);ncbi_443404(IL1A);ncbi_443406(IL6);ncbi_443523(CSF3);ncbi_443539(IL1B);ncbi_443540(TNF);MSTRG.16478(IGHG1)…	K06752+K06448+K06457+K06465+K05067+K01389+K06856+K06466+K06448+K06854+K06468+K01242+K04383+K05405+K05423+K04519+K03156+K06856+K06856+K06856
Human Diseases	Infectious disease: parasitic	African trypanosomiasis	12	47	1.83311e-05	0.00107755	ko05143	ncbi_101106266(F2RL1);ncbi_101108797(LOC101108797);ncbi_101113211(LOC101113211);ncbi_114110673(LOC114110673);ncbi_443342(IL10);ncbi_443396(IFNG);ncbi_443406(IL6);ncbi_443539(IL1B);ncbi_443540(TNF);MSTRG.16478(IGHG1);MSTRG.16479(IGHG2);MSTRG.16484(IGHV4-39)	K04234+K13822+K06856+K13822+K05443+K04687+K05405+K04519+K03156+K06856+K06856+K06856
Metabolism	Lipid metabolism	Steroid hormone biosynthesis	17	88	2.0204e-05	0.00107755	ko00140	ncbi_100048994(CYP11A1);ncbi_100170113(CYP1A1);ncbi_100534644(UGT1A1);ncbi_100534646(UGT1A4);ncbi_101105400(LOC101105400);ncbi_101107119(LOC101107119);ncbi_101107541(LOC101107541);ncbi_101117163(LOC101117163);ncbi_101120331(SULT1E1);ncbi_101122543(SULT2B1);ncbi_105601846(CYP17);ncbi_105614315(LOC105614315);ncbi_105614373(LOC105614373);ncbi_106990122(LOC106990122);ncbi_114117814(LOC114117814);ncbi…	K00498+K07408+K00699+K00699+K13369+K04119+K04119+K00699+K01016+K01015+K00512+K04119+K07412+K04119+K07412+K00699+K04119
Human Diseases	Infectious disease: bacterial	Legionellosis	17	90	2.74489e-05	0.00125481	ko05134	ncbi_100913152(HSPA1A);ncbi_101107064(HSPA6);ncbi_101111101(LOC101111101);ncbi_101111229(LOC101111229);ncbi_101117638(LOC101117638);ncbi_101119835(LOC101119835);ncbi_105601979(LOC105601979);ncbi_114110979(LOC114110979);ncbi_114113248(LOC114113248);ncbi_114114921(LOC114114921);ncbi_114115652(LOC114115652);ncbi_114117847(LOC114117847);ncbi_121815981(LOC121815981);ncbi_443380(CXCL1);ncbi_443406(IL6)…	K03283+K03283+K08738+K03231+K03231+K04077+K03231+K03283+K08738+K03990+K08738+K08738+K03283+K05505+K05405+K04519+K03156
Human Diseases	Immune disease	Allograft rejection	14	67	4.35884e-05	0.00174354	ko05330	ncbi_101108696(LOC101108696);ncbi_101113211(LOC101113211);ncbi_114109640(LOC114109640);ncbi_121816042(LOC121816042);ncbi_443342(IL10);ncbi_443396(IFNG);ncbi_443401(IL2);ncbi_443540(TNF);ncbi_554317(CD80);MSTRG.16478(IGHG1);MSTRG.16479(IGHG2);MSTRG.16484(IGHV4-39);MSTRG.17411(Patr-A);MSTRG.8506(TRDV1)	K06752+K06856+K06751+K10785+K05443+K04687+K05429+K03156+K05412+K06856+K06856+K06856+K06751+K10784
Organismal Systems	Immune system	Antigen processing and presentation	18	105	6.2138e-05	0.00211412	ko04612	ncbi_100913152(HSPA1A);ncbi_101101976(KLRD1);ncbi_101103752(LOC101103752);ncbi_101103878(LOC101103878);ncbi_101104006(LOC101104006);ncbi_101104266(LOC101104266);ncbi_101107064(HSPA6);ncbi_101108696(LOC101108696);ncbi_101117151(LOC101117151);ncbi_114109640(LOC114109640);ncbi_114110979(LOC114110979);ncbi_114114906(LOC114114906);ncbi_121815981(LOC121815981);ncbi_121816042(LOC121816042);ncbi_443396(I…	K03283+K06516+K07980+K07980+K07980+K07980+K03283+K06752+K06516+K06751+K03283+K08057+K03283+K10785+K04687+K03156+K06751+K10784
Metabolism	Xenobiotics biodegradation and metabolism	Drug metabolism - other enzymes	16	87	6.60661e-05	0.00211412	ko00983	ncbi_100037663(GSTM3);ncbi_100534644(UGT1A1);ncbi_100534646(UGT1A4);ncbi_101103462(MGST1);ncbi_101106720(LOC101106720);ncbi_101107831(LOC101107831);ncbi_101108705(LOC101108705);ncbi_101109730(CES2);ncbi_101111397(LOC101111397);ncbi_101111664(LOC101111664);ncbi_101117163(LOC101117163);ncbi_101118990(LOC101118990);ncbi_106990219(LOC106990219);ncbi_114108595(LOC114108595);ncbi_114118388(LOC114118388…	K00799+K00699+K00699+K00799+K00799+K00799+K00799+K03927+K00799+K00799+K00699+K00799+K00799+K00799+K10808+K00699
Human Diseases	Immune disease	Rheumatoid arthritis	19	116	7.4506e-05	0.00216745	ko05323	ncbi_100101238(LOC100101238);ncbi_101108696(LOC101108696);ncbi_101111035(LOC101111035);ncbi_101111303(LOC101111303);ncbi_101113211(LOC101113211);ncbi_101116777(LOC101116777);ncbi_101120093(LOC101120093);ncbi_121816042(LOC121816042);ncbi_443380(CXCL1);ncbi_443396(IFNG);ncbi_443404(IL1A);ncbi_443406(IL6);ncbi_443539(IL1B);ncbi_443540(TNF);ncbi_554317(CD80);MSTRG.16478(IGHG1);MSTRG.16479(IGHG2);MSTR…	K05408+K06752+K05408+K05408+K06856+K02149+K14624+K10785+K05505+K04687+K04383+K05405+K04519+K03156+K05412+K06856+K06856+K06856+K10784
Human Diseases	Immune disease	Graft-versus-host disease	12	56	0.000117877	0.00314338	ko05332	ncbi_101108696(LOC101108696);ncbi_114109640(LOC114109640);ncbi_121816042(LOC121816042);ncbi_443396(IFNG);ncbi_443401(IL2);ncbi_443404(IL1A);ncbi_443406(IL6);ncbi_443539(IL1B);ncbi_443540(TNF);ncbi_554317(CD80);MSTRG.17411(Patr-A);MSTRG.8506(TRDV1)	K06752+K06751+K10785+K04687+K05429+K04383+K05405+K04519+K03156+K05412+K06751+K10784
Organismal Systems	Immune system	Intestinal immune network for IgA production	13	66	0.000153829	0.00378657	ko04672	ncbi_101103056(AICDA);ncbi_101104901(TNFRSF13C);ncbi_101108696(LOC101108696);ncbi_101113211(LOC101113211);ncbi_121816042(LOC121816042);ncbi_443342(IL10);ncbi_443401(IL2);ncbi_443406(IL6);ncbi_554317(CD80);MSTRG.16478(IGHG1);MSTRG.16479(IGHG2);MSTRG.16484(IGHV4-39);MSTRG.8506(TRDV1)	K10989+K05151+K06752+K06856+K10785+K05443+K05429+K05405+K05412+K06856+K06856+K06856+K10784
Human Diseases	Endocrine and metabolic disease	Type I diabetes mellitus	13	69	0.000245402	0.00560919	ko04940	ncbi_101108696(LOC101108696);ncbi_101119835(LOC101119835);ncbi_114109640(LOC114109640);ncbi_114114471(PTPRN2);ncbi_121816042(LOC121816042);ncbi_443396(IFNG);ncbi_443401(IL2);ncbi_443404(IL1A);ncbi_443539(IL1B);ncbi_443540(TNF);ncbi_554317(CD80);MSTRG.17411(Patr-A);MSTRG.8506(TRDV1)	K06752+K04077+K06751+K07817+K10785+K04687+K05429+K04383+K04519+K03156+K05412+K06751+K10784
Environmental Information Processing	Signaling molecules and interaction	Viral protein interaction with cytokine and cytokine receptor	16	98	0.000281972	0.0060154	ko04061	ncbi_100101238(LOC100101238);ncbi_101110214(CXCR2);ncbi_101111035(LOC101111035);ncbi_101111303(LOC101111303);ncbi_101112653(IL20RA);ncbi_101113016(CX3CR1);ncbi_101114628(CCL1);ncbi_101117556(CCL24);ncbi_101120093(LOC101120093);ncbi_101120468(CCL27);ncbi_101123141(CCL22);ncbi_443342(IL10);ncbi_443380(CXCL1);ncbi_443401(IL2);ncbi_443406(IL6);ncbi_443540(TNF)	K05408+K05050+K05408+K05408+K05136+K04192+K05514+K21097+K14624+K16598+K21095+K05443+K05505+K05429+K05405+K03156
Environmental Information Processing	Signaling molecules and interaction	Cytokine-cytokine receptor interaction	38	348	0.000360799	0.00693161	ko04060	ncbi_100037695(TNFRSF11B);ncbi_100101238(LOC100101238);ncbi_100820736(IL12RB2);ncbi_100913168(GDF15);ncbi_101104901(TNFRSF13C);ncbi_101107231(BMP5);ncbi_101108049(BMP3);ncbi_101108388(TNFSF9);ncbi_101108788(CLCF1);ncbi_101108925(GDF6);ncbi_101109529(IL1RL1);ncbi_101110214(CXCR2);ncbi_101111035(LOC101111035);ncbi_101111303(LOC101111303);ncbi_101111837(IL5RA);ncbi_101112653(IL20RA);ncbi_101113016(C…	K05148+K05408+K05064+K05504+K05151+K04663+K05496+K05472+K05421+K20012+K05171+K05050+K05408+K05408+K05067+K05136+K04192+K05514+K21097+K05163+K06854+K05490+K14624+K16598+K05418+K21095+K22632+K05415+K05440+K05443+K05505+K04687+K05429+K04383+K05405+K05423+K04519+K03156
Human Diseases	Immune disease	Asthma	10	46	0.000382912	0.00693161	ko05310	ncbi_100144427(FCER1A);ncbi_101108696(LOC101108696);ncbi_101113211(LOC101113211);ncbi_121816042(LOC121816042);ncbi_443342(IL10);ncbi_443540(TNF);MSTRG.16478(IGHG1);MSTRG.16479(IGHG2);MSTRG.16484(IGHV4-39);MSTRG.8506(TRDV1)	K08089+K06752+K06856+K10785+K05443+K03156+K06856+K06856+K06856+K10784
Human Diseases	Infectious disease: parasitic	Leishmaniasis	15	91	0.000389903	0.00693161	ko05140	ncbi_101108696(LOC101108696);ncbi_101111229(LOC101111229);ncbi_101113211(LOC101113211);ncbi_101117638(LOC101117638);ncbi_105601979(LOC105601979);ncbi_114114921(LOC114114921);ncbi_114118284(LOC114118284);ncbi_443342(IL10);ncbi_443396(IFNG);ncbi_443404(IL1A);ncbi_443539(IL1B);ncbi_443540(TNF);MSTRG.16478(IGHG1);MSTRG.16479(IGHG2);MSTRG.16484(IGHV4-39)	K06752+K03231+K06856+K03231+K03231+K03990+K04427+K05443+K04687+K04383+K04519+K03156+K06856+K06856+K06856
Human Diseases	Cardiovascular disease	Viral myocarditis	16	103	0.000502336	0.0084604	ko05416	ncbi_101102692(LAMA1);ncbi_101108143(SGCA);ncbi_101108696(LOC101108696);ncbi_101111101(LOC101111101);ncbi_101113211(LOC101113211);ncbi_114109640(LOC114109640);ncbi_114113248(LOC114113248);ncbi_114115652(LOC114115652);ncbi_114117847(LOC114117847);ncbi_121816042(LOC121816042);ncbi_554317(CD80);MSTRG.16478(IGHG1);MSTRG.16479(IGHG2);MSTRG.16484(IGHV4-39);MSTRG.17411(Patr-A);MSTRG.8506(TRDV1)	K05637+K12565+K06752+K08738+K06856+K06751+K08738+K08738+K08738+K10785+K05412+K06856+K06856+K06856+K06751+K10784
Human Diseases	Cardiovascular disease	Fluid shear stress and atherosclerosis	21	157	0.000588581	0.00902596	ko05418	ncbi_100037663(GSTM3);ncbi_101103462(MGST1);ncbi_101106720(LOC101106720);ncbi_101107831(LOC101107831);ncbi_101108705(LOC101108705);ncbi_101111397(LOC101111397);ncbi_101111664(LOC101111664);ncbi_101113534(TRPV4);ncbi_101118990(LOC101118990);ncbi_101120093(LOC101120093);ncbi_101120665(MAPK10);ncbi_106990219(LOC106990219);ncbi_114108595(LOC114108595);ncbi_114111768(LOC114111768);ncbi_114118284(LOC11…	K00799+K00799+K00799+K00799+K00799+K00799+K00799+K04973+K00799+K14624+K04440+K00799+K00799+K12160+K04427+K01398+K04687+K04383+K16366+K04519+K03156
Human Diseases	Infectious disease: parasitic	Malaria	12	66	0.000592329	0.00902596	ko05144	ncbi_101107864(LOC101107864);ncbi_101108797(LOC101108797);ncbi_101120093(LOC101120093);ncbi_114110673(LOC114110673);ncbi_121816042(LOC121816042);ncbi_443342(IL10);ncbi_443396(IFNG);ncbi_443406(IL6);ncbi_443523(CSF3);ncbi_443539(IL1B);ncbi_443540(TNF);MSTRG.8506(TRDV1)	K04659+K13822+K14624+K13822+K10785+K05443+K04687+K05405+K05423+K04519+K03156+K10784
Human Diseases	Infectious disease: parasitic	Amoebiasis	18	126	0.000650349	0.00940936	ko05146	ncbi_100216462(FN1);ncbi_101102692(LAMA1);ncbi_101102790(COL4A3);ncbi_101105026(C9);ncbi_101110103(LOC101110103);ncbi_101113211(LOC101113211);ncbi_101114089(LOC101114089);ncbi_101117327(ADCY1);ncbi_101118172(COL4A4);ncbi_443342(IL10);ncbi_443380(CXCL1);ncbi_443396(IFNG);ncbi_443406(IL6);ncbi_443539(IL1B);ncbi_443540(TNF);MSTRG.16478(IGHG1);MSTRG.16479(IGHG2);MSTRG.16484(IGHV4-39)	K05717+K05637+K06237+K04000+K06448+K06856+K06448+K08041+K06237+K05443+K05505+K04687+K05405+K04519+K03156+K06856+K06856+K06856
Human Diseases	Infectious disease: parasitic	Chagas disease	19	137	0.000676298	0.00940936	ko05142	ncbi_100101238(LOC100101238);ncbi_101108352(LOC101108352);ncbi_101111035(LOC101111035);ncbi_101111303(LOC101111303);ncbi_101117327(ADCY1);ncbi_101120093(LOC101120093);ncbi_101120665(MAPK10);ncbi_114109370(LOC114109370);ncbi_114112819(LOC114112819);ncbi_114114906(LOC114114906);ncbi_114114921(LOC114114921);ncbi_121816042(LOC121816042);ncbi_443342(IL10);ncbi_443396(IFNG);ncbi_443401(IL2);ncbi_443406…	K05408+K04382+K05408+K05408+K08041+K14624+K04440+K04724+K05415+K08057+K03990+K10785+K05443+K04687+K05429+K05405+K04519+K03156+K10784
Organismal Systems	Immune system	Natural killer cell mediated cytotoxicity	20	150	0.000821454	0.0109527	ko04650	ncbi_101101976(KLRD1);ncbi_101103958(LOC101103958);ncbi_101108790(SH2D1B);ncbi_101113211(LOC101113211);ncbi_101113847(SHC2);ncbi_101117151(LOC101117151);ncbi_101121838(LOC101121838);ncbi_114108725(LOC114108725);ncbi_114110058(LOC114110058);ncbi_114112819(LOC114112819);ncbi_114116078(LOC114116078);ncbi_114116088(LOC114116088);ncbi_114116113(LOC114116113);ncbi_121820715(LOC121820715);ncbi_443396(IF…	K06516+K07986+K07989+K06856+K17447+K06516+K07986+K07986+K04364+K05415+K07986+K07986+K07986+K06523+K04687+K03156+K06856+K06856+K06856+K07986
Metabolism	Metabolism of cofactors and vitamins	Folate biosynthesis	9	43	0.000998492	0.0122891	ko00790	ncbi_101107119(LOC101107119);ncbi_101107541(LOC101107541);ncbi_101114663(LOC101114663);ncbi_101115172(LOC101115172);ncbi_101120619(TH);ncbi_101123195(ALPL);ncbi_105614315(LOC105614315);ncbi_106990122(LOC106990122);ncbi_443108(PGFS)	K04119+K04119+K00079+K00079+K00501+K01077+K04119+K04119+K04119
Human Diseases	Immune disease	Primary immunodeficiency	9	43	0.000998492	0.0122891	ko05340	ncbi_101103056(AICDA);ncbi_101104901(TNFRSF13C);ncbi_101106352(ADA);ncbi_101111510(CD19);ncbi_101113211(LOC101113211);ncbi_114108841(LOC114108841);MSTRG.16478(IGHG1);MSTRG.16479(IGHG2);MSTRG.16484(IGHV4-39)	K10989+K05151+K01488+K06465+K06856+K06554+K06856+K06856+K06856
Metabolism	Metabolism of other amino acids	Glutathione metabolism	11	61	0.00106638	0.0126386	ko00480	ncbi_100037663(GSTM3);ncbi_101103462(MGST1);ncbi_101106720(LOC101106720);ncbi_101107831(LOC101107831);ncbi_101108705(LOC101108705);ncbi_101111397(LOC101111397);ncbi_101111664(LOC101111664);ncbi_101118990(LOC101118990);ncbi_106990219(LOC106990219);ncbi_114108595(LOC114108595);ncbi_114118388(LOC114118388)	K00799+K00799+K00799+K00799+K00799+K00799+K00799+K00799+K00799+K00799+K10808
Human Diseases	Cardiovascular disease	Dilated cardiomyopathy	15	102	0.00132869	0.015185	ko05414	ncbi_101102692(LAMA1);ncbi_101105365(CACNA2D3);ncbi_101108143(SGCA);ncbi_101113211(LOC101113211);ncbi_101115408(MYL3);ncbi_101117327(ADCY1);ncbi_101119440(AGT);ncbi_101121961(TNNI3);ncbi_101122427(CACNG2);ncbi_101122837(TTN);ncbi_443528(ADRB1);ncbi_443540(TNF);MSTRG.16478(IGHG1);MSTRG.16479(IGHG2);MSTRG.16484(IGHV4-39)	K05637+K04860+K12565+K06856+K12749+K08041+K09821+K12044+K04867+K12567+K04141+K03156+K06856+K06856+K06856
Environmental Information Processing	Signaling molecules and interaction	Cell adhesion molecules	21	171	0.00178359	0.019681	ko04514	ncbi_100462658(CLDN7);ncbi_101102362(CLDN19);ncbi_101104446(IGSF11);ncbi_101106001(NRCAM);ncbi_101108696(LOC101108696);ncbi_101109639(CDH15);ncbi_101112016(NLGN1);ncbi_101113348(CNTN2);ncbi_101116672(MAG);ncbi_101117889(NRXN2);ncbi_101119747(CDH1);ncbi_101120654(NTNG2);ncbi_101121636(PDCD1);ncbi_114109640(LOC114109640);ncbi_121816042(LOC121816042);ncbi_121820715(LOC121820715);ncbi_554317(CD80);nc…	K06087+K06087+K06791+K06756+K06752+K06809+K07378+K06760+K06771+K07377+K05689+K16359+K06744+K06751+K10785+K06523+K05412+K06087+K06087+K06751+K10784
Organismal Systems	Endocrine system	Ovarian steroidogenesis	11	67	0.00234827	0.0250482	ko04913	ncbi_100048994(CYP11A1);ncbi_100170113(CYP1A1);ncbi_101107119(LOC101107119);ncbi_101107541(LOC101107541);ncbi_101113228(LHCGR);ncbi_101116150(PLA2G4D);ncbi_101117327(ADCY1);ncbi_105601846(CYP17);ncbi_105614315(LOC105614315);ncbi_106990122(LOC106990122);ncbi_443108(PGFS)	K00498+K07408+K04119+K04119+K04248+K16342+K08041+K00512+K04119+K04119+K04119
Organismal Systems	Immune system	IL-17 signaling pathway	14	98	0.00251189	0.0259292	ko04657	ncbi_101111137(FOSL1);ncbi_101112234(MAPK15);ncbi_101112939(MAPK4);ncbi_101119984(IL17B);ncbi_101120093(LOC101120093);ncbi_101120665(MAPK10);ncbi_114109063(LOC114109063);ncbi_114118284(LOC114118284);ncbi_443380(CXCL1);ncbi_443396(IFNG);ncbi_443406(IL6);ncbi_443523(CSF3);ncbi_443539(IL1B);ncbi_443540(TNF)	K04502+K19603+K06855+K05490+K14624+K04440+K06855+K04427+K05505+K04687+K05405+K05423+K04519+K03156
Metabolism	Metabolism of cofactors and vitamins	Retinol metabolism	12	79	0.00297829	0.0294762	ko00830	ncbi_100170113(CYP1A1);ncbi_100302354(SDR16C5);ncbi_100534644(UGT1A1);ncbi_100534646(UGT1A4);ncbi_101104222(LOC101104222);ncbi_101105400(LOC101105400);ncbi_101111965(ADH1C);ncbi_101117163(LOC101117163);ncbi_105614373(LOC105614373);ncbi_114115282(LOC114115282);ncbi_114117814(LOC114117814);ncbi_442993(UGT1A9)	K07408+K15734+K00699+K00699+K11154+K13369+K13951+K00699+K07412+K13952+K07412+K00699
Human Diseases	Drug resistance: antineoplastic	Platinum drug resistance	14	100	0.00303973	0.0294762	ko01524	ncbi_100037663(GSTM3);ncbi_101103462(MGST1);ncbi_101106720(LOC101106720);ncbi_101107831(LOC101107831);ncbi_101108705(LOC101108705);ncbi_101111101(LOC101111101);ncbi_101111397(LOC101111397);ncbi_101111664(LOC101111664);ncbi_101118990(LOC101118990);ncbi_106990219(LOC106990219);ncbi_114108595(LOC114108595);ncbi_114113248(LOC114113248);ncbi_114115652(LOC114115652);ncbi_114117847(LOC114117847)	K00799+K00799+K00799+K00799+K00799+K08738+K00799+K00799+K00799+K00799+K00799+K08738+K08738+K08738
Human Diseases	Infectious disease: bacterial	Staphylococcus aureus infection	15	112	0.00339684	0.0319703	ko05150	ncbi_100526781(LOC100526781);ncbi_100526782(LOC100526782);ncbi_101108117(KRT18);ncbi_101108696(LOC101108696);ncbi_101111379(KRT23);ncbi_101112066(PLG);ncbi_101113211(LOC101113211);ncbi_101117946(KRT19);ncbi_114114921(LOC114114921);ncbi_121816042(LOC121816042);ncbi_443342(IL10);MSTRG.16478(IGHG1);MSTRG.16479(IGHG2);MSTRG.16484(IGHV4-39);MSTRG.8506(TRDV1)	K07604+K07604+K07604+K06752+K07604+K01315+K06856+K07604+K03990+K10785+K05443+K06856+K06856+K06856+K10784
Human Diseases	Immune disease	Systemic lupus erythematosus	20	169	0.0035083	0.0320759	ko05322	ncbi_101102674(C6);ncbi_101105026(C9);ncbi_101105290(LOC101105290);ncbi_101108696(LOC101108696);ncbi_101110974(LOC101110974);ncbi_101113211(LOC101113211);ncbi_105603814(LOC105603814);ncbi_114109691(LOC114109691);ncbi_114109692(LOC114109692);ncbi_114114921(LOC114114921);ncbi_121816042(LOC121816042);ncbi_121817857(LOC121817857);ncbi_443342(IL10);ncbi_443396(IFNG);ncbi_443540(TNF);ncbi_554317(CD80);…	K03995+K04000+K11254+K06752+K11252+K06856+K11253+K11252+K11252+K03990+K10785+K11087+K05443+K04687+K03156+K05412+K06856+K06856+K06856+K10784
Metabolism	Lipid metabolism	Arachidonic acid metabolism	13	92	0.0038893	0.0345715	ko00590	ncbi_101107119(LOC101107119);ncbi_101107420(LOC101107420);ncbi_101107541(LOC101107541);ncbi_101114663(LOC101114663);ncbi_101115172(LOC101115172);ncbi_101116150(PLA2G4D);ncbi_101118184(LOC101118184);ncbi_105614315(LOC105614315);ncbi_105614373(LOC105614373);ncbi_106990122(LOC106990122);ncbi_106990140(LOC106990140);ncbi_114117814(LOC114117814);ncbi_443108(PGFS)	K04119+K01047+K04119+K00079+K00079+K16342+K17726+K04119+K07412+K04119+K17726+K07412+K04119
Human Diseases	Cancer: specific types	Hepatocellular carcinoma	21	184	0.00433294	0.037474	ko05225	ncbi_100037663(GSTM3);ncbi_100885762(GADD45G);ncbi_101102299(WNT10B);ncbi_101103229(WNT16);ncbi_101103462(MGST1);ncbi_101106720(LOC101106720);ncbi_101107831(LOC101107831);ncbi_101108705(LOC101108705);ncbi_101109815(AXIN2);ncbi_101111397(LOC101111397);ncbi_101111664(LOC101111664);ncbi_101111785(WNT6);ncbi_101112309(FZD1);ncbi_101113847(SHC2);ncbi_101116782(WNT2B);ncbi_101118990(LOC101118990);ncbi_…	K00799+K04402+K01357+K01558+K00799+K00799+K00799+K00799+K04385+K00799+K00799+K00445+K02432+K17447+K00182+K00799+K00799+K00799+K04364+K01064+K02235
Human Diseases	Immune disease	Autoimmune thyroid disease	12	84	0.0049749	0.0418939	ko05320	ncbi_101108696(LOC101108696);ncbi_101113211(LOC101113211);ncbi_114109640(LOC114109640);ncbi_121816042(LOC121816042);ncbi_443342(IL10);ncbi_443401(IL2);ncbi_554317(CD80);MSTRG.16478(IGHG1);MSTRG.16479(IGHG2);MSTRG.16484(IGHV4-39);MSTRG.17411(Patr-A);MSTRG.8506(TRDV1)	K06752+K06856+K06751+K10785+K05443+K05429+K05412+K06856+K06856+K06856+K06751+K10784
Organismal Systems	Digestive system	Protein digestion and absorption	17	142	0.00608103	0.0498956	ko04974	ncbi_100196905(COL2A1);ncbi_101102790(COL4A3);ncbi_101102992(COL9A1);ncbi_101105748(SLC36A2);ncbi_101106359(KCNE3);ncbi_101109558(SLC7A9);ncbi_101111424(COL6A6);ncbi_101111548(SLC36A3);ncbi_101111950(SLC3A1);ncbi_101112618(MME);ncbi_101115616(COL28A1);ncbi_101117548(COL11A1);ncbi_101118172(COL4A4);ncbi_101118494(COL6A5);ncbi_101119401(COL22A1);ncbi_101120054(XPNPEP2);MSTRG.11778(--)	K19719+K06237+K08131+K14209+K04897+K13868+K06238+K14209+K14210+K01389+K23619+K19721+K06237+K06238+K16630+K14208+K14209
Human Diseases	Cancer: specific types	Basal cell carcinoma	10	66	0.00657795	0.0518533	ko05217	ncbi_100885762(GADD45G);ncbi_101102299(WNT10B);ncbi_101103229(WNT16);ncbi_101109815(AXIN2);ncbi_101111785(WNT6);ncbi_101112309(FZD1);ncbi_101116782(WNT2B);ncbi_101117666(SHH);ncbi_121820714(WNT9B);ncbi_780481(FZD2)	K04402+K01357+K01558+K04385+K00445+K02432+K00182+K11988+K01064+K02235
Metabolism	Global and overview maps	Metabolic pathways	123	1633	0.0066437	0.0518533	ko01100	ncbi_100037663(GSTM3);ncbi_100048994(CYP11A1);ncbi_100170113(CYP1A1);ncbi_100534644(UGT1A1);ncbi_100534646(UGT1A4);ncbi_101102207(OTC);ncbi_101102559(CERS4);ncbi_101102845(LOC101102845);ncbi_101103182(LOC101103182);ncbi_101103199(CA14);ncbi_101103446(AGXT);ncbi_101103462(MGST1);ncbi_101103537(PDE11A);ncbi_101103587(GAPDHS);ncbi_101103674(INPP5J);ncbi_101103801(ACSS3);ncbi_101104222(LOC101104222);…	K00799+K00498+K07408+K00699+K00699+K00611+K04710+K01934+K11433+K01672+K00830+K00799+K13298+K10705+K01106+K01908+K11154+K12318+K00710+K13757+K00710+K13369+K13524+K01488+K00799+K04119+K01047+K01958+K04119+K00799+K01590+K00718+K00779+K00799+K13748+K23234+K20279+K00710+K00365+K04710+K11160+K18966+K05604+K01634+K14454+K00799+K00799+K13951+K01019+K04628+K00276+K02368+K00939+K01640+K00710+K01834+K00079+…
Human Diseases	Immune disease	Inflammatory bowel disease	11	77	0.00702225	0.0535028	ko05321	ncbi_100820736(IL12RB2);ncbi_101108696(LOC101108696);ncbi_121816042(LOC121816042);ncbi_443342(IL10);ncbi_443396(IFNG);ncbi_443401(IL2);ncbi_443404(IL1A);ncbi_443406(IL6);ncbi_443539(IL1B);ncbi_443540(TNF);MSTRG.8506(TRDV1)	K05064+K06752+K10785+K05443+K04687+K05429+K04383+K05405+K04519+K03156+K10784
Organismal Systems	Aging	Longevity regulating pathway - worm	12	90	0.0086437	0.0643252	ko04212	ncbi_100037663(GSTM3);ncbi_101103462(MGST1);ncbi_101106720(LOC101106720);ncbi_101107831(LOC101107831);ncbi_101108705(LOC101108705);ncbi_101111397(LOC101111397);ncbi_101111664(LOC101111664);ncbi_101118990(LOC101118990);ncbi_101119835(LOC101119835);ncbi_101120665(MAPK10);ncbi_106990219(LOC106990219);ncbi_114108595(LOC114108595)	K00799+K00799+K00799+K00799+K00799+K00799+K00799+K00799+K04077+K04440+K00799+K00799
Human Diseases	Cancer: specific types	Gastric cancer	18	164	0.011677	0.0837618	ko05226	ncbi_100885762(GADD45G);ncbi_101102299(WNT10B);ncbi_101103229(WNT16);ncbi_101107164(LOC101107164);ncbi_101109815(AXIN2);ncbi_101111295(CDH17);ncbi_101111785(WNT6);ncbi_101111845(RXRG);ncbi_101112309(FZD1);ncbi_101113847(SHC2);ncbi_101116782(WNT2B);ncbi_101117666(SHH);ncbi_101119747(CDH1);ncbi_114110058(LOC114110058);ncbi_114110421(LOC114110421);ncbi_121820714(WNT9B);ncbi_443367(ABCB1);ncbi_780481…	K04402+K01357+K01558+K04685+K04385+K06811+K00445+K08526+K02432+K17447+K00182+K11988+K05689+K04364+K05691+K01064+K05658+K02235
Organismal Systems	Sensory system	Taste transduction	13	105	0.011779	0.0837618	ko04742	ncbi_100170325(SCNN1B);ncbi_101111411(PKD2L1);ncbi_101112183(GNG13);ncbi_101121265(GABRA2);ncbi_443189(CHRM3);ncbi_443488(SCNN1A);MSTRG.10712(Pol);MSTRG.17738(Pol);MSTRG.19680(Pol);MSTRG.2125(--);MSTRG.303(--);MSTRG.4465(--);MSTRG.661(Pol)	K04825+K04990+K04547+K05175+K04131+K04824+K08474+K08474+K08474+K08474+K08474+K08474+K08474
Human Diseases	Infectious disease: parasitic	Toxoplasmosis	15	134	0.0171881	0.11957	ko05145	ncbi_100913152(HSPA1A);ncbi_101102692(LAMA1);ncbi_101107064(HSPA6);ncbi_101108696(LOC101108696);ncbi_101111101(LOC101111101);ncbi_101120665(MAPK10);ncbi_114110979(LOC114110979);ncbi_114113248(LOC114113248);ncbi_114115652(LOC114115652);ncbi_114117847(LOC114117847);ncbi_114118284(LOC114118284);ncbi_121815981(LOC121815981);ncbi_443342(IL10);ncbi_443396(IFNG);ncbi_443540(TNF)	K03283+K05637+K03283+K06752+K08738+K04440+K03283+K08738+K08738+K08738+K04427+K03283+K05443+K04687+K03156
Human Diseases	Endocrine and metabolic disease	AGE-RAGE signaling pathway in diabetic complications	13	111	0.0181624	0.123659	ko04933	ncbi_100216462(FN1);ncbi_101102790(COL4A3);ncbi_101111586(AGER);ncbi_101118172(COL4A4);ncbi_101119440(AGT);ncbi_101120093(LOC101120093);ncbi_101120665(MAPK10);ncbi_443115(MMP2);ncbi_443404(IL1A);ncbi_443406(IL6);ncbi_443498(EDN1);ncbi_443539(IL1B);ncbi_443540(TNF)	K05717+K06237+K19722+K06237+K09821+K14624+K04440+K01398+K04383+K05405+K16366+K04519+K03156
Organismal Systems	Nervous system	GABAergic synapse	11	90	0.0214163	0.139862	ko04727	ncbi_101105268(SLC32A1);ncbi_101105462(ABAT);ncbi_101105536(SLC6A11);ncbi_101112183(GNG13);ncbi_101113465(SLC38A5);ncbi_101114097(GNGT1);ncbi_101114770(SLC6A12);ncbi_101116182(SLC38A3);ncbi_101117327(ADCY1);ncbi_101121265(GABRA2);ncbi_101122358(GABRB1)	K15015+K13524+K05044+K04547+K14992+K04548+K05045+K13576+K08041+K05175+K05181
Human Diseases	Cardiovascular disease	Hypertrophic cardiomyopathy	11	90	0.0214163	0.139862	ko05410	ncbi_101102692(LAMA1);ncbi_101105365(CACNA2D3);ncbi_101108143(SGCA);ncbi_101115408(MYL3);ncbi_101119440(AGT);ncbi_101121961(TNNI3);ncbi_101122427(CACNG2);ncbi_101122837(TTN);ncbi_443406(IL6);ncbi_443498(EDN1);ncbi_443540(TNF)	K05637+K04860+K12565+K12749+K09821+K12044+K04867+K12567+K05405+K16366+K03156
Human Diseases	Endocrine and metabolic disease	Cushing syndrome	17	163	0.0221546	0.14179	ko04934	ncbi_100048994(CYP11A1);ncbi_101102299(WNT10B);ncbi_101103229(WNT16);ncbi_101103537(PDE11A);ncbi_101107164(LOC101107164);ncbi_101109815(AXIN2);ncbi_101111785(WNT6);ncbi_101112309(FZD1);ncbi_101115006(LOC101115006);ncbi_101116782(WNT2B);ncbi_101117327(ADCY1);ncbi_101118217(KCNA4);ncbi_101119440(AGT);ncbi_105601846(CYP17);ncbi_121820714(WNT9B);ncbi_443482(MC2R);ncbi_780481(FZD2)	K00498+K01357+K01558+K13298+K04685+K04385+K00445+K02432+K14961+K00182+K08041+K04877+K09821+K00512+K01064+K04200+K02235
Metabolism	Glycan biosynthesis and metabolism	Other types of O-glycan biosynthesis	7	47	0.0234341	0.144909	ko00514	ncbi_101104386(GALNT14);ncbi_101104903(GALNTL5);ncbi_101108300(ST6GAL2);ncbi_101109586(GALNT17);ncbi_101113990(GALNT5);ncbi_101117195(GALNT9);ncbi_114113140(LOC114113140)	K00710+K00710+K00779+K00710+K00710+K00710+K00778
Environmental Information Processing	Signal transduction	NF-kappa B signaling pathway	14	127	0.0235477	0.144909	ko04064	ncbi_100885762(GADD45G);ncbi_101104901(TNFRSF13C);ncbi_101113211(LOC101113211);ncbi_101118670(EDA2R);ncbi_114109370(LOC114109370);ncbi_114118284(LOC114118284);ncbi_121816042(LOC121816042);ncbi_443380(CXCL1);ncbi_443539(IL1B);ncbi_443540(TNF);MSTRG.16478(IGHG1);MSTRG.16479(IGHG2);MSTRG.16484(IGHV4-39);MSTRG.8506(TRDV1)	K04402+K05151+K06856+K05163+K04724+K04427+K10785+K05505+K04519+K03156+K06856+K06856+K06856+K10784
Human Diseases	Infectious disease: bacterial	Pathogenic Escherichia coli infection	23	242	0.0241385	0.145742	ko05130	ncbi_100462658(CLDN7);ncbi_101102362(CLDN19);ncbi_101105166(LOC101105166);ncbi_101107699(NLRP3);ncbi_101111101(LOC101111101);ncbi_101111723(MYH8);ncbi_101113211(LOC101113211);ncbi_101120665(MAPK10);ncbi_114113248(LOC114113248);ncbi_114113987(LOC114113987);ncbi_114115652(LOC114115652);ncbi_114117847(LOC114117847);ncbi_114118284(LOC114118284);ncbi_442994(MYH1);ncbi_443406(IL6);ncbi_443539(IL1B);ncb…	K06087+K06087+K05757+K12800+K08738+K10352+K06856+K04440+K08738+K07374+K08738+K08738+K04427+K10352+K05405+K04519+K03156+K06087+K06087+K13365+K06856+K06856+K06856
Organismal Systems	Nervous system	Synaptic vesicle cycle	10	84	0.0323365	0.191623	ko04721	ncbi_101102712(SYT1);ncbi_101105268(SLC32A1);ncbi_101105536(SLC6A11);ncbi_101111653(SLC17A7);ncbi_101112696(STX1A);ncbi_101114770(SLC6A12);ncbi_101116078(SLC6A2);ncbi_101116777(LOC101116777);ncbi_101119236(LOC101119236);ncbi_443246(SLC1A3)	K15290+K15015+K05044+K12302+K04560+K05045+K05035+K02149+K05038+K05614
Human Diseases	Cancer: overview	Pathways in cancer	47	587	0.0350818	0.204112	ko05200	ncbi_100037663(GSTM3);ncbi_100216462(FN1);ncbi_100820736(IL12RB2);ncbi_100885762(GADD45G);ncbi_101102299(WNT10B);ncbi_101102692(LAMA1);ncbi_101102790(COL4A3);ncbi_101103229(WNT16);ncbi_101103462(MGST1);ncbi_101106720(LOC101106720);ncbi_101107164(LOC101107164);ncbi_101107831(LOC101107831);ncbi_101108705(LOC101108705);ncbi_101109815(AXIN2);ncbi_101111101(LOC101111101);ncbi_101111397(LOC101111397);n…	K00799+K05717+K05064+K04402+K01357+K05637+K06237+K01558+K00799+K00799+K04685+K00799+K00799+K04385+K08738+K00799+K00799+K00445+K05067+K08526+K04547+K02432+K04548+K04236+K00182+K08041+K11988+K06237+K00799+K09821+K05689+K04440+K00799+K00799+K04364+K05691+K08738+K08738+K08738+K01064+K08551+K01398+K04687+K05429+K05405+K16366+K02235
Organismal Systems	Immune system	Fc epsilon RI signaling pathway	9	74	0.0365021	0.207179	ko04664	ncbi_100144427(FCER1A);ncbi_101113211(LOC101113211);ncbi_101116150(PLA2G4D);ncbi_101120665(MAPK10);ncbi_114110058(LOC114110058);ncbi_443540(TNF);MSTRG.16478(IGHG1);MSTRG.16479(IGHG2);MSTRG.16484(IGHV4-39)	K08089+K06856+K16342+K04440+K04364+K03156+K06856+K06856+K06856
Organismal Systems	Immune system	C-type lectin receptor signaling pathway	12	110	0.0369037	0.207179	ko04625	ncbi_101104735(CLEC4D);ncbi_101107699(NLRP3);ncbi_101120665(MAPK10);ncbi_101121578(EGR3);ncbi_101122407(EGR2);ncbi_101123141(CCL22);ncbi_443342(IL10);ncbi_443401(IL2);ncbi_443406(IL6);ncbi_443539(IL1B);ncbi_443540(TNF);ncbi_678675(CLEC6A)	K10058+K12800+K04440+K12497+K12496+K21095+K05443+K05429+K05405+K04519+K03156+K17514
Metabolism	Glycan biosynthesis and metabolism	Mucin type O-glycan biosynthesis	5	31	0.0386783	0.213397	ko00512	ncbi_101104386(GALNT14);ncbi_101104903(GALNTL5);ncbi_101109586(GALNT17);ncbi_101113990(GALNT5);ncbi_101117195(GALNT9)	K00710+K00710+K00710+K00710+K00710
Human Diseases	Neurodegenerative disease	Prion disease	5	32	0.0436156	0.236559	ko05020	ncbi_101102674(C6);ncbi_101105026(C9);ncbi_443404(IL1A);ncbi_443406(IL6);ncbi_443539(IL1B)	K03995+K04000+K04383+K05405+K04519
Environmental Information Processing	Signal transduction	Calcium signaling pathway	20	218	0.0463594	0.24725	ko04020	ncbi_100294559(ADRB3);ncbi_101105292(CASQ2);ncbi_101111289(RYR3);ncbi_101113211(LOC101113211);ncbi_101113228(LHCGR);ncbi_101114778(DRD5);ncbi_101117029(CHRM1);ncbi_101117327(ADCY1);ncbi_101117928(HTR4);ncbi_114115250(LOC114115250);ncbi_114117324(LOC114117324);ncbi_121816042(LOC121816042);ncbi_443138(OXTR);ncbi_443189(CHRM3);ncbi_443366(PTGFR);ncbi_443528(ADRB1);MSTRG.16478(IGHG1);MSTRG.16479(IGHG…	K04143+K23445+K04963+K06856+K04248+K05840+K04129+K08041+K04160+K01242+K05850+K10785+K04229+K04131+K04262+K04141+K06856+K06856+K06856+K10784
Environmental Information Processing	Signaling molecules and interaction	Neuroactive ligand-receptor interaction	30	359	0.0518171	0.270137	ko04080	ncbi_100144753(KISS1R);ncbi_100170317(ADRA2A);ncbi_100294559(ADRB3);ncbi_101106266(F2RL1);ncbi_101108605(NMB);ncbi_101108822(MCHR1);ncbi_101112066(PLG);ncbi_101113228(LHCGR);ncbi_101113823(NPY4R2);ncbi_101114699(F2RL3);ncbi_101114778(DRD5);ncbi_101115407(CHRNA5);ncbi_101117029(CHRM1);ncbi_101117078(GRID2);ncbi_101117928(HTR4);ncbi_101119440(AGT);ncbi_101121265(GABRA2);ncbi_101121700(HRH3);ncbi_10…	K08374+K04138+K04143+K04234+K05223+K04320+K01315+K04248+K04206+K04236+K05840+K04807+K04129+K05207+K04160+K09821+K05175+K04151+K05181+K05253+K04805+K04815+K03990+K04811+K04229+K04131+K04262+K04200+K16366+K04141
Human Diseases	Neurodegenerative disease	Alzheimer disease	33	402	0.0527004	0.270137	ko05010	ncbi_100294604(SNCA);ncbi_101102299(WNT10B);ncbi_101103229(WNT16);ncbi_101109815(AXIN2);ncbi_101111101(LOC101111101);ncbi_101111289(RYR3);ncbi_101111586(AGER);ncbi_101111785(WNT6);ncbi_101112309(FZD1);ncbi_101112618(MME);ncbi_101116782(WNT2B);ncbi_101116843(LOC101116843);ncbi_101117029(CHRM1);ncbi_101120665(MAPK10);ncbi_101121655(LOC101121655);ncbi_106990653(LOC106990653);ncbi_114112897(LOC114112…	K04528+K01357+K01558+K04385+K08738+K04963+K19722+K00445+K02432+K01389+K00182+K03955+K04129+K04440+K17445+K00411+K03967+K08738+K07374+K05864+K08738+K08738+K01064+K04131+K04383+K05405+K04519+K03156+K02235+K00412+K02262+K03881+K03881
Organismal Systems	Endocrine system	Estrogen signaling pathway	14	142	0.0531831	0.270137	ko04915	ncbi_100526781(LOC100526781);ncbi_100526782(LOC100526782);ncbi_100913152(HSPA1A);ncbi_101107064(HSPA6);ncbi_101108117(KRT18);ncbi_101111379(KRT23);ncbi_101113847(SHC2);ncbi_101117327(ADCY1);ncbi_101117946(KRT19);ncbi_114110058(LOC114110058);ncbi_114110979(LOC114110979);ncbi_121815981(LOC121815981);ncbi_443066(ESR2);ncbi_443115(MMP2)	K07604+K07604+K03283+K03283+K07604+K07604+K17447+K08041+K07604+K04364+K03283+K03283+K08551+K01398
Organismal Systems	Immune system	Complement and coagulation cascades	10	92	0.0549135	0.272479	ko04610	ncbi_101102336(FGB);ncbi_101102674(C6);ncbi_101105026(C9);ncbi_101112066(PLG);ncbi_101114699(F2RL3);ncbi_101114941(LOC101114941);ncbi_101122966(CFHR5);ncbi_101123223(LOC101123223);ncbi_114114921(LOC114114921);ncbi_443407(SERPINC1)	K03904+K03995+K04000+K01315+K04236+K23815+K23817+K23815+K03990+K03911
Metabolism	Glycan biosynthesis and metabolism	Glycosaminoglycan biosynthesis - heparan sulfate / heparin	4	24	0.0561417	0.272479	ko00534	ncbi_101110034(HS6ST2);ncbi_101110949(HS6ST3);ncbi_101113394(EXTL1);ncbi_101116370(HS3ST2)	K08102+K08103+K02368+K07808
Human Diseases	Infectious disease: viral	Measles	18	196	0.0561988	0.272479	ko05162	ncbi_100913152(HSPA1A);ncbi_101107064(HSPA6);ncbi_101111101(LOC101111101);ncbi_101120665(MAPK10);ncbi_114110979(LOC114110979);ncbi_114112819(LOC114112819);ncbi_114113248(LOC114113248);ncbi_114115652(LOC114115652);ncbi_114117847(LOC114117847);ncbi_114118284(LOC114118284);ncbi_121815981(LOC121815981);ncbi_121816042(LOC121816042);ncbi_443401(IL2);ncbi_443404(IL1A);ncbi_443406(IL6);ncbi_443539(IL1B);…	K03283+K03283+K08738+K04440+K03283+K05415+K08738+K08738+K08738+K04427+K03283+K10785+K05429+K04383+K05405+K04519+K05404+K10784
Human Diseases	Infectious disease: bacterial	Tuberculosis	20	225	0.060565	0.289266	ko05152	ncbi_101108696(LOC101108696);ncbi_101111081(PLA2R1);ncbi_101111101(LOC101111101);ncbi_101113211(LOC101113211);ncbi_101119835(LOC101119835);ncbi_101120665(MAPK10);ncbi_114112819(LOC114112819);ncbi_114113248(LOC114113248);ncbi_114114921(LOC114114921);ncbi_114115652(LOC114115652);ncbi_114117847(LOC114117847);ncbi_443342(IL10);ncbi_443396(IFNG);ncbi_443404(IL1A);ncbi_443406(IL6);ncbi_443539(IL1B);ncb…	K06752+K06560+K08738+K06856+K04077+K04440+K05415+K08738+K03990+K08738+K08738+K05443+K04687+K04383+K05405+K04519+K03156+K06856+K06856+K06856
Human Diseases	Infectious disease: viral	Epstein-Barr virus infection	23	270	0.0686256	0.322944	ko05169	ncbi_100885762(GADD45G);ncbi_101108696(LOC101108696);ncbi_101111101(LOC101111101);ncbi_101111510(CD19);ncbi_101113211(LOC101113211);ncbi_101120665(MAPK10);ncbi_101123372(FCER2);ncbi_105612430(ENTPD8);ncbi_114109640(LOC114109640);ncbi_114112819(LOC114112819);ncbi_114113248(LOC114113248);ncbi_114114906(LOC114114906);ncbi_114115652(LOC114115652);ncbi_114117847(LOC114117847);ncbi_114118284(LOC1141182…	K04402+K06752+K08738+K06465+K06856+K04440+K06468+K01510+K06751+K05415+K08738+K08057+K08738+K08738+K04427+K10785+K05405+K03156+K06856+K06856+K06856+K06751+K10784
Metabolism	Amino acid metabolism	Glycine, serine and threonine metabolism	6	48	0.0717733	0.329075	ko00260	ncbi_101103446(AGXT);ncbi_101113086(LOC101113086);ncbi_101114294(LOC101114294);ncbi_101117476(GLDC);ncbi_101118164(LOC101118164);ncbi_101121085(LOC101121085)	K00830+K00276+K01834+K00281+K15789+K15789
Environmental Information Processing	Signaling molecules and interaction	ECM-receptor interaction	10	97	0.0733083	0.329075	ko04512	ncbi_100196905(COL2A1);ncbi_100216462(FN1);ncbi_101102692(LAMA1);ncbi_101102790(COL4A3);ncbi_101102992(COL9A1);ncbi_101107864(LOC101107864);ncbi_101111424(COL6A6);ncbi_101118172(COL4A4);ncbi_101118494(COL6A5);ncbi_101121399(FREM1)	K19719+K05717+K05637+K06237+K08131+K04659+K06238+K06237+K06238+K23380
Organismal Systems	Digestive system	Salivary secretion	10	97	0.0733083	0.329075	ko04970	ncbi_100294559(ADRB3);ncbi_101102969(LOC101102969);ncbi_101104339(GUCY1A2);ncbi_101111289(RYR3);ncbi_101117327(ADCY1);ncbi_114115250(LOC114115250);ncbi_114115251(LOC114115251);ncbi_114117324(LOC114117324);ncbi_443189(CHRM3);ncbi_443528(ADRB1)	K04143+K13915+K12318+K04963+K08041+K01242+K18152+K05850+K04131+K04141
Environmental Information Processing	Signal transduction	Wnt signaling pathway	16	176	0.0740418	0.329075	ko04310	ncbi_101102299(WNT10B);ncbi_101103229(WNT16);ncbi_101109259(WIF1);ncbi_101109815(AXIN2);ncbi_101111137(FOSL1);ncbi_101111785(WNT6);ncbi_101112309(FZD1);ncbi_101114123(SOST);ncbi_101116782(WNT2B);ncbi_101120418(CCN4);ncbi_101120665(MAPK10);ncbi_106990232(LGR6);ncbi_114118284(LOC114118284);ncbi_114118747(LOC114118747);ncbi_121820714(WNT9B);ncbi_780481(FZD2)	K01357+K01558+K01691+K04385+K04502+K00445+K02432+K16834+K00182+K22471+K04440+K08399+K04427+K04468+K01064+K02235
Human Diseases	Infectious disease: bacterial	Yersinia infection	14	151	0.0799047	0.347668	ko05135	ncbi_100216462(FN1);ncbi_101107699(NLRP3);ncbi_101120093(LOC101120093);ncbi_101120665(MAPK10);ncbi_101121821(LOC101121821);ncbi_114112819(LOC114112819);ncbi_114118284(LOC114118284);ncbi_121816042(LOC121816042);ncbi_443342(IL10);ncbi_443401(IL2);ncbi_443406(IL6);ncbi_443539(IL1B);ncbi_443540(TNF);MSTRG.8506(TRDV1)	K05717+K12800+K14624+K04440+K12803+K05415+K04427+K10785+K05443+K05429+K05405+K04519+K03156+K10784
Organismal Systems	Endocrine system	Renin-angiotensin system	4	27	0.0803982	0.347668	ko04614	ncbi_100048991(KLK1);ncbi_101112618(MME);ncbi_101119440(AGT);ncbi_443310(REN)	K01325+K01389+K09821+K01380
Human Diseases	Cancer: specific types	Small cell lung cancer	11	113	0.0861156	0.367426	ko05222	ncbi_100216462(FN1);ncbi_100885762(GADD45G);ncbi_101102692(LAMA1);ncbi_101102790(COL4A3);ncbi_101107164(LOC101107164);ncbi_101111101(LOC101111101);ncbi_101111845(RXRG);ncbi_101118172(COL4A4);ncbi_114113248(LOC114113248);ncbi_114115652(LOC114115652);ncbi_114117847(LOC114117847)	K05717+K04402+K05637+K06237+K04685+K08738+K08526+K06237+K08738+K08738+K08738
Organismal Systems	Immune system	Chemokine signaling pathway	17	194	0.087393	0.36797	ko04062	ncbi_100101238(LOC100101238);ncbi_101110214(CXCR2);ncbi_101111035(LOC101111035);ncbi_101111303(LOC101111303);ncbi_101112183(GNG13);ncbi_101113016(CX3CR1);ncbi_101113847(SHC2);ncbi_101114097(GNGT1);ncbi_101114628(CCL1);ncbi_101117327(ADCY1);ncbi_101117556(CCL24);ncbi_101120060(LOC101120060);ncbi_101120093(LOC101120093);ncbi_101120468(CCL27);ncbi_101123141(CCL22);ncbi_114110058(LOC114110058);ncbi_4…	K05408+K05050+K05408+K05408+K04547+K04192+K17447+K04548+K05514+K08041+K21097+K08291+K14624+K16598+K21095+K04364+K05505
Metabolism	Metabolism of cofactors and vitamins	Thiamine metabolism	3	18	0.0945077	0.392759	ko00730	ncbi_101113475(AK8);ncbi_101121984(AK5);ncbi_101123195(ALPL)	K00939+K00939+K01077
Human Diseases	Infectious disease: bacterial	Pertussis	8	78	0.104587	0.429074	ko05133	ncbi_101107699(NLRP3);ncbi_101120665(MAPK10);ncbi_114114921(LOC114114921);ncbi_443342(IL10);ncbi_443404(IL1A);ncbi_443406(IL6);ncbi_443539(IL1B);ncbi_443540(TNF)	K12800+K04440+K03990+K05443+K04383+K05405+K04519+K03156
Metabolism	Global and overview maps	2-Oxocarboxylic acid metabolism	3	19	0.107345	0.434816	ko01210	ncbi_101111158(GOT1L1);ncbi_114113035(LOC114113035);ncbi_443485(BCAT1)	K14454+K00825+K00826
Metabolism	Carbohydrate metabolism	Ascorbate and aldarate metabolism	4	30	0.108986	0.435946	ko00053	ncbi_100534644(UGT1A1);ncbi_100534646(UGT1A4);ncbi_101117163(LOC101117163);ncbi_442993(UGT1A9)	K00699+K00699+K00699+K00699
Metabolism	Amino acid metabolism	Tyrosine metabolism	5	42	0.112666	0.445102	ko00350	ncbi_101111158(GOT1L1);ncbi_101111965(ADH1C);ncbi_101113086(LOC101113086);ncbi_101120619(TH);ncbi_114115282(LOC114115282)	K14454+K13951+K00276+K00501+K13952
Human Diseases	Cancer: specific types	Colorectal cancer	10	106	0.115144	0.449343	ko05210	ncbi_100885762(GADD45G);ncbi_101103724(EREG);ncbi_101109815(AXIN2);ncbi_101111101(LOC101111101);ncbi_101120665(MAPK10);ncbi_114110058(LOC114110058);ncbi_114113248(LOC114113248);ncbi_114115652(LOC114115652);ncbi_114117847(LOC114117847);ncbi_443427(AREG)	K04402+K09784+K04385+K08738+K04440+K04364+K08738+K08738+K08738+K09782
Organismal Systems	Immune system	Toll-like receptor signaling pathway	11	120	0.118266	0.453402	ko04620	ncbi_100101238(LOC100101238);ncbi_101111035(LOC101111035);ncbi_101111303(LOC101111303);ncbi_101120665(MAPK10);ncbi_114112819(LOC114112819);ncbi_114118284(LOC114118284);ncbi_443406(IL6);ncbi_443539(IL1B);ncbi_443540(TNF);ncbi_554254(TLR7);ncbi_554317(CD80)	K05408+K05408+K05408+K04440+K05415+K04427+K05405+K04519+K03156+K05404+K05412
Metabolism	Amino acid metabolism	Lysine biosynthesis	1	2	0.119018	0.453402	ko00300	ncbi_114113035(LOC114113035)	K00825
Organismal Systems	Endocrine system	Cortisol synthesis and secretion	7	68	0.122232	0.453695	ko04927	ncbi_100048994(CYP11A1);ncbi_101113131(NR0B1);ncbi_101117327(ADCY1);ncbi_101118217(KCNA4);ncbi_101119440(AGT);ncbi_105601846(CYP17);ncbi_443482(MC2R)	K00498+K08562+K08041+K04877+K09821+K00512+K04200
Environmental Information Processing	Signal transduction	Hippo signaling pathway	15	176	0.122978	0.453695	ko04390	ncbi_101102299(WNT10B);ncbi_101103229(WNT16);ncbi_101107231(BMP5);ncbi_101108352(LOC101108352);ncbi_101108925(GDF6);ncbi_101109815(AXIN2);ncbi_101111785(WNT6);ncbi_101112309(FZD1);ncbi_101116782(WNT2B);ncbi_101119747(CDH1);ncbi_105606080(FRMD1);ncbi_114110421(LOC114110421);ncbi_121820714(WNT9B);ncbi_443427(AREG);ncbi_780481(FZD2)	K01357+K01558+K04663+K04382+K20012+K04385+K00445+K02432+K00182+K05689+K16821+K05691+K01064+K09782+K02235
Organismal Systems	Immune system	T cell receptor signaling pathway	11	121	0.123348	0.453695	ko04660	ncbi_101107882(PAK5);ncbi_101120665(MAPK10);ncbi_101121636(PDCD1);ncbi_114110058(LOC114110058);ncbi_114118284(LOC114118284);ncbi_121816042(LOC121816042);ncbi_443342(IL10);ncbi_443396(IFNG);ncbi_443401(IL2);ncbi_443540(TNF);MSTRG.8506(TRDV1)	K05736+K04440+K06744+K04364+K04427+K10785+K05443+K04687+K05429+K03156+K10784
Metabolism	Nucleotide metabolism	Purine metabolism	12	136	0.13022	0.473021	ko00230	ncbi_101103537(PDE11A);ncbi_101104339(GUCY1A2);ncbi_101104795(PDE6C);ncbi_101106352(ADA);ncbi_101109838(LOC101109838);ncbi_101113475(AK8);ncbi_101117327(ADCY1);ncbi_101121984(AK5);ncbi_101122024(PDE6A);ncbi_105612430(ENTPD8);ncbi_114115884(LOC114115884);ncbi_114118388(LOC114118388)	K13298+K12318+K13757+K01488+K00365+K00939+K08041+K00939+K08718+K01510+K01587+K10808
Cellular Processes	Transport and catabolism	Peroxisome	10	109	0.131559	0.473021	ko04146	ncbi_101103446(AGXT);ncbi_101108576(SLC27A2);ncbi_101113541(HMGCLL1);ncbi_101118465(HAO1);MSTRG.10713(--);MSTRG.12491(--);MSTRG.1335(--);MSTRG.17613(--);MSTRG.4090(--);MSTRG.9988(--)	K00830+K08746+K01640+K11517+K00308+K00308+K00308+K00308+K00308+K00308
Metabolism	Metabolism of cofactors and vitamins	Porphyrin metabolism	5	45	0.139919	0.497489	ko00860	ncbi_100534644(UGT1A1);ncbi_100534646(UGT1A4);ncbi_101113655(HEPH);ncbi_101117163(LOC101117163);ncbi_442993(UGT1A9)	K00699+K00699+K14735+K00699+K00699
Human Diseases	Cancer: overview	Transcriptional misregulation in cancer	17	209	0.143023	0.499356	ko05202	ncbi_100101227(WT1);ncbi_100885762(GADD45G);ncbi_101103229(WNT16);ncbi_101105239(HOXA10);ncbi_101105652(HOXA9);ncbi_101108719(PAX5);ncbi_101110344(ETV4);ncbi_101111845(RXRG);ncbi_101113211(LOC101113211);ncbi_101114267(HOXA11);ncbi_105603814(LOC105603814);ncbi_121816042(LOC121816042);ncbi_443406(IL6);MSTRG.16478(IGHG1);MSTRG.16479(IGHG2);MSTRG.16484(IGHV4-39);MSTRG.8506(TRDV1)	K09234+K04402+K01558+K17443+K21950+K09383+K15592+K08526+K06856+K21951+K11253+K10785+K05405+K06856+K06856+K06856+K10784
Environmental Information Processing	Membrane transport	ABC transporters	6	58	0.143565	0.499356	ko02010	ncbi_101104887(ABCA12);ncbi_101107781(ABCB5);ncbi_101120522(ABCC8);ncbi_105605961(LOC105605961);ncbi_121819380(ABCA13);ncbi_443367(ABCB1)	K05646+K05660+K05032+K05673+K05647+K05658
Cellular Processes	Cell growth and death	p53 signaling pathway	9	98	0.146695	0.504756	ko04115	ncbi_100885762(GADD45G);ncbi_101105532(CHEK2);ncbi_101111101(LOC101111101);ncbi_101117595(ADGRB1);ncbi_101122263(LOC101122263);ncbi_114113248(LOC114113248);ncbi_114115652(LOC114115652);ncbi_114117847(LOC114117847);ncbi_114118388(LOC114118388)	K04402+K06641+K08738+K04596+K10134+K08738+K08738+K08738+K10808
Human Diseases	Infectious disease: viral	Influenza A	17	211	0.151679	0.516353	ko05164	ncbi_100144429(LOC100144429);ncbi_101107699(NLRP3);ncbi_101108696(LOC101108696);ncbi_101111101(LOC101111101);ncbi_101112066(PLG);ncbi_101120093(LOC101120093);ncbi_101122104(DNAJB1);ncbi_114112819(LOC114112819);ncbi_114113248(LOC114113248);ncbi_114115652(LOC114115652);ncbi_114117847(LOC114117847);ncbi_443396(IFNG);ncbi_443404(IL1A);ncbi_443406(IL6);ncbi_443539(IL1B);ncbi_443540(TNF);ncbi_554254(TL…	K01340+K12800+K06752+K08738+K01315+K14624+K09507+K05415+K08738+K08738+K08738+K04687+K04383+K05405+K04519+K03156+K05404
Environmental Information Processing	Signal transduction	ErbB signaling pathway	8	86	0.156781	0.528106	ko04012	ncbi_101103724(EREG);ncbi_101107882(PAK5);ncbi_101111426(EIF4EBP1);ncbi_101113847(SHC2);ncbi_101120665(MAPK10);ncbi_101121348(NRG2);ncbi_114110058(LOC114110058);ncbi_443427(AREG)	K09784+K05736+K07205+K17447+K04440+K05456+K04364+K09782
Metabolism	Metabolism of other amino acids	beta-Alanine metabolism	4	35	0.164954	0.549847	ko00410	ncbi_101105462(ABAT);ncbi_101110627(GADL1);ncbi_101110987(CNDP1);ncbi_101113086(LOC101113086)	K13524+K18966+K05604+K00276
Metabolism	Biosynthesis of other secondary metabolites	Caffeine metabolism	1	3	0.173113	0.571095	ko00232	ncbi_101109838(LOC101109838)	K00365
Human Diseases	Infectious disease: viral	Human cytomegalovirus infection	21	275	0.176411	0.576037	ko05163	ncbi_100101238(LOC100101238);ncbi_101110214(CXCR2);ncbi_101111035(LOC101111035);ncbi_101111101(LOC101111101);ncbi_101111303(LOC101111303);ncbi_101111426(EIF4EBP1);ncbi_101112183(GNG13);ncbi_101114097(GNGT1);ncbi_101117327(ADCY1);ncbi_101120093(LOC101120093);ncbi_114109640(LOC114109640);ncbi_114110058(LOC114110058);ncbi_114112819(LOC114112819);ncbi_114113248(LOC114113248);ncbi_114114906(LOC1141149…	K05408+K05050+K05408+K08738+K05408+K07205+K04547+K04548+K08041+K14624+K06751+K04364+K05415+K08738+K08057+K08738+K08738+K05405+K04519+K03156+K06751
Metabolism	Lipid metabolism	Ether lipid metabolism	5	49	0.180191	0.582435	ko00565	ncbi_101107420(LOC101107420);ncbi_101112599(GAL3ST1);ncbi_101113069(UGT8);ncbi_101115816(LPCAT2);ncbi_101116150(PLA2G4D)	K01047+K01019+K04628+K13510+K16342
Metabolism	Carbohydrate metabolism	Pentose and glucuronate interconversions	4	37	0.189743	0.604421	ko00040	ncbi_100534644(UGT1A1);ncbi_100534646(UGT1A4);ncbi_101117163(LOC101117163);ncbi_442993(UGT1A9)	K00699+K00699+K00699+K00699
Metabolism	Amino acid metabolism	Tryptophan metabolism	5	50	0.190875	0.604421	ko00380	ncbi_100170113(CYP1A1);ncbi_101108757(ALDH8A1);ncbi_114113035(LOC114113035);MSTRG.6142(Inmt);MSTRG.6143(Inmt)	K07408+K23234+K00825+K00562+K00562
Organismal Systems	Digestive system	Mineral absorption	7	77	0.192659	0.604421	ko04978	ncbi_101103834(FTL);ncbi_101105882(S100G);ncbi_101111646(SLC26A9);ncbi_101113655(HEPH);ncbi_101118415(LOC101118415);ncbi_114109119(LOC114109119);ncbi_114117324(LOC114117324)	K13625+K14734+K14706+K14735+K14737+K13625+K05850
Metabolism	Lipid metabolism	Sphingolipid metabolism	5	51	0.201778	0.620856	ko00600	ncbi_101102559(CERS4);ncbi_101110093(CERS3);ncbi_101111155(SGPL1);ncbi_101112599(GAL3ST1);ncbi_101113069(UGT8)	K04710+K04710+K01634+K01019+K04628
Cellular Processes	Cell growth and death	Apoptosis - multiple species	5	51	0.201778	0.620856	ko04215	ncbi_101111101(LOC101111101);ncbi_101120665(MAPK10);ncbi_114113248(LOC114113248);ncbi_114115652(LOC114115652);ncbi_114117847(LOC114117847)	K08738+K04440+K08738+K08738+K08738
Human Diseases	Neurodegenerative disease	Parkinson disease	15	193	0.206225	0.62686	ko05012	ncbi_100294604(SNCA);ncbi_101107437(GPR37);ncbi_101111101(LOC101111101);ncbi_101116843(LOC101116843);ncbi_101117250(UCHL1);ncbi_101120619(TH);ncbi_106990653(LOC106990653);ncbi_114112897(LOC114112897);ncbi_114113248(LOC114113248);ncbi_114115652(LOC114115652);ncbi_114117847(LOC114117847);MSTRG.1727(MT-CYB);MSTRG.20573(MT-CO3);MSTRG.20574(MT-ND4);MSTRG.7807(MT-ND4)	K04528+K04243+K08738+K03955+K05611+K00501+K00411+K03967+K08738+K08738+K08738+K00412+K02262+K03881+K03881
Organismal Systems	Aging	Longevity regulating pathway - multiple species	6	65	0.207648	0.62686	ko04213	ncbi_100913152(HSPA1A);ncbi_101107064(HSPA6);ncbi_101117327(ADCY1);ncbi_101121655(LOC101121655);ncbi_114110979(LOC114110979);ncbi_121815981(LOC121815981)	K03283+K03283+K08041+K17445+K03283+K03283
Organismal Systems	Endocrine system	Melanogenesis	9	107	0.210006	0.628055	ko04916	ncbi_101102299(WNT10B);ncbi_101103229(WNT16);ncbi_101111785(WNT6);ncbi_101112309(FZD1);ncbi_101116782(WNT2B);ncbi_101117327(ADCY1);ncbi_121820714(WNT9B);ncbi_443498(EDN1);ncbi_780481(FZD2)	K01357+K01558+K00445+K02432+K00182+K08041+K01064+K16366+K02235
Human Diseases	Drug resistance: antineoplastic	Antifolate resistance	4	39	0.215616	0.638654	ko01523	ncbi_105605961(LOC105605961);ncbi_443406(IL6);ncbi_443539(IL1B);ncbi_443540(TNF)	K05673+K05405+K04519+K03156
Cellular Processes	Cell growth and death	Apoptosis - fly	6	66	0.217541	0.638654	ko04214	ncbi_101111101(LOC101111101);ncbi_101120665(MAPK10);ncbi_114113248(LOC114113248);ncbi_114115652(LOC114115652);ncbi_114117847(LOC114117847);ncbi_114118284(LOC114118284)	K08738+K04440+K08738+K08738+K08738+K04427
Metabolism	Amino acid metabolism	Valine, leucine and isoleucine biosynthesis	1	4	0.223892	0.646288	ko00290	ncbi_443485(BCAT1)	K00826
Organismal Systems	Digestive system	Fat digestion and absorption	5	53	0.224181	0.646288	ko04975	ncbi_101107420(LOC101107420);ncbi_101108161(LOC101108161);ncbi_101110535(DGAT2);ncbi_101117229(LOC101117229);ncbi_101122246(LOC101122246)	K01047+K14457+K11160+K14456+K14456
Human Diseases	Substance dependence	Morphine addiction	8	95	0.227317	0.646968	ko05032	ncbi_101103537(PDE11A);ncbi_101105268(SLC32A1);ncbi_101112183(GNG13);ncbi_101114097(GNGT1);ncbi_101117327(ADCY1);ncbi_101120060(LOC101120060);ncbi_101121265(GABRA2);ncbi_101122358(GABRB1)	K13298+K15015+K04547+K04548+K08041+K08291+K05175+K05181
Metabolism	Glycan biosynthesis and metabolism	Glycosylphosphatidylinositol (GPI)-anchor biosynthesis	3	27	0.228461	0.646968	ko00563	ncbi_101119000(GPLD1);ncbi_105601869(PIGY);MSTRG.7993(PIGF)	K01127+K11001+K05287
Organismal Systems	Immune system	B cell receptor signaling pathway	7	82	0.237488	0.663777	ko04662	ncbi_101104586(CD79B);ncbi_101111510(CD19);ncbi_101113211(LOC101113211);ncbi_114110058(LOC114110058);MSTRG.16478(IGHG1);MSTRG.16479(IGHG2);MSTRG.16484(IGHV4-39)	K06507+K06465+K06856+K04364+K06856+K06856+K06856
Organismal Systems	Circulatory system	Cardiac muscle contraction	9	111	0.241194	0.663777	ko04260	ncbi_101105292(CASQ2);ncbi_101105365(CACNA2D3);ncbi_101115408(MYL3);ncbi_101121691(MYL4);ncbi_101121961(TNNI3);ncbi_101122427(CACNG2);ncbi_106990653(LOC106990653);MSTRG.1727(MT-CYB);MSTRG.20573(MT-CO3)	K23445+K04860+K12749+K12750+K12044+K04867+K00411+K00412+K02262
Metabolism	Amino acid metabolism	Alanine, aspartate and glutamate metabolism	4	41	0.242379	0.663777	ko00250	ncbi_101103446(AGXT);ncbi_101105462(ABAT);ncbi_101111158(GOT1L1);ncbi_101120570(GFPT2)	K00830+K13524+K14454+K00820
Human Diseases	Cancer: specific types	Breast cancer	12	155	0.243096	0.663777	ko05224	ncbi_100885762(GADD45G);ncbi_101102299(WNT10B);ncbi_101103229(WNT16);ncbi_101109815(AXIN2);ncbi_101111785(WNT6);ncbi_101112309(FZD1);ncbi_101113847(SHC2);ncbi_101116782(WNT2B);ncbi_114110058(LOC114110058);ncbi_121820714(WNT9B);ncbi_443066(ESR2);ncbi_780481(FZD2)	K04402+K01357+K01558+K04385+K00445+K02432+K17447+K00182+K04364+K01064+K08551+K02235
Environmental Information Processing	Signal transduction	PI3K-Akt signaling pathway	29	412	0.245477	0.663777	ko04151	ncbi_100196905(COL2A1);ncbi_100216462(FN1);ncbi_101102692(LAMA1);ncbi_101102790(COL4A3);ncbi_101102992(COL9A1);ncbi_101103724(EREG);ncbi_101105666(LOC101105666);ncbi_101107864(LOC101107864);ncbi_101108352(LOC101108352);ncbi_101111424(COL6A6);ncbi_101111426(EIF4EBP1);ncbi_101111510(CD19);ncbi_101112183(GNG13);ncbi_101113211(LOC101113211);ncbi_101114097(GNGT1);ncbi_101117029(CHRM1);ncbi_101118172(C…	K19719+K05717+K05637+K06237+K08131+K09784+K02991+K04659+K04382+K06238+K07205+K06465+K04547+K06856+K04548+K04129+K06237+K06238+K00693+K05418+K04364+K05415+K05429+K05405+K09782+K05423+K06856+K06856+K06856
Human Diseases	Cardiovascular disease	Arrhythmogenic right ventricular cardiomyopathy	7	83	0.246842	0.663777	ko05412	ncbi_101102692(LAMA1);ncbi_101104733(PKP2);ncbi_101105365(CACNA2D3);ncbi_101108143(SGCA);ncbi_101118655(DSG2);ncbi_101122427(CACNG2);ncbi_114110421(LOC114110421)	K05637+K12642+K04860+K12565+K07597+K04867+K05691
Human Diseases	Substance dependence	Nicotine addiction	4	42	0.256033	0.671802	ko05033	ncbi_101105268(SLC32A1);ncbi_101111653(SLC17A7);ncbi_101121265(GABRA2);ncbi_101122358(GABRB1)	K15015+K12302+K05175+K05181
Organismal Systems	Nervous system	Retrograde endocannabinoid signaling	12	157	0.256748	0.671802	ko04723	ncbi_101105268(SLC32A1);ncbi_101111653(SLC17A7);ncbi_101112183(GNG13);ncbi_101114097(GNGT1);ncbi_101116843(LOC101116843);ncbi_101117327(ADCY1);ncbi_101120665(MAPK10);ncbi_101121265(GABRA2);ncbi_101122358(GABRB1);ncbi_114112897(LOC114112897);MSTRG.20574(MT-ND4);MSTRG.7807(MT-ND4)	K15015+K12302+K04547+K04548+K03955+K08041+K04440+K05175+K05181+K03967+K03881+K03881
Organismal Systems	Nervous system	Cholinergic synapse	9	113	0.257367	0.671802	ko04725	ncbi_101106197(KCNJ14);ncbi_101112183(GNG13);ncbi_101114097(GNGT1);ncbi_101117029(CHRM1);ncbi_101117327(ADCY1);ncbi_101122655(KCNQ4);ncbi_101123239(CHRNA3);ncbi_101123499(CHRNB4);ncbi_443189(CHRM3)	K05007+K04547+K04548+K04129+K08041+K04929+K04805+K04815+K04131
Environmental Information Processing	Signal transduction	cAMP signaling pathway	17	232	0.258224	0.671802	ko04024	ncbi_100233164(CNGA3);ncbi_101102014(HCAR2);ncbi_101113228(LHCGR);ncbi_101114778(DRD5);ncbi_101117029(CHRM1);ncbi_101117327(ADCY1);ncbi_101117928(HTR4);ncbi_101119926(FFAR2);ncbi_101120665(MAPK10);ncbi_101121961(TNNI3);ncbi_101122570(SUCNR1);ncbi_105605961(LOC105605961);ncbi_114117324(LOC114117324);ncbi_443138(OXTR);ncbi_443482(MC2R);ncbi_443498(EDN1);ncbi_443528(ADRB1)	K04950+K08402+K04248+K05840+K04129+K08041+K04160+K04328+K04440+K12044+K10042+K05673+K05850+K04229+K04200+K16366+K04141
Environmental Information Processing	Signal transduction	TNF signaling pathway	10	128	0.260353	0.671878	ko04668	ncbi_101120093(LOC101120093);ncbi_101120665(MAPK10);ncbi_114109370(LOC114109370);ncbi_114112819(LOC114112819);ncbi_114118284(LOC114118284);ncbi_443380(CXCL1);ncbi_443406(IL6);ncbi_443498(EDN1);ncbi_443539(IL1B);ncbi_443540(TNF)	K14624+K04440+K04724+K05415+K04427+K05505+K05405+K16366+K04519+K03156
Human Diseases	Endocrine and metabolic disease	Non-alcoholic fatty liver disease	15	203	0.264722	0.677689	ko04932	ncbi_101111101(LOC101111101);ncbi_101115503(MLXIPL);ncbi_101116843(LOC101116843);ncbi_101120665(MAPK10);ncbi_106990653(LOC106990653);ncbi_114112897(LOC114112897);ncbi_114113248(LOC114113248);ncbi_114115652(LOC114115652);ncbi_114117847(LOC114117847);ncbi_443404(IL1A);ncbi_443406(IL6);ncbi_443539(IL1B);ncbi_443540(TNF);MSTRG.1727(MT-CYB);MSTRG.20573(MT-CO3)	K08738+K09113+K03955+K04440+K00411+K03967+K08738+K08738+K08738+K04383+K05405+K04519+K03156+K00412+K02262
Metabolism	Lipid metabolism	Glycerolipid metabolism	6	71	0.269149	0.67776	ko00561	ncbi_101108161(LOC101108161);ncbi_101110535(DGAT2);ncbi_101117217(GPAT4);ncbi_101117229(LOC101117229);ncbi_101119394(GPAT3);ncbi_101122246(LOC101122246)	K14457+K11160+K13506+K14456+K13506+K14456
Environmental Information Processing	Signal transduction	Phospholipase D signaling pathway	12	159	0.270663	0.67776	ko04072	ncbi_100144427(FCER1A);ncbi_101110214(CXCR2);ncbi_101113211(LOC101113211);ncbi_101113847(SHC2);ncbi_101116150(PLA2G4D);ncbi_101117327(ADCY1);ncbi_101119440(AGT);ncbi_114110058(LOC114110058);ncbi_443366(PTGFR);MSTRG.16478(IGHG1);MSTRG.16479(IGHG2);MSTRG.16484(IGHV4-39)	K08089+K05050+K06856+K17447+K16342+K08041+K09821+K04364+K04262+K06856+K06856+K06856
Environmental Information Processing	Signal transduction	mTOR signaling pathway	13	174	0.271104	0.67776	ko04150	ncbi_101102299(WNT10B);ncbi_101103229(WNT16);ncbi_101104613(LOC101104613);ncbi_101105666(LOC101105666);ncbi_101111426(EIF4EBP1);ncbi_101111785(WNT6);ncbi_101112309(FZD1);ncbi_101116777(LOC101116777);ncbi_101116782(WNT2B);ncbi_114110058(LOC114110058);ncbi_121820714(WNT9B);ncbi_443540(TNF);ncbi_780481(FZD2)	K01357+K01558+K20396+K02991+K07205+K00445+K02432+K02149+K00182+K04364+K01064+K03156+K02235
Human Diseases	Neurodegenerative disease	Amyotrophic lateral sclerosis	6	72	0.279827	0.690905	ko05014	ncbi_101111101(LOC101111101);ncbi_101119539(NEFL);ncbi_114113248(LOC114113248);ncbi_114115652(LOC114115652);ncbi_114117847(LOC114117847);ncbi_443540(TNF)	K08738+K04572+K08738+K08738+K08738+K03156
Metabolism	Metabolism of cofactors and vitamins	Pantothenate and CoA biosynthesis	2	17	0.28068	0.690905	ko00770	ncbi_101110627(GADL1);ncbi_443485(BCAT1)	K18966+K00826
Organismal Systems	Development and regeneration	Osteoclast differentiation	10	131	0.283793	0.693235	ko04380	ncbi_100037695(TNFRSF11B);ncbi_101111137(FOSL1);ncbi_101120665(MAPK10);ncbi_114110058(LOC114110058);ncbi_114112819(LOC114112819);ncbi_114118284(LOC114118284);ncbi_443396(IFNG);ncbi_443404(IL1A);ncbi_443539(IL1B);ncbi_443540(TNF)	K05148+K04502+K04440+K04364+K05415+K04427+K04687+K04383+K04519+K03156
Organismal Systems	Endocrine system	Renin secretion	6	73	0.290598	0.69606	ko04924	ncbi_100294559(ADRB3);ncbi_101104339(GUCY1A2);ncbi_101119440(AGT);ncbi_443310(REN);ncbi_443498(EDN1);ncbi_443528(ADRB1)	K04143+K12318+K09821+K01380+K16366+K04141
Human Diseases	Infectious disease: viral	Human papillomavirus infection	26	376	0.290715	0.69606	ko05165	ncbi_100196905(COL2A1);ncbi_100216462(FN1);ncbi_101102299(WNT10B);ncbi_101102692(LAMA1);ncbi_101102790(COL4A3);ncbi_101102992(COL9A1);ncbi_101103229(WNT16);ncbi_101107864(LOC101107864);ncbi_101108352(LOC101108352);ncbi_101109815(AXIN2);ncbi_101111424(COL6A6);ncbi_101111426(EIF4EBP1);ncbi_101111785(WNT6);ncbi_101112309(FZD1);ncbi_101116777(LOC101116777);ncbi_101116782(WNT2B);ncbi_101118172(COL4A4)…	K19719+K05717+K01357+K05637+K06237+K08131+K01558+K04659+K04382+K04385+K06238+K07205+K00445+K02432+K02149+K00182+K06237+K06238+K06751+K04364+K05415+K01064+K03156+K02235+K13365+K06751
Cellular Processes	Transport and catabolism	Phagosome	13	177	0.291475	0.69606	ko04145	ncbi_101107864(LOC101107864);ncbi_101108696(LOC101108696);ncbi_101111081(PLA2R1);ncbi_101113211(LOC101113211);ncbi_101116777(LOC101116777);ncbi_114109640(LOC114109640);ncbi_114113987(LOC114113987);ncbi_114114906(LOC114114906);ncbi_114114921(LOC114114921);MSTRG.16478(IGHG1);MSTRG.16479(IGHG2);MSTRG.16484(IGHV4-39);MSTRG.17411(Patr-A)	K04659+K06752+K06560+K06856+K02149+K06751+K07374+K08057+K03990+K06856+K06856+K06856+K06751
Organismal Systems	Endocrine system	Prolactin signaling pathway	7	88	0.295137	0.699585	ko04917	ncbi_101113228(LHCGR);ncbi_101113847(SHC2);ncbi_101120619(TH);ncbi_101120665(MAPK10);ncbi_105601846(CYP17);ncbi_114110058(LOC114110058);ncbi_443066(ESR2)	K04248+K17447+K00501+K04440+K00512+K04364+K08551
Metabolism	Carbohydrate metabolism	Glyoxylate and dicarboxylate metabolism	3	32	0.313263	0.737091	ko00630	ncbi_101103446(AGXT);ncbi_101117476(GLDC);ncbi_101118465(HAO1)	K00830+K00281+K11517
Cellular Processes	Cellular community - eukaryotes	Signaling pathways regulating pluripotency of stem cells	11	151	0.322733	0.753829	ko04550	ncbi_101102299(WNT10B);ncbi_101103229(WNT16);ncbi_101105347(LOC101105347);ncbi_101109815(AXIN2);ncbi_101111785(WNT6);ncbi_101112309(FZD1);ncbi_101116782(WNT2B);ncbi_114110058(LOC114110058);ncbi_114117488(LOC114117488);ncbi_121820714(WNT9B);ncbi_780481(FZD2)	K01357+K01558+K04668+K04385+K00445+K02432+K00182+K04364+K17846+K01064+K02235
Metabolism	Energy metabolism	Nitrogen metabolism	2	19	0.327082	0.758451	ko00910	ncbi_101103199(CA14);ncbi_101118196(CA3)	K01672+K01672
Organismal Systems	Immune system	Th17 cell differentiation	9	122	0.333763	0.768375	ko04659	ncbi_101108696(LOC101108696);ncbi_101111845(RXRG);ncbi_101120665(MAPK10);ncbi_121816042(LOC121816042);ncbi_443396(IFNG);ncbi_443401(IL2);ncbi_443406(IL6);ncbi_443539(IL1B);MSTRG.8506(TRDV1)	K06752+K08526+K04440+K10785+K04687+K05429+K05405+K04519+K10784
Human Diseases	Endocrine and metabolic disease	Type II diabetes mellitus	4	48	0.340305	0.777841	ko04930	ncbi_101120522(ABCC8);ncbi_101120665(MAPK10);ncbi_101121655(LOC101121655);ncbi_443540(TNF)	K05032+K04440+K17445+K03156
Organismal Systems	Endocrine system	Relaxin signaling pathway	10	139	0.348806	0.788733	ko04926	ncbi_101102790(COL4A3);ncbi_101112183(GNG13);ncbi_101113847(SHC2);ncbi_101114097(GNGT1);ncbi_101117327(ADCY1);ncbi_101118172(COL4A4);ncbi_101120665(MAPK10);ncbi_114110058(LOC114110058);ncbi_443115(MMP2);ncbi_443498(EDN1)	K06237+K04547+K17447+K04548+K08041+K06237+K04440+K04364+K01398+K16366
Metabolism	Metabolism of other amino acids	Selenocompound metabolism	2	20	0.35	0.788733	ko00450	MSTRG.6142(Inmt);MSTRG.6143(Inmt)	K00562+K00562
Human Diseases	Cancer: specific types	Endometrial cancer	5	64	0.356683	0.796226	ko05213	ncbi_100885762(GADD45G);ncbi_101109815(AXIN2);ncbi_101119747(CDH1);ncbi_114110058(LOC114110058);ncbi_114110421(LOC114110421)	K04402+K04385+K05689+K04364+K05691
Metabolism	Amino acid metabolism	Phenylalanine, tyrosine and tryptophan biosynthesis	1	7	0.358302	0.796226	ko00400	ncbi_101111158(GOT1L1)	K14454
Cellular Processes	Cellular community - eukaryotes	Tight junction	13	187	0.362157	0.799242	ko04530	ncbi_100462658(CLDN7);ncbi_101102362(CLDN19);ncbi_101108352(LOC101108352);ncbi_101110103(LOC101110103);ncbi_101111723(MYH8);ncbi_101114089(LOC101114089);ncbi_101120665(MAPK10);ncbi_114113987(LOC114113987);ncbi_442994(MYH1);ncbi_780473(CLDN1);ncbi_780476(CLDN3);ncbi_780527(SLC9A3R1);MSTRG.563(--)	K06087+K06087+K04382+K06448+K10352+K06448+K04440+K07374+K10352+K06087+K06087+K13365+K06105
Human Diseases	Infectious disease: viral	Hepatitis C	14	203	0.365382	0.800837	ko05160	ncbi_100462658(CLDN7);ncbi_101102362(CLDN19);ncbi_101108352(LOC101108352);ncbi_101111101(LOC101111101);ncbi_114109370(LOC114109370);ncbi_114110058(LOC114110058);ncbi_114112819(LOC114112819);ncbi_114113248(LOC114113248);ncbi_114115652(LOC114115652);ncbi_114117847(LOC114117847);ncbi_443396(IFNG);ncbi_443540(TNF);ncbi_780473(CLDN1);ncbi_780476(CLDN3)	K06087+K06087+K04382+K08738+K04724+K04364+K05415+K08738+K08738+K08738+K04687+K03156+K06087+K06087
Human Diseases	Endocrine and metabolic disease	Insulin resistance	8	111	0.372471	0.806033	ko04931	ncbi_101108576(SLC27A2);ncbi_101115503(MLXIPL);ncbi_101118685(GYS2);ncbi_101119440(AGT);ncbi_101120570(GFPT2);ncbi_101120665(MAPK10);ncbi_443406(IL6);ncbi_443540(TNF)	K08746+K09113+K00693+K09821+K00820+K04440+K05405+K03156
Human Diseases	Infectious disease: viral	Human T-cell leukemia virus 1 infection	17	251	0.372791	0.806033	ko05166	ncbi_101104901(TNFRSF13C);ncbi_101105532(CHEK2);ncbi_101107164(LOC101107164);ncbi_101108696(LOC101108696);ncbi_101111137(FOSL1);ncbi_101114750(LOC101114750);ncbi_101117327(ADCY1);ncbi_101120665(MAPK10);ncbi_101122407(EGR2);ncbi_114109640(LOC114109640);ncbi_114114906(LOC114114906);ncbi_121816042(LOC121816042);ncbi_443401(IL2);ncbi_443406(IL6);ncbi_443540(TNF);MSTRG.17411(Patr-A);MSTRG.8506(TRDV1)	K05151+K06641+K04685+K06752+K04502+K03359+K08041+K04440+K12496+K06751+K08057+K10785+K05429+K05405+K03156+K06751+K10784
Metabolism	Amino acid metabolism	Arginine biosynthesis	2	22	0.394966	0.84825	ko00220	ncbi_101102207(OTC);ncbi_101111158(GOT1L1)	K00611+K14454
Environmental Information Processing	Signal transduction	MAPK signaling pathway	20	303	0.40118	0.85585	ko04010	ncbi_100885762(GADD45G);ncbi_100913152(HSPA1A);ncbi_101103023(LOC101103023);ncbi_101103724(EREG);ncbi_101105365(CACNA2D3);ncbi_101107064(HSPA6);ncbi_101115699(DUSP2);ncbi_101116150(PLA2G4D);ncbi_101116934(MAPK8IP1);ncbi_101120665(MAPK10);ncbi_101122427(CACNG2);ncbi_114110058(LOC114110058);ncbi_114110979(LOC114110979);ncbi_114118284(LOC114118284);ncbi_114118747(LOC114118747);ncbi_121815981(LOC1218…	K04402+K03283+K04457+K09784+K04860+K03283+K04459+K16342+K04434+K04440+K04867+K04364+K03283+K04427+K04468+K03283+K04383+K09782+K04519+K03156
Metabolism	Glycan biosynthesis and metabolism	N-Glycan biosynthesis	4	53	0.411277	0.866318	ko00510	ncbi_101108300(ST6GAL2);ncbi_101108733(MGAT4C);ncbi_101123204(MGAT3);ncbi_114113140(LOC114113140)	K00779+K13748+K00737+K00778
Human Diseases	Infectious disease: bacterial	Bacterial invasion of epithelial cells	6	84	0.412431	0.866318	ko05100	ncbi_100216462(FN1);ncbi_101105166(LOC101105166);ncbi_101113487(SEPTIN3);ncbi_101113847(SHC2);ncbi_101119747(CDH1);ncbi_114110421(LOC114110421)	K05717+K05757+K16938+K17447+K05689+K05691
Metabolism	Amino acid metabolism	Histidine metabolism	2	23	0.416916	0.866318	ko00340	ncbi_101108052(HDC);ncbi_101110987(CNDP1)	K01590+K05604
Organismal Systems	Development and regeneration	Dorso-ventral axis formation	2	23	0.416916	0.866318	ko04320	ncbi_101114056(PIWIL1);ncbi_114110058(LOC114110058)	K02156+K04364
Human Diseases	Neurodegenerative disease	Huntington disease	21	323	0.424815	0.875812	ko05016	ncbi_101104179(DNAH5);ncbi_101105194(DNAH8);ncbi_101111101(LOC101111101);ncbi_101112094(DNAH1);ncbi_101112696(STX1A);ncbi_101116843(LOC101116843);ncbi_101117892(KCNJ10);ncbi_101119280(DNAH7);ncbi_101120665(MAPK10);ncbi_106990653(LOC106990653);ncbi_114112897(LOC114112897);ncbi_114113248(LOC114113248);ncbi_114113987(LOC114113987);ncbi_114115652(LOC114115652);ncbi_114117847(LOC114117847);ncbi_443246…	K10408+K10408+K08738+K10408+K04560+K03955+K05003+K10408+K04440+K00411+K03967+K08738+K07374+K08738+K08738+K05614+K08769+K00412+K02262+K03881+K03881
Metabolism	Lipid metabolism	Glycerophospholipid metabolism	7	101	0.426959	0.875812	ko00564	ncbi_101106480(PLA1A);ncbi_101107420(LOC101107420);ncbi_101115816(LPCAT2);ncbi_101116150(PLA2G4D);ncbi_101117217(GPAT4);ncbi_101119394(GPAT3);ncbi_101120832(ETNPPL)	K13618+K01047+K13510+K16342+K13506+K13506+K14286
Metabolism	Amino acid metabolism	Phenylalanine metabolism	2	24	0.438455	0.893667	ko00360	ncbi_101111158(GOT1L1);ncbi_101113086(LOC101113086)	K14454+K00276
Human Diseases	Infectious disease: viral	Human immunodeficiency virus 1 infection	18	278	0.442553	0.896309	ko05170	ncbi_100301555(APOBEC3A);ncbi_101107882(PAK5);ncbi_101111101(LOC101111101);ncbi_101112183(GNG13);ncbi_101114097(GNGT1);ncbi_101118897(LOC101118897);ncbi_101120665(MAPK10);ncbi_114109640(LOC114109640);ncbi_114112819(LOC114112819);ncbi_114113248(LOC114113248);ncbi_114114906(LOC114114906);ncbi_114115652(LOC114115652);ncbi_114117847(LOC114117847);ncbi_114118284(LOC114118284);ncbi_121816042(LOC1218160…	K18750+K05736+K08738+K04547+K04548+K10648+K04440+K06751+K05415+K08738+K08057+K08738+K08738+K04427+K10785+K03156+K06751+K10784
Environmental Information Processing	Signal transduction	TGF-beta signaling pathway	7	104	0.457438	0.92063	ko04350	ncbi_101105347(LOC101105347);ncbi_101107164(LOC101107164);ncbi_101107231(BMP5);ncbi_101108352(LOC101108352);ncbi_101108925(GDF6);ncbi_443396(IFNG);ncbi_443540(TNF)	K04668+K04685+K04663+K04382+K20012+K04687+K03156
Human Diseases	Cancer: specific types	Thyroid cancer	3	41	0.464982	0.929965	ko05216	ncbi_100885762(GADD45G);ncbi_101111845(RXRG);ncbi_101119747(CDH1)	K04402+K08526+K05689
Organismal Systems	Circulatory system	Adrenergic signaling in cardiomyocytes	10	154	0.474504	0.936601	ko04261	ncbi_101105365(CACNA2D3);ncbi_101108352(LOC101108352);ncbi_101115408(MYL3);ncbi_101117327(ADCY1);ncbi_101119440(AGT);ncbi_101121691(MYL4);ncbi_101121961(TNNI3);ncbi_101122427(CACNG2);ncbi_114117324(LOC114117324);ncbi_443528(ADRB1)	K04860+K04382+K12749+K08041+K09821+K12750+K12044+K04867+K05850+K04141
Human Diseases	Drug resistance: antineoplastic	EGFR tyrosine kinase inhibitor resistance	6	90	0.478617	0.936601	ko01521	ncbi_101105666(LOC101105666);ncbi_101111426(EIF4EBP1);ncbi_101113847(SHC2);ncbi_101121348(NRG2);ncbi_114110058(LOC114110058);ncbi_443406(IL6)	K02991+K07205+K17447+K05456+K04364+K05405
Organismal Systems	Endocrine system	Regulation of lipolysis in adipocytes	4	58	0.48053	0.936601	ko04923	ncbi_100294559(ADRB3);ncbi_101117327(ADCY1);ncbi_101121655(LOC101121655);ncbi_443528(ADRB1)	K04143+K08041+K17445+K04141
Organismal Systems	Immune system	Th1 and Th2 cell differentiation	7	107	0.487567	0.936601	ko04658	ncbi_100820736(IL12RB2);ncbi_101108696(LOC101108696);ncbi_101120665(MAPK10);ncbi_121816042(LOC121816042);ncbi_443396(IFNG);ncbi_443401(IL2);MSTRG.8506(TRDV1)	K05064+K06752+K04440+K10785+K04687+K05429+K10784
Organismal Systems	Endocrine system	Oxytocin signaling pathway	10	156	0.491094	0.936601	ko04921	ncbi_101104339(GUCY1A2);ncbi_101105365(CACNA2D3);ncbi_101106197(KCNJ14);ncbi_101111289(RYR3);ncbi_101116150(PLA2G4D);ncbi_101117327(ADCY1);ncbi_101122427(CACNG2);ncbi_114115250(LOC114115250);ncbi_443138(OXTR);ncbi_443163(RGS2)	K12318+K04860+K05007+K04963+K16342+K08041+K04867+K01242+K04229+K18154
Cellular Processes	Cell growth and death	Necroptosis	13	205	0.493401	0.936601	ko04217	ncbi_101103834(FTL);ncbi_101107699(NLRP3);ncbi_101116150(PLA2G4D);ncbi_101120665(MAPK10);ncbi_114109119(LOC114109119);ncbi_114109370(LOC114109370);ncbi_114111549(LOC114111549);ncbi_114112819(LOC114112819);ncbi_114114021(LOC114114021);ncbi_443396(IFNG);ncbi_443404(IL1A);ncbi_443539(IL1B);ncbi_443540(TNF)	K13625+K12800+K16342+K04440+K13625+K04724+K10802+K05415+K05864+K04687+K04383+K04519+K03156
Metabolism	Glycan biosynthesis and metabolism	Various types of N-glycan biosynthesis	3	43	0.496897	0.936601	ko00513	ncbi_101108733(MGAT4C);ncbi_101115274(B4GALNT3);ncbi_101118812(CHST8)	K13748+K09656+K09672
Cellular Processes	Cell growth and death	Cellular senescence	11	173	0.497194	0.936601	ko04218	ncbi_100885762(GADD45G);ncbi_101105095(MYBL2);ncbi_101105532(CHEK2);ncbi_101107164(LOC101107164);ncbi_101111426(EIF4EBP1);ncbi_101113534(TRPV4);ncbi_114109640(LOC114109640);ncbi_114114021(LOC114114021);ncbi_443404(IL1A);ncbi_443406(IL6);MSTRG.17411(Patr-A)	K04402+K21769+K06641+K04685+K07205+K04973+K06751+K05864+K04383+K05405+K06751
Environmental Information Processing	Signal transduction	JAK-STAT signaling pathway	14	222	0.498654	0.936601	ko04630	ncbi_100820736(IL12RB2);ncbi_101111837(IL5RA);ncbi_101112653(IL20RA);ncbi_101119601(THPO);ncbi_101122466(OSM);ncbi_114110058(LOC114110058);ncbi_114112819(LOC114112819);ncbi_114112826(LOC114112826);ncbi_443220(LOC443220);ncbi_443342(IL10);ncbi_443396(IFNG);ncbi_443401(IL2);ncbi_443406(IL6);ncbi_443523(CSF3)	K05064+K05067+K05136+K06854+K05418+K04364+K05415+K05440+K05640+K05443+K04687+K05429+K05405+K05423
Metabolism	Lipid metabolism	alpha-Linolenic acid metabolism	2	27	0.500319	0.936601	ko00592	ncbi_101107420(LOC101107420);ncbi_101116150(PLA2G4D)	K01047+K16342
Metabolism	Lipid metabolism	Synthesis and degradation of ketone bodies	1	11	0.502072	0.936601	ko00072	ncbi_101113541(HMGCLL1)	K01640
Metabolism	Global and overview maps	Biosynthesis of amino acids	5	76	0.503423	0.936601	ko01230	ncbi_101102207(OTC);ncbi_101107484(PC);ncbi_101111158(GOT1L1);ncbi_101114294(LOC101114294);ncbi_443485(BCAT1)	K00611+K01958+K14454+K01834+K00826
Organismal Systems	Sensory system	Phototransduction	2	28	0.519948	0.960183	ko04744	ncbi_101114097(GNGT1);ncbi_101122024(PDE6A)	K04548+K08718
Cellular Processes	Cellular community - eukaryotes	Focal adhesion	13	209	0.5221	0.960183	ko04510	ncbi_100196905(COL2A1);ncbi_100216462(FN1);ncbi_101102692(LAMA1);ncbi_101102790(COL4A3);ncbi_101102992(COL9A1);ncbi_101107864(LOC101107864);ncbi_101107882(PAK5);ncbi_101111424(COL6A6);ncbi_101113847(SHC2);ncbi_101118172(COL4A4);ncbi_101118494(COL6A5);ncbi_101120665(MAPK10);ncbi_114110058(LOC114110058)	K19719+K05717+K05637+K06237+K08131+K04659+K05736+K06238+K17447+K06237+K06238+K04440+K04364
Organismal Systems	Sensory system	Inflammatory mediator regulation of TRP channels	7	112	0.536603	0.970565	ko04750	ncbi_101106266(F2RL1);ncbi_101113062(ASIC3);ncbi_101113534(TRPV4);ncbi_101116150(PLA2G4D);ncbi_101117327(ADCY1);ncbi_101120665(MAPK10);ncbi_443539(IL1B)	K04234+K04830+K04973+K16342+K08041+K04440+K04519
Metabolism	Glycan biosynthesis and metabolism	Glycosphingolipid biosynthesis - lacto and neolacto series	2	29	0.539055	0.970565	ko00601	ncbi_101108248(FUT1);ncbi_101121025(B3GALT2)	K00718+K07820
Metabolism	Carbohydrate metabolism	Butanoate metabolism	2	29	0.539055	0.970565	ko00650	ncbi_101105462(ABAT);ncbi_101113541(HMGCLL1)	K13524+K01640
Human Diseases	Cancer: overview	Proteoglycans in cancer	14	228	0.539877	0.970565	ko05205	ncbi_100216462(FN1);ncbi_101102299(WNT10B);ncbi_101103229(WNT16);ncbi_101105666(LOC101105666);ncbi_101111785(WNT6);ncbi_101112309(FZD1);ncbi_101116782(WNT2B);ncbi_101117666(SHH);ncbi_114110058(LOC114110058);ncbi_114110341(HPSE2);ncbi_121820714(WNT9B);ncbi_443115(MMP2);ncbi_443540(TNF);ncbi_780481(FZD2)	K05717+K01357+K01558+K02991+K00445+K02432+K00182+K11988+K04364+K07965+K01064+K01398+K03156+K02235
Environmental Information Processing	Signal transduction	Apelin signaling pathway	9	147	0.552884	0.974674	ko04371	ncbi_101105666(LOC101105666);ncbi_101111289(RYR3);ncbi_101112183(GNG13);ncbi_101114097(GNGT1);ncbi_101115408(MYL3);ncbi_101117327(ADCY1);ncbi_101119747(CDH1);ncbi_101121691(MYL4);ncbi_494434(UCP1)	K02991+K04963+K04547+K04548+K12749+K08041+K05689+K12750+K08769
Metabolism	Lipid metabolism	Fatty acid elongation	2	30	0.557631	0.974674	ko00062	ncbi_101116613(ELOVL2);ncbi_101121789(ACOT7)	K10205+K17360
Organismal Systems	Nervous system	Long-term depression	4	64	0.559016	0.974674	ko04730	ncbi_101104339(GUCY1A2);ncbi_101108352(LOC101108352);ncbi_101116150(PLA2G4D);ncbi_101117078(GRID2)	K12318+K04382+K16342+K05207
Metabolism	Metabolism of other amino acids	Taurine and hypotaurine metabolism	1	13	0.561403	0.974674	ko00430	ncbi_101110627(GADL1)	K18966
Cellular Processes	Cell growth and death	Apoptosis	10	165	0.563814	0.974674	ko04210	ncbi_100885762(GADD45G);ncbi_101111101(LOC101111101);ncbi_101112688(SPTA1);ncbi_101120665(MAPK10);ncbi_114109370(LOC114109370);ncbi_114113248(LOC114113248);ncbi_114113987(LOC114113987);ncbi_114115652(LOC114115652);ncbi_114117847(LOC114117847);ncbi_443540(TNF)	K04402+K08738+K06114+K04440+K04724+K08738+K07374+K08738+K08738+K03156
Organismal Systems	Nervous system	Glutamatergic synapse	7	115	0.565106	0.974674	ko04724	ncbi_101111653(SLC17A7);ncbi_101112183(GNG13);ncbi_101114097(GNGT1);ncbi_101116150(PLA2G4D);ncbi_101116182(SLC38A3);ncbi_101117327(ADCY1);ncbi_443246(SLC1A3)	K12302+K04547+K04548+K16342+K13576+K08041+K05614
Organismal Systems	Immune system	Toll and Imd signaling pathway	3	48	0.572163	0.974674	ko04624	ncbi_100462743(DUOX2);ncbi_101120665(MAPK10);ncbi_114118284(LOC114118284)	K13411+K04440+K04427
Human Diseases	Drug resistance: antineoplastic	Endocrine resistance	6	99	0.573035	0.974674	ko01522	ncbi_101113847(SHC2);ncbi_101117327(ADCY1);ncbi_101120665(MAPK10);ncbi_114110058(LOC114110058);ncbi_443066(ESR2);ncbi_443115(MMP2)	K17447+K08041+K04440+K04364+K08551+K01398
Organismal Systems	Immune system	Fc gamma R-mediated phagocytosis	6	99	0.573035	0.974674	ko04666	ncbi_101105166(LOC101105166);ncbi_101113211(LOC101113211);ncbi_101116150(PLA2G4D);MSTRG.16478(IGHG1);MSTRG.16479(IGHG2);MSTRG.16484(IGHV4-39)	K05757+K06856+K16342+K06856+K06856+K06856
Genetic Information Processing	Folding, sorting and degradation	Protein processing in endoplasmic reticulum	11	183	0.573777	0.974674	ko04141	ncbi_100913152(HSPA1A);ncbi_101107064(HSPA6);ncbi_101110772(HSPH1);ncbi_101110877(DERL3);ncbi_101120665(MAPK10);ncbi_101121537(HERPUD1);ncbi_101122104(DNAJB1);ncbi_114110979(LOC114110979);ncbi_114114906(LOC114114906);ncbi_121815981(LOC121815981);ncbi_497275(CRYAA)	K03283+K03283+K09485+K13989+K04440+K14027+K09507+K03283+K08057+K03283+K09541
Environmental Information Processing	Signal transduction	Hippo signaling pathway - multiple species	2	31	0.575667	0.974674	ko04392	ncbi_101122136(DCHS2);ncbi_105606080(FRMD1)	K16507+K16821
Human Diseases	Infectious disease: viral	Herpes simplex virus 1 infection	29	484	0.583781	0.98321	ko05168	ncbi_101106962(LOC101106962);ncbi_101108696(LOC101108696);ncbi_101111101(LOC101111101);ncbi_101111426(EIF4EBP1);ncbi_101114551(LOC101114551);ncbi_101117142(ZNF157);ncbi_101118963(LOC101118963);ncbi_101120093(LOC101120093);ncbi_105604793(LOC105604793);ncbi_105615213(LOC105615213);ncbi_114109640(LOC114109640);ncbi_114112819(LOC114112819);ncbi_114113248(LOC114113248);ncbi_114114906(LOC114114906);ncb…	K09228+K06752+K08738+K07205+K09228+K09228+K09228+K14624+K15411+K09228+K06751+K05415+K08738+K08057+K03990+K08738+K08738+K04427+K09228+K04687+K05405+K04519+K03156+K09228+K09228+K09228+K06751+K09228+K09228
Metabolism	Glycan biosynthesis and metabolism	Glycosaminoglycan biosynthesis - keratan sulfate	1	14	0.588366	0.983313	ko00533	ncbi_101104927(CHST4)	K04746
Human Diseases	Infectious disease: viral	Hepatitis B	12	202	0.589988	0.983313	ko05161	ncbi_101111101(LOC101111101);ncbi_101120665(MAPK10);ncbi_101121578(EGR3);ncbi_101122407(EGR2);ncbi_114110058(LOC114110058);ncbi_114112819(LOC114112819);ncbi_114113248(LOC114113248);ncbi_114115652(LOC114115652);ncbi_114117847(LOC114117847);ncbi_114118284(LOC114118284);ncbi_443406(IL6);ncbi_443540(TNF)	K08738+K04440+K12497+K12496+K04364+K05415+K08738+K08738+K08738+K04427+K05405+K03156
Metabolism	Lipid metabolism	Biosynthesis of unsaturated fatty acids	2	32	0.59316	0.983478	ko01040	ncbi_101116613(ELOVL2);ncbi_101121789(ACOT7)	K10205+K17360
Human Diseases	Infectious disease: bacterial	Salmonella infection	15	254	0.600807	0.991022	ko05132	ncbi_100147795(RHOH);ncbi_101105166(LOC101105166);ncbi_101106977(LOC101106977);ncbi_101107699(NLRP3);ncbi_101111101(LOC101111101);ncbi_101111723(MYH8);ncbi_101120665(MAPK10);ncbi_114113248(LOC114113248);ncbi_114115652(LOC114115652);ncbi_114117847(LOC114117847);ncbi_114118284(LOC114118284);ncbi_442994(MYH1);ncbi_443406(IL6);ncbi_443539(IL1B);ncbi_443540(TNF)	K07873+K05757+K10418+K12800+K08738+K10352+K04440+K08738+K08738+K08738+K04427+K10352+K05405+K04519+K03156
Genetic Information Processing	Translation	Ribosome	23	389	0.606885	0.995905	ko03010	ncbi_101103232(LOC101103232);ncbi_101103964(LOC101103964);ncbi_101104199(LOC101104199);ncbi_101104815(LOC101104815);ncbi_101105666(LOC101105666);ncbi_101107072(LOC101107072);ncbi_101107331(LOC101107331);ncbi_101108561(LOC101108561);ncbi_101115288(RPL21);ncbi_101116252(LOC101116252);ncbi_101118825(LOC101118825);ncbi_101122601(LOC101122601);ncbi_101123533(LOC101123533);ncbi_105601845(LOC105601845);…	K02920+K02932+K02891+K02880+K02991+K02934+K02973+K02984+K02889+K02984+K02880+K02953+K02921+K02866+K02880+K02977+K02984+K02932+K02875+K02958+K02866+K02924+K02987
Organismal Systems	Circulatory system	Vascular smooth muscle contraction	8	137	0.609992	0.995905	ko04270	ncbi_100294642(NPPB);ncbi_101104339(GUCY1A2);ncbi_101107420(LOC101107420);ncbi_101114256(ACTG2);ncbi_101116150(PLA2G4D);ncbi_101117327(ADCY1);ncbi_101119440(AGT);ncbi_443498(EDN1)	K12335+K12318+K01047+K12315+K16342+K08041+K09821+K16366
Environmental Information Processing	Signal transduction	FoxO signaling pathway	8	138	0.618268	1	ko04068	ncbi_100885762(GADD45G);ncbi_101107164(LOC101107164);ncbi_101120665(MAPK10);ncbi_101121655(LOC101121655);ncbi_114110058(LOC114110058);ncbi_114118747(LOC114118747);ncbi_443342(IL10);ncbi_443406(IL6)	K04402+K04685+K04440+K17445+K04364+K04468+K05443+K05405
Metabolism	Carbohydrate metabolism	Glycolysis / Gluconeogenesis	4	69	0.619239	1	ko00010	ncbi_101103587(GAPDHS);ncbi_101111965(ADH1C);ncbi_101114294(LOC101114294);ncbi_114115282(LOC114115282)	K10705+K13951+K01834+K13952
Genetic Information Processing	Folding, sorting and degradation	RNA degradation	5	88	0.635246	1	ko03018	ncbi_100620047(BTG2);ncbi_101111555(PNLDC1);ncbi_101115117(LOC101115117);ncbi_101119835(LOC101119835);ncbi_105612706(LOC105612706)	K14443+K01148+K13126+K04077+K12599
Metabolism	Carbohydrate metabolism	Propanoate metabolism	2	35	0.642381	1	ko00640	ncbi_101103801(ACSS3);ncbi_101105462(ABAT)	K01908+K13524
Metabolism	Amino acid metabolism	Valine, leucine and isoleucine degradation	3	54	0.652667	1	ko00280	ncbi_101105462(ABAT);ncbi_101113541(HMGCLL1);ncbi_443485(BCAT1)	K13524+K01640+K00826
Environmental Information Processing	Signal transduction	Hedgehog signaling pathway	3	54	0.652667	1	ko04340	ncbi_101108200(LRP2);ncbi_101117666(SHH);ncbi_101123616(DHH)	K06233+K11988+K11990
Metabolism	Amino acid metabolism	Lysine degradation	4	72	0.652796	1	ko00310	ncbi_101103182(LOC101103182);ncbi_101115823(BBOX1);ncbi_114113035(LOC114113035);MSTRG.6397(SETMAR)	K11433+K00471+K00825+K11433
Organismal Systems	Immune system	Leukocyte transendothelial migration	7	125	0.65369	1	ko04670	ncbi_100147795(RHOH);ncbi_100462658(CLDN7);ncbi_101102362(CLDN19);ncbi_114110421(LOC114110421);ncbi_443115(MMP2);ncbi_780473(CLDN1);ncbi_780476(CLDN3)	K07873+K06087+K06087+K05691+K01398+K06087+K06087
Environmental Information Processing	Signal transduction	MAPK signaling pathway - fly	5	90	0.655019	1	ko04013	ncbi_100462743(DUOX2);ncbi_101108352(LOC101108352);ncbi_101120665(MAPK10);ncbi_114110058(LOC114110058);ncbi_114118284(LOC114118284)	K13411+K04382+K04440+K04364+K04427
Cellular Processes	Cellular community - eukaryotes	Gap junction	5	90	0.655019	1	ko04540	ncbi_101104339(GUCY1A2);ncbi_101117327(ADCY1);ncbi_114110058(LOC114110058);ncbi_114113987(LOC114113987);ncbi_443528(ADRB1)	K12318+K08041+K04364+K07374+K04141
Human Diseases	Infectious disease: viral	Kaposi sarcoma-associated herpesvirus infection	13	229	0.656181	1	ko05167	ncbi_101111101(LOC101111101);ncbi_101112183(GNG13);ncbi_101114097(GNGT1);ncbi_101120665(MAPK10);ncbi_114109640(LOC114109640);ncbi_114112819(LOC114112819);ncbi_114113248(LOC114113248);ncbi_114114921(LOC114114921);ncbi_114115652(LOC114115652);ncbi_114117847(LOC114117847);ncbi_443380(CXCL1);ncbi_443406(IL6);MSTRG.17411(Patr-A)	K08738+K04547+K04548+K04440+K06751+K05415+K08738+K03990+K08738+K08738+K05505+K05405+K06751
Organismal Systems	Digestive system	Pancreatic secretion	6	108	0.658228	1	ko04972	ncbi_101107420(LOC101107420);ncbi_101117327(ADCY1);ncbi_114115250(LOC114115250);ncbi_114115251(LOC114115251);ncbi_114117324(LOC114117324);ncbi_443189(CHRM3)	K01047+K08041+K01242+K18152+K05850+K04131
Metabolism	Glycan biosynthesis and metabolism	Glycosphingolipid biosynthesis - globo and isoglobo series	1	17	0.659727	1	ko00603	ncbi_101108248(FUT1)	K00718
Environmental Information Processing	Signal transduction	Sphingolipid signaling pathway	7	126	0.661934	1	ko04071	ncbi_100144427(FCER1A);ncbi_101102559(CERS4);ncbi_101108352(LOC101108352);ncbi_101110093(CERS3);ncbi_101111155(SGPL1);ncbi_101120665(MAPK10);ncbi_443540(TNF)	K08089+K04710+K04382+K04710+K01634+K04440+K03156
Organismal Systems	Endocrine system	Thyroid hormone synthesis	4	73	0.663532	1	ko04918	ncbi_101108200(LRP2);ncbi_101115381(ASGR2);ncbi_101117327(ADCY1);ncbi_443393(ALB)	K06233+K10064+K08041+K16141
Organismal Systems	Endocrine system	Adipocytokine signaling pathway	4	73	0.663532	1	ko04920	ncbi_101111845(RXRG);ncbi_101120665(MAPK10);ncbi_101121655(LOC101121655);ncbi_443540(TNF)	K08526+K04440+K17445+K03156
Human Diseases	Infectious disease: bacterial	Epithelial cell signaling in Helicobacter pylori infection	4	74	0.674041	1	ko05120	ncbi_101110214(CXCR2);ncbi_101116777(LOC101116777);ncbi_101120665(MAPK10);ncbi_443380(CXCL1)	K05050+K02149+K04440+K05505
Organismal Systems	Immune system	NOD-like receptor signaling pathway	11	198	0.678216	1	ko04621	ncbi_101106640(NLRP6);ncbi_101107699(NLRP3);ncbi_101120093(LOC101120093);ncbi_101120665(MAPK10);ncbi_101121821(LOC101121821);ncbi_114112819(LOC114112819);ncbi_114118284(LOC114118284);ncbi_443380(CXCL1);ncbi_443406(IL6);ncbi_443539(IL1B);ncbi_443540(TNF)	K20863+K12800+K14624+K04440+K12803+K05415+K04427+K05505+K05405+K04519+K03156
Organismal Systems	Endocrine system	GnRH signaling pathway	5	94	0.692459	1	ko04912	ncbi_101116150(PLA2G4D);ncbi_101117327(ADCY1);ncbi_101120665(MAPK10);ncbi_114110058(LOC114110058);ncbi_443115(MMP2)	K16342+K08041+K04440+K04364+K01398
Organismal Systems	Endocrine system	Parathyroid hormone synthesis, secretion and action	6	112	0.692509	1	ko04928	ncbi_101111845(RXRG);ncbi_101114123(SOST);ncbi_101117327(ADCY1);ncbi_114117226(LOC114117226);ncbi_121816057(LOC121816057);ncbi_780527(SLC9A3R1)	K08526+K16834+K08041+K03626+K03626+K13365
Genetic Information Processing	Replication and repair	Base excision repair	2	39	0.700545	1	ko03410	ncbi_114111549(LOC114111549);MSTRG.13870(XRCC1)	K10802+K10803
Organismal Systems	Excretory system	Aldosterone-regulated sodium reabsorption	2	39	0.700545	1	ko04960	ncbi_100170325(SCNN1B);ncbi_443488(SCNN1A)	K04825+K04824
Organismal Systems	Immune system	Cytosolic DNA-sensing pathway	4	77	0.70419	1	ko04623	ncbi_114112819(LOC114112819);ncbi_114116880(LOC114116880);ncbi_443406(IL6);ncbi_443539(IL1B)	K05415+K03025+K05405+K04519
Metabolism	Lipid metabolism	Linoleic acid metabolism	2	40	0.7138	1	ko00591	ncbi_101107420(LOC101107420);ncbi_101116150(PLA2G4D)	K01047+K16342
Metabolism	Metabolism of cofactors and vitamins	Nicotinate and nicotinamide metabolism	2	40	0.7138	1	ko00760	ncbi_114115250(LOC114115250);ncbi_114115251(LOC114115251)	K01242+K18152
Organismal Systems	Endocrine system	Insulin signaling pathway	8	152	0.72355	1	ko04910	ncbi_101103674(INPP5J);ncbi_101105666(LOC101105666);ncbi_101111426(EIF4EBP1);ncbi_101113847(SHC2);ncbi_101118685(GYS2);ncbi_101120665(MAPK10);ncbi_101121655(LOC101121655);ncbi_114110058(LOC114110058)	K01106+K02991+K07205+K17447+K00693+K04440+K17445+K04364
Environmental Information Processing	Signal transduction	Hedgehog signaling pathway - fly	2	41	0.72656	1	ko04341	ncbi_101120060(LOC101120060);MSTRG.3203(--)	K08291+K09319
Human Diseases	Cancer: specific types	Bladder cancer	2	41	0.72656	1	ko05219	ncbi_101119747(CDH1);ncbi_443115(MMP2)	K05689+K01398
Metabolism	Glycan biosynthesis and metabolism	Glycosaminoglycan biosynthesis - chondroitin sulfate / dermatan sulfate	1	21	0.736039	1	ko00532	ncbi_114109570(LOC114109570)	K13499
Metabolism	Metabolism of cofactors and vitamins	One carbon pool by folate	1	21	0.736039	1	ko00670	ncbi_101102845(LOC101102845)	K01934
Environmental Information Processing	Signal transduction	cGMP-PKG signaling pathway	9	173	0.743132	1	ko04022	ncbi_100170317(ADRA2A);ncbi_100294559(ADRB3);ncbi_100294642(NPPB);ncbi_101104339(GUCY1A2);ncbi_101117327(ADCY1);ncbi_101121655(LOC101121655);ncbi_114117324(LOC114117324);ncbi_443163(RGS2);ncbi_443528(ADRB1)	K04138+K04143+K12335+K12318+K08041+K17445+K05850+K18154+K04141
Organismal Systems	Nervous system	Dopaminergic synapse	7	137	0.744463	1	ko04728	ncbi_101108352(LOC101108352);ncbi_101112183(GNG13);ncbi_101114097(GNGT1);ncbi_101114778(DRD5);ncbi_101120619(TH);ncbi_101120665(MAPK10);ncbi_101123531(SCN1A)	K04382+K04547+K04548+K05840+K00501+K04440+K04833
Human Diseases	Substance dependence	Alcoholism	11	210	0.749915	1	ko05034	ncbi_101105290(LOC101105290);ncbi_101110974(LOC101110974);ncbi_101112183(GNG13);ncbi_101113847(SHC2);ncbi_101114097(GNGT1);ncbi_101120619(TH);ncbi_105603814(LOC105603814);ncbi_114109691(LOC114109691);ncbi_114109692(LOC114109692);ncbi_114110058(LOC114110058);ncbi_114111330(LOC114111330)	K11254+K11252+K04547+K17447+K04548+K00501+K11253+K11252+K11252+K04364+K15985
Organismal Systems	Environmental adaptation	Circadian entrainment	5	101	0.751063	1	ko04713	ncbi_101104339(GUCY1A2);ncbi_101111289(RYR3);ncbi_101112183(GNG13);ncbi_101114097(GNGT1);ncbi_101117327(ADCY1)	K12318+K04963+K04547+K04548+K08041
Organismal Systems	Endocrine system	Aldosterone synthesis and secretion	5	101	0.751063	1	ko04925	ncbi_100048994(CYP11A1);ncbi_101117327(ADCY1);ncbi_101119440(AGT);ncbi_114117324(LOC114117324);ncbi_443482(MC2R)	K00498+K08041+K09821+K05850+K04200
Human Diseases	Cancer: overview	Choline metabolism in cancer	5	101	0.751063	1	ko05231	ncbi_101105348(LOC101105348);ncbi_101111426(EIF4EBP1);ncbi_101116150(PLA2G4D);ncbi_101120665(MAPK10);ncbi_114110058(LOC114110058)	K15377+K07205+K16342+K04440+K04364
Metabolism	Glycan biosynthesis and metabolism	Glycosaminoglycan degradation	1	22	0.752281	1	ko00531	ncbi_114110341(HPSE2)	K07965
Cellular Processes	Cellular community - eukaryotes	Adherens junction	4	83	0.758306	1	ko04520	ncbi_101119747(CDH1);ncbi_114110421(LOC114110421);ncbi_114118284(LOC114118284);ncbi_114118747(LOC114118747)	K05689+K05691+K04427+K04468
Organismal Systems	Endocrine system	GnRH secretion	3	64	0.761536	1	ko04929	ncbi_100144753(KISS1R);ncbi_101115314(HCN1);ncbi_443066(ESR2)	K08374+K04954+K08551
Metabolism	Lipid metabolism	Fatty acid degradation	2	44	0.761977	1	ko00071	ncbi_101111965(ADH1C);ncbi_114115282(LOC114115282)	K13951+K13952
Organismal Systems	Digestive system	Bile secretion	4	84	0.766537	1	ko04976	ncbi_101117327(ADCY1);ncbi_101120653(LOC101120653);ncbi_105605961(LOC105605961);ncbi_443367(ABCB1)	K08041+K05043+K05673+K05658
Metabolism	Glycan biosynthesis and metabolism	Mannose type O-glycan biosynthesis	1	23	0.767524	1	ko00515	ncbi_101117447(LARGE2)	K09668
Genetic Information Processing	Replication and repair	Mismatch repair	1	23	0.767524	1	ko03430	ncbi_114113168(LOC114113168)	K10740
Organismal Systems	Endocrine system	PPAR signaling pathway	4	85	0.774548	1	ko03320	ncbi_101108576(SLC27A2);ncbi_101111845(RXRG);ncbi_101120755(FABP7);ncbi_494434(UCP1)	K08746+K08526+K08756+K08769
Cellular Processes	Cell growth and death	Ferroptosis	3	66	0.779638	1	ko04216	ncbi_101103834(FTL);ncbi_101120002(MAP1LC3C);ncbi_114109119(LOC114109119)	K13625+K10435+K13625
Metabolism	Global and overview maps	Carbon metabolism	6	124	0.781153	1	ko01200	ncbi_101103446(AGXT);ncbi_101107484(PC);ncbi_101111158(GOT1L1);ncbi_101114294(LOC101114294);ncbi_101117476(GLDC);ncbi_101118465(HAO1)	K00830+K01958+K14454+K01834+K00281+K11517
Human Diseases	Cancer: specific types	Non-small cell lung cancer	3	67	0.788257	1	ko05223	ncbi_100885762(GADD45G);ncbi_101111845(RXRG);ncbi_114110058(LOC114110058)	K04402+K08526+K04364
Organismal Systems	Excretory system	Vasopressin-regulated water reabsorption	2	48	0.802967	1	ko04962	ncbi_101106977(LOC101106977);ncbi_101122156(ARHGDIG)	K10418+K12462
Organismal Systems	Endocrine system	Insulin secretion	4	89	0.804439	1	ko04911	ncbi_101112696(STX1A);ncbi_101117327(ADCY1);ncbi_101120522(ABCC8);ncbi_443189(CHRM3)	K04560+K08041+K05032+K04131
Organismal Systems	Excretory system	Proximal tubule bicarbonate reclamation	1	26	0.807863	1	ko04964	ncbi_101116182(SLC38A3)	K13576
Organismal Systems	Digestive system	Vitamin digestion and absorption	1	26	0.807863	1	ko04977	ncbi_101104046(LOC101104046)	K14610
Human Diseases	Infectious disease: bacterial	Shigellosis	15	295	0.811571	1	ko05131	ncbi_101105166(LOC101105166);ncbi_101107699(NLRP3);ncbi_101111101(LOC101111101);ncbi_101113487(SEPTIN3);ncbi_101120665(MAPK10);ncbi_105603814(LOC105603814);ncbi_114112819(LOC114112819);ncbi_114113248(LOC114113248);ncbi_114114021(LOC114114021);ncbi_114114921(LOC114114921);ncbi_114115652(LOC114115652);ncbi_114117847(LOC114117847);ncbi_114118284(LOC114118284);ncbi_443539(IL1B);ncbi_443540(TNF)	K05757+K12800+K08738+K16938+K04440+K11253+K05415+K08738+K05864+K03990+K08738+K08738+K04427+K04519+K03156
Human Diseases	Endocrine and metabolic disease	Maturity onset diabetes of the young	1	27	0.819692	1	ko04950	ncbi_554330(NKX6-1)	K08030
Environmental Information Processing	Signal transduction	Hippo signaling pathway - fly	3	71	0.819974	1	ko04391	ncbi_101108352(LOC101108352);ncbi_101120665(MAPK10);ncbi_101122136(DCHS2)	K04382+K04440+K16507
Genetic Information Processing	Transcription	Spliceosome	8	169	0.822654	1	ko03040	ncbi_100913152(HSPA1A);ncbi_101107064(HSPA6);ncbi_105605809(LOC105605809);ncbi_105611589(RBMXL2);ncbi_106991442(LOC106991442);ncbi_114110979(LOC114110979);ncbi_121815981(LOC121815981);ncbi_121817857(LOC121817857)	K03283+K03283+K12900+K12885+K11099+K03283+K03283+K11087
Organismal Systems	Excretory system	Collecting duct acid secretion	1	28	0.830793	1	ko04966	ncbi_101116777(LOC101116777)	K02149
Organismal Systems	Endocrine system	Progesterone-mediated oocyte maturation	4	93	0.831035	1	ko04914	ncbi_101107408(LOC101107408);ncbi_101114750(LOC101114750);ncbi_101117327(ADCY1);ncbi_101120665(MAPK10)	K08694+K03359+K08041+K04440
Organismal Systems	Digestive system	Cholesterol metabolism	2	52	0.837568	1	ko04979	ncbi_101108200(LRP2);ncbi_114110441(LOC114110441)	K06233+K12385
Metabolism	Amino acid metabolism	Arginine and proline metabolism	2	53	0.845314	1	ko00330	ncbi_101110987(CNDP1);ncbi_101111158(GOT1L1)	K05604+K14454
Organismal Systems	Environmental adaptation	Thermogenesis	14	286	0.84574	1	ko04714	ncbi_100294559(ADRB3);ncbi_100294642(NPPB);ncbi_101105666(LOC101105666);ncbi_101111245(LOC101111245);ncbi_101116843(LOC101116843);ncbi_101117327(ADCY1);ncbi_106990653(LOC106990653);ncbi_114110058(LOC114110058);ncbi_114112897(LOC114112897);ncbi_494434(UCP1);MSTRG.1727(MT-CYB);MSTRG.20573(MT-CO3);MSTRG.20574(MT-ND4);MSTRG.7807(MT-ND4)	K04143+K12335+K02991+K18161+K03955+K08041+K00411+K04364+K03967+K08769+K00412+K02262+K03881+K03881
Organismal Systems	Immune system	RIG-I-like receptor signaling pathway	5	116	0.847929	1	ko04622	ncbi_101120665(MAPK10);ncbi_114112819(LOC114112819);ncbi_114112826(LOC114112826);ncbi_114118284(LOC114118284);ncbi_443540(TNF)	K04440+K05415+K05440+K04427+K03156
Metabolism	Energy metabolism	Oxidative phosphorylation	8	175	0.850247	1	ko00190	ncbi_101116777(LOC101116777);ncbi_101116843(LOC101116843);ncbi_106990653(LOC106990653);ncbi_114112897(LOC114112897);MSTRG.1727(MT-CYB);MSTRG.20573(MT-CO3);MSTRG.20574(MT-ND4);MSTRG.7807(MT-ND4)	K02149+K03955+K00411+K03967+K00412+K02262+K03881+K03881
Genetic Information Processing	Transcription	RNA polymerase	1	30	0.850991	1	ko03020	ncbi_114116880(LOC114116880)	K03025
Environmental Information Processing	Signal transduction	Ras signaling pathway	12	251	0.852635	1	ko04014	ncbi_101106480(PLA1A);ncbi_101107420(LOC101107420);ncbi_101107882(PAK5);ncbi_101109393(RASAL1);ncbi_101112183(GNG13);ncbi_101113847(SHC2);ncbi_101114097(GNGT1);ncbi_101116150(PLA2G4D);ncbi_101120665(MAPK10);ncbi_114110058(LOC114110058);ncbi_121816042(LOC121816042);MSTRG.8506(TRDV1)	K13618+K01047+K05736+K17632+K04547+K17447+K04548+K16342+K04440+K04364+K10785+K10784
Metabolism	Amino acid metabolism	Cysteine and methionine metabolism	2	54	0.852724	1	ko00270	ncbi_101111158(GOT1L1);ncbi_443485(BCAT1)	K14454+K00826
Human Diseases	Cancer: specific types	Glioma	3	77	0.859921	1	ko05214	ncbi_100885762(GADD45G);ncbi_101113847(SHC2);ncbi_114110058(LOC114110058)	K04402+K17447+K04364
Organismal Systems	Sensory system	Phototransduction - fly	1	31	0.860169	1	ko04745	ncbi_101112183(GNG13)	K04547
Metabolism	Nucleotide metabolism	Pyrimidine metabolism	2	56	0.86658	1	ko00240	ncbi_105612430(ENTPD8);ncbi_114118388(LOC114118388)	K01510+K10808
Metabolism	Carbohydrate metabolism	Citrate cycle (TCA cycle)	1	32	0.868782	1	ko00020	ncbi_101107484(PC)	K01958
Metabolism	Carbohydrate metabolism	Starch and sucrose metabolism	1	32	0.868782	1	ko00500	ncbi_101118685(GYS2)	K00693
Human Diseases	Cancer: overview	Viral carcinogenesis	11	237	0.869215	1	ko05203	ncbi_101105290(LOC101105290);ncbi_101107164(LOC101107164);ncbi_101110974(LOC101110974);ncbi_101121578(EGR3);ncbi_101122407(EGR2);ncbi_114109640(LOC114109640);ncbi_114109691(LOC114109691);ncbi_114109692(LOC114109692);ncbi_114110058(LOC114110058);ncbi_114114921(LOC114114921);MSTRG.17411(Patr-A)	K11254+K04685+K11252+K12497+K12496+K06751+K11252+K11252+K04364+K03990+K06751
Organismal Systems	Digestive system	Gastric acid secretion	3	79	0.871397	1	ko04971	ncbi_101117327(ADCY1);ncbi_101117892(KCNJ10);ncbi_443189(CHRM3)	K08041+K05003+K04131
Human Diseases	Cancer: overview	PD-L1 expression and PD-1 checkpoint pathway in cancer	4	101	0.875233	1	ko05235	ncbi_101121636(PDCD1);ncbi_121816042(LOC121816042);ncbi_443396(IFNG);MSTRG.8506(TRDV1)	K06744+K10785+K04687+K10784
Organismal Systems	Endocrine system	Growth hormone synthesis, secretion and action	5	122	0.876818	1	ko04935	ncbi_101113847(SHC2);ncbi_101117327(ADCY1);ncbi_101120665(MAPK10);ncbi_101121655(LOC101121655);ncbi_114110058(LOC114110058)	K17447+K08041+K04440+K17445+K04364
Organismal Systems	Excretory system	Endocrine and other factor-regulated calcium reabsorption	2	58	0.879232	1	ko04961	ncbi_100048991(KLK1);ncbi_114117324(LOC114117324)	K01325+K05850
Environmental Information Processing	Signal transduction	HIF-1 signaling pathway	5	123	0.88115	1	ko04066	ncbi_101105666(LOC101105666);ncbi_101111426(EIF4EBP1);ncbi_443396(IFNG);ncbi_443406(IL6);ncbi_443498(EDN1)	K02991+K07205+K04687+K05405+K16366
Human Diseases	Cancer: specific types	Chronic myeloid leukemia	3	81	0.882035	1	ko05220	ncbi_100885762(GADD45G);ncbi_101113847(SHC2);ncbi_114110058(LOC114110058)	K04402+K17447+K04364
Environmental Information Processing	Signal transduction	VEGF signaling pathway	2	59	0.885134	1	ko04370	ncbi_101113847(SHC2);ncbi_101116150(PLA2G4D)	K17447+K16342
Cellular Processes	Transport and catabolism	Autophagy - other	1	35	0.891572	1	ko04136	ncbi_101108352(LOC101108352)	K04382
Organismal Systems	Nervous system	Serotonergic synapse	5	126	0.893374	1	ko04726	ncbi_101112183(GNG13);ncbi_101114097(GNGT1);ncbi_101116150(PLA2G4D);ncbi_101117928(HTR4);ncbi_101122358(GABRB1)	K04547+K04548+K16342+K04160+K05181
Environmental Information Processing	Signal transduction	AMPK signaling pathway	5	127	0.897201	1	ko04152	ncbi_101108352(LOC101108352);ncbi_101111426(EIF4EBP1);ncbi_101118685(GYS2);ncbi_101121655(LOC101121655);ncbi_114118284(LOC114118284)	K04382+K07205+K00693+K17445+K04427
Cellular Processes	Transport and catabolism	Endocytosis	12	267	0.901948	1	ko04144	ncbi_100913152(HSPA1A);ncbi_101105166(LOC101105166);ncbi_101107064(HSPA6);ncbi_101110214(CXCR2);ncbi_101116827(PSD2);ncbi_101117176(RAB11FIP4);ncbi_101120060(LOC101120060);ncbi_101122347(LOC101122347);ncbi_114109640(LOC114109640);ncbi_114110979(LOC114110979);ncbi_121815981(LOC121815981);MSTRG.17411(Patr-A)	K03283+K05757+K03283+K05050+K12494+K12485+K08291+K05633+K06751+K03283+K03283+K06751
Genetic Information Processing	Folding, sorting and degradation	SNARE interactions in vesicular transport	1	37	0.904524	1	ko04130	ncbi_101112696(STX1A)	K04560
Genetic Information Processing	Replication and repair	DNA replication	1	38	0.910409	1	ko03030	ncbi_114113168(LOC114113168)	K10740
Cellular Processes	Transport and catabolism	Autophagy - animal	6	153	0.914868	1	ko04140	ncbi_101108352(LOC101108352);ncbi_101120665(MAPK10);ncbi_101121655(LOC101121655);ncbi_114109370(LOC114109370);ncbi_114111549(LOC114111549);ncbi_114118284(LOC114118284)	K04382+K04440+K17445+K04724+K10802+K04427
Organismal Systems	Aging	Longevity regulating pathway	3	90	0.920799	1	ko04211	ncbi_101111426(EIF4EBP1);ncbi_101117327(ADCY1);ncbi_101121655(LOC101121655)	K07205+K08041+K17445
Metabolism	Carbohydrate metabolism	Pyruvate metabolism	1	40	0.921114	1	ko00620	ncbi_101107484(PC)	K01958
Organismal Systems	Immune system	Platelet activation	5	135	0.923751	1	ko04611	ncbi_101102336(FGB);ncbi_101104339(GUCY1A2);ncbi_101114699(F2RL3);ncbi_101116150(PLA2G4D);ncbi_101117327(ADCY1)	K03904+K12318+K04236+K16342+K08041
Genetic Information Processing	Replication and repair	Homologous recombination	1	42	0.930543	1	ko03440	ncbi_114113168(LOC114113168)	K10740
Cellular Processes	Cell growth and death	Cell cycle	5	140	0.937083	1	ko04110	ncbi_100885762(GADD45G);ncbi_101105532(CHEK2);ncbi_101107164(LOC101107164);ncbi_101114750(LOC101114750);ncbi_101121376(CDC45)	K04402+K06641+K04685+K03359+K06628
Human Diseases	Substance dependence	Amphetamine addiction	2	71	0.937881	1	ko05031	ncbi_101112696(STX1A);ncbi_101120619(TH)	K04560+K00501
Human Diseases	Cancer: specific types	Acute myeloid leukemia	2	71	0.937881	1	ko05221	ncbi_101111426(EIF4EBP1);ncbi_114110058(LOC114110058)	K07205+K04364
Organismal Systems	Development and regeneration	Axon regeneration	3	97	0.942484	1	ko04361	ncbi_101115699(DUSP2);ncbi_101116827(PSD2);ncbi_101120665(MAPK10)	K04459+K12494+K04440
Human Diseases	Cancer: specific types	Melanoma	2	73	0.94405	1	ko05218	ncbi_100885762(GADD45G);ncbi_101119747(CDH1)	K04402+K05689
Metabolism	Carbohydrate metabolism	Inositol phosphate metabolism	2	74	0.946911	1	ko00562	ncbi_101103674(INPP5J);ncbi_101109366(SYNJ2)	K01106+K20279
Organismal Systems	Development and regeneration	Axon guidance	7	188	0.948208	1	ko04360	ncbi_101103695(EPHA6);ncbi_101107882(PAK5);ncbi_101113839(SEMA3E);ncbi_101113935(UNC5C);ncbi_101117666(SHH);ncbi_101120654(NTNG2);ncbi_101123594(SEMA4A)	K05107+K05736+K06840+K07521+K11988+K16359+K06521
Genetic Information Processing	Replication and repair	Nucleotide excision repair	1	47	0.94948	1	ko03420	ncbi_114113168(LOC114113168)	K10740
Human Diseases	Cancer: specific types	Renal cell carcinoma	2	76	0.952222	1	ko05211	ncbi_101107882(PAK5);ncbi_114110058(LOC114110058)	K05736+K04364
Genetic Information Processing	Translation	Nucleocytoplasmic transport	7	191	0.953445	1	ko03013	ncbi_101111229(LOC101111229);ncbi_101111426(EIF4EBP1);ncbi_101115117(LOC101115117);ncbi_101116631(LOC101116631);ncbi_101117638(LOC101117638);ncbi_105601979(LOC105601979);ncbi_114111768(LOC114111768)	K03231+K07205+K13126+K03257+K03231+K03231+K12160
Human Diseases	Cancer: specific types	Pancreatic cancer	2	77	0.954683	1	ko05212	ncbi_100885762(GADD45G);ncbi_101120665(MAPK10)	K04402+K04440
Genetic Information Processing	Folding, sorting and degradation	Proteasome	1	50	0.958268	1	ko03050	ncbi_443396(IFNG)	K04687
Organismal Systems	Nervous system	Neurotrophin signaling pathway	4	128	0.959001	1	ko04722	ncbi_101113847(SHC2);ncbi_101120665(MAPK10);ncbi_101122156(ARHGDIG);ncbi_114110058(LOC114110058)	K17447+K04440+K12462+K04364
Human Diseases	Substance dependence	Cocaine addiction	1	51	0.960844	1	ko05030	ncbi_101120619(TH)	K00501
Genetic Information Processing	Replication and repair	Fanconi anemia pathway	1	52	0.963261	1	ko03460	ncbi_114113168(LOC114113168)	K10740
Metabolism	Carbohydrate metabolism	Amino sugar and nucleotide sugar metabolism	1	53	0.965529	1	ko00520	ncbi_101120570(GFPT2)	K00820
Cellular Processes	Cell growth and death	Oocyte meiosis	4	134	0.968479	1	ko04114	ncbi_101107408(LOC101107408);ncbi_101108352(LOC101108352);ncbi_101114750(LOC101114750);ncbi_101117327(ADCY1)	K08694+K04382+K03359+K08041
Human Diseases	Infectious disease: bacterial	Vibrio cholerae infection	1	57	0.973287	1	ko05110	ncbi_101116777(LOC101116777)	K02149
Genetic Information Processing	Translation	Ribosome biogenesis in eukaryotes	2	90	0.977453	1	ko03008	ncbi_121817073(LOC121817073);MSTRG.243(UTP6)	K14566+K14557
Metabolism	Global and overview maps	Fatty acid metabolism	1	63	0.981781	1	ko01212	ncbi_101116613(ELOVL2)	K10205
Cellular Processes	Transport and catabolism	Mitophagy - animal	1	67	0.985885	1	ko04137	ncbi_101120665(MAPK10)	K04440
Environmental Information Processing	Signal transduction	Phosphatidylinositol signaling system	2	99	0.986231	1	ko04070	ncbi_101103674(INPP5J);ncbi_101109366(SYNJ2)	K01106+K20279
Organismal Systems	Nervous system	Long-term potentiation	1	69	0.987577	1	ko04720	ncbi_101117327(ADCY1)	K08041
Human Diseases	Cancer: overview	Central carbon metabolism in cancer	1	70	0.988346	1	ko05230	ncbi_101114294(LOC101114294)	K01834
Genetic Information Processing	Translation	mRNA surveillance pathway	2	105	0.990128	1	ko03015	ncbi_101108352(LOC101108352);ncbi_101115117(LOC101115117)	K04382+K13126
Organismal Systems	Endocrine system	Glucagon signaling pathway	2	108	0.991649	1	ko04922	ncbi_101114294(LOC101114294);ncbi_101118685(GYS2)	K01834+K00693
Cellular Processes	Transport and catabolism	Lysosome	3	142	0.993704	1	ko04142	ncbi_101116503(NAPSA);ncbi_114110441(LOC114110441);ncbi_443365(SLC11A1)	K08565+K12385+K12347
Cellular Processes	Cell motility	Regulation of actin cytoskeleton	6	225	0.995199	1	ko04810	ncbi_100216462(FN1);ncbi_101105166(LOC101105166);ncbi_101107882(PAK5);ncbi_101117029(CHRM1);ncbi_114110488(LOC114110488);ncbi_443189(CHRM3)	K05717+K05757+K05736+K04129+K05764+K04131
Genetic Information Processing	Folding, sorting and degradation	Ubiquitin mediated proteolysis	3	156	0.996964	1	ko04120	ncbi_101114750(LOC101114750);ncbi_101122347(LOC101122347);ncbi_101122817(LOC101122817)	K03359+K05633+K20217
Human Diseases	Cancer: specific types	Prostate cancer	1	100	0.998289	1	ko05215	ncbi_114110058(LOC114110058)	K04364
Human Diseases	Neurodegenerative disease	Spinocerebellar ataxia	1	101	0.998395	1	ko05017	ncbi_101120665(MAPK10)	K04440
Environmental Information Processing	Signal transduction	Rap1 signaling pathway	5	229	0.998767	1	ko04015	ncbi_101114699(F2RL3);ncbi_101117327(ADCY1);ncbi_101119747(CDH1);ncbi_121816042(LOC121816042);MSTRG.8506(TRDV1)	K04236+K08041+K05689+K10785+K10784
Human Diseases	Cancer: overview	MicroRNAs in cancer	3	175	0.998897	1	ko05206	ncbi_114110058(LOC114110058);ncbi_443367(ABCB1);ncbi_443452(SLC7A1)	K04364+K05658+K13863
Organismal Systems	Endocrine system	Thyroid hormone signaling pathway	1	120	0.999526	1	ko04919	ncbi_101111845(RXRG)	K08526
Organismal Systems	Sensory system	Olfactory transduction	6	958	1	1	ko04740	ncbi_100233164(CNGA3);ncbi_101107910(LOC101107910);ncbi_101112183(GNG13);ncbi_101123466(LOC101123466);ncbi_114109578(LOC114109578);ncbi_443163(RGS2)	K04950+K04257+K04547+K04257+K04257+K18154

## Sheet: H-vs-H-HMB
KEGG_A_class	KEGG_B_class	Pathway	H-vs-H-HMB (1068)	All (9236)	Pvalue	Qvalue	Pathway ID	Genes	K_IDs
Metabolism	Xenobiotics biodegradation and metabolism	Metabolism of xenobiotics by cytochrome P450	25	79	1.48235e-06	0.000216757	ko00980	ncbi_100141301(GSTA1);ncbi_100170113(CYP1A1);ncbi_100534643(UGT1A6);ncbi_100534644(UGT1A1);ncbi_100534645(UGT1A3);ncbi_100534646(UGT1A4);ncbi_100534650(UGT2B7);ncbi_100568285(CYP2E1);ncbi_101103175(DHDH);ncbi_101103462(MGST1);ncbi_101106720(LOC101106720);ncbi_101107401(LOC101107401);ncbi_101107831(LOC101107831);ncbi_101108502(ALDH3A1);ncbi_101108705(LOC101108705);ncbi_101111664(LOC101111664);ncbi…	K00799+K07408+K00699+K00699+K00699+K00699+K00699+K07415+K00078+K00799+K00799+K00799+K00799+K00129+K00799+K00799+K00129+K13951+K00079+K04097+K00699+K11822+K00799+K13952+K13952
Human Diseases	Cancer: overview	Chemical carcinogenesis - DNA adducts	28	96	2.21704e-06	0.000216757	ko05204	ncbi_100141301(GSTA1);ncbi_100170113(CYP1A1);ncbi_100534643(UGT1A6);ncbi_100534644(UGT1A1);ncbi_100534645(UGT1A3);ncbi_100534646(UGT1A4);ncbi_100534650(UGT2B7);ncbi_100568285(CYP2E1);ncbi_101103462(MGST1);ncbi_101106720(LOC101106720);ncbi_101106985(LOC101106985);ncbi_101107401(LOC101107401);ncbi_101107486(LOC101107486);ncbi_101107831(LOC101107831);ncbi_101108502(ALDH3A1);ncbi_101108705(LOC1011087…	K00799+K07408+K00699+K00699+K00699+K00699+K00699+K07415+K00799+K00799+K07413+K00799+K07413+K00799+K00129+K00799+K00799+K00129+K13951+K00079+K04097+K00699+K11822+K07412+K00799+K13952+K13952+K07412
Metabolism	Global and overview maps	Metabolic pathways	244	1633	2.89081e-06	0.000216757	ko01100	ncbi_100037690(PCK1);ncbi_100048994(CYP11A1);ncbi_100126245(DGAT1);ncbi_100141301(GSTA1);ncbi_100170113(CYP1A1);ncbi_100196903(IDO1);ncbi_100302085(AK1);ncbi_100528012(HMBS);ncbi_100534643(UGT1A6);ncbi_100534644(UGT1A1);ncbi_100534645(UGT1A3);ncbi_100534646(UGT1A4);ncbi_100534650(UGT2B7);ncbi_100568285(CYP2E1);ncbi_101102023(AMPD1);ncbi_101102207(OTC);ncbi_101102248(B3GAT2);ncbi_101102434(ME3);nc…	K01596+K00498+K11155+K00799+K07408+K00463+K00939+K01749+K00699+K00699+K00699+K00699+K00699+K07415+K01490+K00611+K10157+K00029+K00456+K00364+K00767+K00901+K01934+K00078+K01672+K17497+K00830+K00799+K01490+K13298+K00251+K00553+K01939+K12318+K07232+K01068+K16860+K20838+K00710+K12354+K01619+K13369+K13524+K02266+K01488+K01698+K00659+K01755+K08726+K00274+K00799+K01593+K01724+K10248+K07413+K00799+K01047+…
Organismal Systems	Immune system	Complement and coagulation cascades	27	92	2.94241e-06	0.000216757	ko04610	ncbi_100307041(F2);ncbi_100381267(SERPINE1);ncbi_101102090(FGA);ncbi_101102273(C8A);ncbi_101102336(FGB);ncbi_101102522(C8B);ncbi_101102674(C6);ncbi_101105026(C9);ncbi_101108131(LOC101108131);ncbi_101112066(PLG);ncbi_101112329(CPB2);ncbi_101112781(KNG1);ncbi_101113203(VSIG4);ncbi_101114204(C4BPB);ncbi_101114699(F2RL3);ncbi_101116376(KLKB1);ncbi_101119231(VTN);ncbi_101121825(LOC101121825);ncbi_1011…	K01313+K03982+K03903+K03997+K03904+K03998+K03995+K04000+K03990+K01315+K01300+K03898+K19822+K04003+K04236+K01324+K06251+K03994+K03910+K23815+K03902+K03905+K03912+K03990+K01321+K03984+K03911
Metabolism	Xenobiotics biodegradation and metabolism	Drug metabolism - cytochrome P450	23	72	3.23519e-06	0.000216757	ko00982	ncbi_100141301(GSTA1);ncbi_100534643(UGT1A6);ncbi_100534644(UGT1A1);ncbi_100534645(UGT1A3);ncbi_100534646(UGT1A4);ncbi_100534650(UGT2B7);ncbi_100568285(CYP2E1);ncbi_101103462(MGST1);ncbi_101106659(MAOB);ncbi_101106720(LOC101106720);ncbi_101107401(LOC101107401);ncbi_101107831(LOC101107831);ncbi_101108502(ALDH3A1);ncbi_101108705(LOC101108705);ncbi_101109936(LOC101109936);ncbi_101111664(LOC101111664…	K00799+K00699+K00699+K00699+K00699+K00699+K07415+K00799+K00274+K00799+K00799+K00799+K00129+K00799+K00485+K00799+K00129+K13951+K04097+K00699+K00799+K13952+K13952
Human Diseases	Infectious disease: viral	Influenza A	47	211	5.78649e-06	0.000323079	ko05164	ncbi_100144429(LOC100144429);ncbi_100307049(STAT1);ncbi_101103495(RNASEL);ncbi_101103683(IRF7);ncbi_101104366(ADAR);ncbi_101104498(KPNA5);ncbi_101106234(IFIH1);ncbi_101107257(DDX58);ncbi_101108211(STAT2);ncbi_101108962(DQA);ncbi_101109915(LOC101109915);ncbi_101110181(LOC101110181);ncbi_101110545(LOC101110545);ncbi_101111580(PML);ncbi_101112066(PLG);ncbi_101112122(LOC101112122);ncbi_101114153(TNFS…	K01340+K11220+K01165+K09447+K12968+K15042+K12647+K12646+K11221+K06752+K14216+K14216+K06752+K10054+K01315+K14216+K04721+K15045+K12499+K04693+K08738+K04456+K14624+K09633+K16195+K09507+K10652+K14216+K14285+K08738+K08738+K05415+K05415+K08738+K08738+K14216+K12671+K05406+K14754+K05482+K04383+K05405+K01340+K04519+K05404+K14754+K14216
Human Diseases	Cardiovascular disease	Dilated cardiomyopathy	28	102	8.10026e-06	0.000387655	ko05414	ncbi_100196904(MYL2);ncbi_101102692(LAMA1);ncbi_101107517(ITGB8);ncbi_101108767(CACNA1S);ncbi_101110606(CACNG1);ncbi_101110936(SGCD);ncbi_101111132(TNNC1);ncbi_101111554(ACTC1);ncbi_101111766(ATP2A1);ncbi_101113211(LOC101113211);ncbi_101115408(MYL3);ncbi_101115445(ITGA7);ncbi_101116584(SGCG);ncbi_101117308(DES);ncbi_101117327(ADCY1);ncbi_101118500(RYR2);ncbi_101118891(CACNG6);ncbi_101119440(AGT);…	K10351+K05637+K06591+K04857+K04866+K12563+K05865+K12314+K05853+K06856+K12749+K06583+K12564+K07610+K08041+K04962+K04871+K09821+K05849+K12567+K04862+K04870+K17751+K06589+K04141+K06856+K06856+K06856
Human Diseases	Cardiovascular disease	Hypertrophic cardiomyopathy	25	90	1.95999e-05	0.000820746	ko05410	ncbi_100196904(MYL2);ncbi_101102692(LAMA1);ncbi_101107517(ITGB8);ncbi_101108767(CACNA1S);ncbi_101110606(CACNG1);ncbi_101110936(SGCD);ncbi_101111132(TNNC1);ncbi_101111554(ACTC1);ncbi_101111766(ATP2A1);ncbi_101115408(MYL3);ncbi_101115445(ITGA7);ncbi_101116584(SGCG);ncbi_101117308(DES);ncbi_101118500(RYR2);ncbi_101118891(CACNG6);ncbi_101119440(AGT);ncbi_101120753(SLC8A3);ncbi_101122837(TTN);ncbi_101…	K10351+K05637+K06591+K04857+K04866+K12563+K05865+K12314+K05853+K12749+K06583+K12564+K07610+K04962+K04871+K09821+K05849+K12567+K04862+K01283+K04870+K17751+K06589+K05405+K16366
Environmental Information Processing	Signaling molecules and interaction	Viral protein interaction with cytokine and cytokine receptor	26	98	3.24696e-05	0.00120859	ko04061	ncbi_101104661(LOC101104661);ncbi_101108750(CXCL11);ncbi_101111035(LOC101111035);ncbi_101111100(CXCL13);ncbi_101111303(LOC101111303);ncbi_101112653(IL20RA);ncbi_101113771(LOC101113771);ncbi_101114153(TNFSF10);ncbi_101114535(LOC101114535);ncbi_101114628(CCL1);ncbi_101115290(CCL16);ncbi_101115553(CCL5);ncbi_101116972(LOC101116972);ncbi_101117297(CCL26);ncbi_101117453(CCR5);ncbi_101117556(CCL24);ncb…	K05505+K12672+K05408+K10032+K05408+K05136+K05408+K04721+K05408+K05514+K21093+K12499+K05477+K21096+K04180+K21097+K16597+K16062+K14624+K21095+K12671+K04178+K05482+K05443+K05505+K05405
Environmental Information Processing	Signaling molecules and interaction	ECM-receptor interaction	25	97	7.69336e-05	0.00257728	ko04512	ncbi_100196905(COL2A1);ncbi_100216328(LAMC2);ncbi_101102692(LAMA1);ncbi_101102790(COL4A3);ncbi_101102992(COL9A1);ncbi_101106837(SDC1);ncbi_101107282(FRAS1);ncbi_101107299(AGRN);ncbi_101107517(ITGB8);ncbi_101107864(LOC101107864);ncbi_101110415(SV2C);ncbi_101113128(COL4A6);ncbi_101115211(THBS4);ncbi_101115445(ITGA7);ncbi_101116748(TNN);ncbi_101118172(COL4A4);ncbi_101118337(TNC);ncbi_101118494(COL6A…	K19719+K06246+K05637+K06237+K08131+K06257+K23379+K06254+K06591+K04659+K06258+K06237+K04659+K06583+K06252+K06237+K06252+K06238+K06251+K08131+K06258+K06248+K06263+K06250+K06589
Metabolism	Lipid metabolism	Arachidonic acid metabolism	24	92	8.65029e-05	0.00263441	ko00590	ncbi_100568285(CYP2E1);ncbi_101106654(EPHX2);ncbi_101106985(LOC101106985);ncbi_101107420(LOC101107420);ncbi_101107486(LOC101107486);ncbi_101107541(LOC101107541);ncbi_101111472(PLA2G4A);ncbi_101114663(LOC101114663);ncbi_101116145(HPGDS);ncbi_101116150(PLA2G4D);ncbi_101116587(ALOX15);ncbi_101118441(LOC101118441);ncbi_101119304(LTC4S);ncbi_101120029(LOC101120029);ncbi_101120283(PLAAT3);ncbi_10112156…	K07415+K08726+K07413+K01047+K07413+K04119+K16342+K00079+K04097+K16342+K00460+K17726+K00807+K16817+K16817+K07418+K07418+K04119+K07412+K04119+K17726+K07412+K04119+K07418
Metabolism	Lipid metabolism	Steroid hormone biosynthesis	23	88	0.000116954	0.00304507	ko00140	ncbi_100048994(CYP11A1);ncbi_100170113(CYP1A1);ncbi_100534643(UGT1A6);ncbi_100534644(UGT1A1);ncbi_100534645(UGT1A3);ncbi_100534646(UGT1A4);ncbi_100534650(UGT2B7);ncbi_100568285(CYP2E1);ncbi_100568286(CYP2D6);ncbi_101103641(AKR1D1);ncbi_101105400(LOC101105400);ncbi_101106985(LOC101106985);ncbi_101107486(LOC101107486);ncbi_101107541(LOC101107541);ncbi_101110086(HSD17B12);ncbi_101112384(LOC101112384…	K00498+K07408+K00699+K00699+K00699+K00699+K00699+K07415+K07414+K00251+K13369+K07413+K07413+K04119+K10251+K07414+K00699+K04119+K07412+K04119+K07414+K07412+K04119
Organismal Systems	Circulatory system	Cardiac muscle contraction	27	111	0.000118167	0.00304507	ko04260	ncbi_100196904(MYL2);ncbi_101104597(HRC);ncbi_101105292(CASQ2);ncbi_101106131(LOC101106131);ncbi_101108767(CACNA1S);ncbi_101110606(CACNG1);ncbi_101111132(TNNC1);ncbi_101111554(ACTC1);ncbi_101111766(ATP2A1);ncbi_101113044(ATP1B4);ncbi_101115408(MYL3);ncbi_101118398(LOC101118398);ncbi_101118500(RYR2);ncbi_101118891(CACNG6);ncbi_101119992(LOC101119992);ncbi_101120753(SLC8A3);ncbi_101121285(LOC101121…	K10351+K23450+K23445+K02266+K04857+K04866+K05865+K12314+K05853+K01540+K12749+K01539+K04962+K04871+K23449+K05849+K02270+K02271+K04862+K04870+K00411+K02273+K23449+K23449+K17751+K00412+K02262
Metabolism	Amino acid metabolism	Tyrosine metabolism	14	42	0.000162781	0.00389511	ko00350	ncbi_101103826(PNMT);ncbi_101106659(MAOB);ncbi_101106765(DDC);ncbi_101108502(ALDH3A1);ncbi_101108617(HGD);ncbi_101111922(LOC101111922);ncbi_101111965(ADH1C);ncbi_101112834(LOC101112834);ncbi_101113086(LOC101113086);ncbi_101120619(TH);ncbi_101122814(HPD);ncbi_114115282(LOC114115282);ncbi_114115283(LOC114115283);ncbi_780502(TYR)	K00553+K00274+K01593+K00129+K00451+K00129+K13951+K00276+K00276+K00501+K00457+K13952+K13952+K00505
Metabolism	Amino acid metabolism	Phenylalanine metabolism	10	24	0.000174621	0.00389988	ko00360	ncbi_101106659(MAOB);ncbi_101106765(DDC);ncbi_101108419(LOC101108419);ncbi_101108502(ALDH3A1);ncbi_101108685(GLYAT);ncbi_101108949(LOC101108949);ncbi_101111922(LOC101111922);ncbi_101112834(LOC101112834);ncbi_101113086(LOC101113086);ncbi_101122814(HPD)	K00274+K01593+K00628+K00129+K00628+K15517+K00129+K00276+K00276+K00457
Metabolism	Xenobiotics biodegradation and metabolism	Drug metabolism - other enzymes	22	87	0.000273264	0.00572147	ko00983	ncbi_100141301(GSTA1);ncbi_100534643(UGT1A6);ncbi_100534644(UGT1A1);ncbi_100534645(UGT1A3);ncbi_100534646(UGT1A4);ncbi_100534650(UGT2B7);ncbi_100568285(CYP2E1);ncbi_101103462(MGST1);ncbi_101106720(LOC101106720);ncbi_101107401(LOC101107401);ncbi_101107831(LOC101107831);ncbi_101108705(LOC101108705);ncbi_101109311(DPYD);ncbi_101109657(LOC101109657);ncbi_101109730(CES2);ncbi_101111664(LOC101111664);n…	K00799+K00699+K00699+K00699+K00699+K00699+K07415+K00799+K00799+K00799+K00799+K00799+K00207+K00760+K03927+K00799+K00757+K01044+K00699+K01431+K00799+K00940
Metabolism	Metabolism of cofactors and vitamins	Retinol metabolism	20	79	0.000502455	0.00990133	ko00830	ncbi_100126245(DGAT1);ncbi_100170113(CYP1A1);ncbi_100302354(SDR16C5);ncbi_100534643(UGT1A6);ncbi_100534644(UGT1A1);ncbi_100534645(UGT1A3);ncbi_100534646(UGT1A4);ncbi_100534650(UGT2B7);ncbi_101105400(LOC101105400);ncbi_101106985(LOC101106985);ncbi_101107486(LOC101107486);ncbi_101109288(DHRS3);ncbi_101111965(ADH1C);ncbi_101115127(RDH11);ncbi_101117163(LOC101117163);ncbi_101117509(ALDH1A2);ncbi_1056…	K11155+K07408+K15734+K00699+K00699+K00699+K00699+K00699+K13369+K07413+K07413+K11146+K13951+K11152+K00699+K07249+K07412+K13952+K13952+K07412
Metabolism	Lipid metabolism	Biosynthesis of unsaturated fatty acids	11	32	0.000604515	0.0106586	ko01040	ncbi_101104407(LOC101104407);ncbi_101106409(BAAT);ncbi_101106896(ELOVL3);ncbi_101110086(HSD17B12);ncbi_101116613(ELOVL2);ncbi_101117285(LOC101117285);ncbi_101118274(ELOVL6);ncbi_101120135(HACD2);ncbi_114108774(LOC114108774);ncbi_121815996(LOC121815996);ncbi_443185(SCD)	K01068+K00659+K10248+K10251+K10205+K08764+K10203+K10703+K08764+K08764+K00507
Human Diseases	Neurodegenerative disease	Prion disease	11	32	0.000604515	0.0106586	ko05020	ncbi_101102273(C8A);ncbi_101102522(C8B);ncbi_101102674(C6);ncbi_101105026(C9);ncbi_101114992(NCAM2);ncbi_101115553(CCL5);ncbi_101121825(LOC101121825);ncbi_101122561(STIP1);ncbi_443404(IL1A);ncbi_443406(IL6);ncbi_443539(IL1B)	K03997+K03998+K03995+K04000+K06491+K12499+K03994+K09553+K04383+K05405+K04519
Metabolism	Amino acid metabolism	Glycine, serine and threonine metabolism	14	48	0.000764129	0.0127992	ko00260	ncbi_101103446(AGXT);ncbi_101106659(MAOB);ncbi_101108532(PGAM1);ncbi_101110407(SARDH);ncbi_101112089(SDSL);ncbi_101112834(LOC101112834);ncbi_101113086(LOC101113086);ncbi_101113594(DMGDH);ncbi_101114294(LOC101114294);ncbi_101118164(LOC101118164);ncbi_101120382(PSAT1);ncbi_101121085(LOC101121085);ncbi_101123502(PGAM2);ncbi_114113596(LOC114113596)	K00830+K00274+K01834+K00314+K17989+K00276+K00276+K00315+K01834+K15789+K00831+K15789+K01834+K02437
Organismal Systems	Immune system	Hematopoietic cell lineage	25	112	0.000833862	0.0133021	ko04640	ncbi_100192431(FCGR1A);ncbi_101106024(LOC101106024);ncbi_101108962(DQA);ncbi_101110103(LOC101110103);ncbi_101110545(LOC101110545);ncbi_101111504(DNTT);ncbi_101111510(CD19);ncbi_101111837(IL5RA);ncbi_101112331(FLT3);ncbi_101113211(LOC101113211);ncbi_101113271(MS4A1);ncbi_101123372(FCER2);ncbi_114109356(GP9);ncbi_114115250(LOC114115250);ncbi_114118064(IL11);ncbi_443404(IL1A);ncbi_443406(IL6);ncbi_4…	K06498+K06457+K06752+K06448+K06752+K00977+K06465+K05067+K05092+K06856+K06466+K06468+K06263+K01242+K05417+K04383+K05405+K06448+K06448+K06448+K05423+K04519+K06856+K06856+K06856
Environmental Information Processing	Signaling molecules and interaction	Cell adhesion molecules	34	171	0.00101631	0.0149031	ko04514	ncbi_100171394(OVAR);ncbi_101102254(LOC101102254);ncbi_101102362(CLDN19);ncbi_101103785(NLGN3);ncbi_101104446(IGSF11);ncbi_101105382(CLDN16);ncbi_101106001(NRCAM);ncbi_101106837(SDC1);ncbi_101107517(ITGB8);ncbi_101108962(DQA);ncbi_101109290(NFASC);ncbi_101109639(CDH15);ncbi_101110545(LOC101110545);ncbi_101110959(SIGLEC1);ncbi_101111588(PTPRF);ncbi_101113636(LOC101113636);ncbi_101114992(NCAM2);ncb…	K06751+K06523+K06087+K07378+K06791+K06087+K06756+K06257+K06591+K06752+K06757+K06809+K06752+K06548+K05695+K06527+K06491+K06745+K06771+K07378+K06775+K05689+K07378+K06087+K06744+K06751+K06708+K06751+K06523+K06494+K06470+K06087+K06087+K06751
Human Diseases	Infectious disease: parasitic	Amoebiasis	27	126	0.0010232	0.0149031	ko05146	ncbi_100216328(LAMC2);ncbi_101102273(C8A);ncbi_101102522(C8B);ncbi_101102692(LAMA1);ncbi_101102790(COL4A3);ncbi_101104661(LOC101104661);ncbi_101105026(C9);ncbi_101109343(LOC101109343);ncbi_101110103(LOC101110103);ncbi_101113128(COL4A6);ncbi_101113211(LOC101113211);ncbi_101117327(ADCY1);ncbi_101118172(COL4A4);ncbi_101122194(ACTN1);ncbi_121817706(LOC121817706);ncbi_443064(IL12A);ncbi_443342(IL10);n…	K06246+K03997+K03998+K05637+K06237+K05505+K04000+K13963+K06448+K06237+K06856+K08041+K06237+K05699+K13963+K05406+K05443+K05505+K05405+K06448+K06448+K06448+K04519+K10955+K06856+K06856+K06856
Metabolism	Lipid metabolism	Linoleic acid metabolism	12	40	0.00136739	0.0190254	ko00591	ncbi_100568285(CYP2E1);ncbi_101106985(LOC101106985);ncbi_101107420(LOC101107420);ncbi_101107486(LOC101107486);ncbi_101111472(PLA2G4A);ncbi_101116150(PLA2G4D);ncbi_101116587(ALOX15);ncbi_101120029(LOC101120029);ncbi_101120283(PLAAT3);ncbi_101121563(LOC101121563);ncbi_101121820(LOC101121820);ncbi_768095(CYP2J)	K07415+K07413+K01047+K07413+K16342+K16342+K00460+K16817+K16817+K07418+K07418+K07418
Human Diseases	Immune disease	Rheumatoid arthritis	25	116	0.0014198	0.0190254	ko05323	ncbi_101104661(LOC101104661);ncbi_101108962(DQA);ncbi_101110545(LOC101110545);ncbi_101111035(LOC101111035);ncbi_101111303(LOC101111303);ncbi_101113211(LOC101113211);ncbi_101113771(LOC101113771);ncbi_101114535(LOC101114535);ncbi_101115553(CCL5);ncbi_101116777(LOC101116777);ncbi_101117677(ATP6V0D2);ncbi_101118895(MMP3);ncbi_101120093(LOC101120093);ncbi_101122020(ATP6V0E2);ncbi_114118064(IL11);ncbi_…	K05505+K06752+K06752+K05408+K05408+K06856+K05408+K05408+K12499+K02149+K02146+K01394+K14624+K02153+K05417+K05482+K05505+K04383+K05405+K06470+K04519+K05476+K06856+K06856+K06856
Environmental Information Processing	Membrane transport	ABC transporters	15	58	0.00194638	0.0247481	ko02010	ncbi_101103060(ABCB8);ncbi_101109491(TAP2);ncbi_101111169(ABCA2);ncbi_101112460(LOC101112460);ncbi_101113666(ABCG8);ncbi_101113924(ABCG5);ncbi_101115580(TAP1);ncbi_101115931(LOC101115931);ncbi_101119199(ABCD2);ncbi_101120522(ABCC8);ncbi_105605850(ABCA3);ncbi_105605916(LOC105605916);ncbi_105605961(LOC105605961);ncbi_121819380(ABCA13);ncbi_780508(ABCG2)	K05655+K05654+K05642+K05658+K05684+K05683+K05653+K05643+K05676+K05032+K05643+K05673+K05673+K05647+K05681
Human Diseases	Infectious disease: parasitic	African trypanosomiasis	13	47	0.00199462	0.0247481	ko05143	ncbi_100196903(IDO1);ncbi_101112781(KNG1);ncbi_101113211(LOC101113211);ncbi_101113636(LOC101113636);ncbi_443064(IL12A);ncbi_443127(SELE);ncbi_443206(IL18);ncbi_443342(IL10);ncbi_443406(IL6);ncbi_443539(IL1B);MSTRG.16478(IGHG1);MSTRG.16479(IGHG2);MSTRG.16484(IGHV4-39)	K00463+K03898+K06856+K06527+K05406+K06494+K05482+K05443+K05405+K04519+K06856+K06856+K06856
Metabolism	Carbohydrate metabolism	Pentose and glucuronate interconversions	11	37	0.0023276	0.0278481	ko00040	ncbi_100534643(UGT1A6);ncbi_100534644(UGT1A1);ncbi_100534645(UGT1A3);ncbi_100534646(UGT1A4);ncbi_100534650(UGT2B7);ncbi_101103175(DHDH);ncbi_101110249(KL);ncbi_101114271(UGDH);ncbi_101117163(LOC101117163);ncbi_101120824(AKR1B1);ncbi_105616883(LOC105616883)	K00699+K00699+K00699+K00699+K00699+K00078+K14756+K00012+K00699+K00011+K03331
Metabolism	Lipid metabolism	Primary bile acid biosynthesis	7	18	0.00272324	0.0314582	ko00120	ncbi_101103641(AKR1D1);ncbi_101106409(BAAT);ncbi_101117285(LOC101117285);ncbi_101117622(LOC101117622);ncbi_101121460(ACOX2);ncbi_114108774(LOC114108774);ncbi_121815996(LOC121815996)	K00251+K00659+K08764+K07440+K10214+K08764+K08764
Organismal Systems	Digestive system	Bile secretion	19	84	0.00286652	0.0320094	ko04976	ncbi_101105660(KCNN2);ncbi_101106409(BAAT);ncbi_101112114(SCTR);ncbi_101112460(LOC101112460);ncbi_101112740(SLC22A1);ncbi_101113044(ATP1B4);ncbi_101113666(ABCG8);ncbi_101113924(ABCG5);ncbi_101117327(ADCY1);ncbi_101118398(LOC101118398);ncbi_101119842(LOC101119842);ncbi_101119972(SLCO1A2);ncbi_101120653(LOC101120653);ncbi_105605916(LOC105605916);ncbi_105605961(LOC105605961);ncbi_443184(AQP9);ncbi_4…	K04943+K00659+K04588+K05658+K08198+K01540+K05684+K05683+K08041+K01539+K11822+K03460+K05043+K05673+K05673+K09877+K12473+K12040+K05681
Human Diseases	Cardiovascular disease	Viral myocarditis	22	103	0.00300434	0.0324663	ko05416	ncbi_100171394(OVAR);ncbi_101102692(LAMA1);ncbi_101105220(EIF4G3);ncbi_101108962(DQA);ncbi_101110545(LOC101110545);ncbi_101110936(SGCD);ncbi_101113211(LOC101113211);ncbi_101116584(SGCG);ncbi_101116618(CXADR);ncbi_101117527(LOC101117527);ncbi_106990092(LOC106990092);ncbi_106990117(LOC106990117);ncbi_114108777(LOC114108777);ncbi_114109640(LOC114109640);ncbi_114115222(LOC114115222);ncbi_114115604(LO…	K06751+K05637+K03260+K06752+K06752+K12563+K06856+K12564+K06788+K08738+K08738+K06751+K08738+K06751+K08738+K08738+K17751+K06470+K06856+K06856+K06856+K06751
Human Diseases	Infectious disease: viral	Hepatitis C	37	203	0.00315787	0.0330589	ko05160	ncbi_100307049(STAT1);ncbi_101102148(PPP2R2C);ncbi_101102194(LOC101102194);ncbi_101102362(CLDN19);ncbi_101103495(RNASEL);ncbi_101103683(IRF7);ncbi_101105382(CLDN16);ncbi_101107257(DDX58);ncbi_101108211(STAT2);ncbi_101109915(LOC101109915);ncbi_101110181(LOC101110181);ncbi_101112122(LOC101112122);ncbi_101115013(RSAD2);ncbi_101115653(LOC101115653);ncbi_101116656(IRF9);ncbi_101117527(LOC101117527);nc…	K11220+K04354+K14217+K06087+K01165+K09447+K06087+K12646+K11221+K14216+K14216+K14216+K15045+K16197+K04693+K08738+K04456+K06087+K16195+K14216+K08738+K08738+K04724+K04364+K05415+K05415+K08738+K16197+K08738+K14216+K12671+K14754+K12473+K14754+K06087+K06087+K14216
Organismal Systems	Endocrine system	PPAR signaling pathway	19	85	0.00330164	0.0335166	ko03320	ncbi_100037690(PCK1);ncbi_100125354(PLIN2);ncbi_100135434(PLIN5);ncbi_100913166(FABP3);ncbi_101102434(ME3);ncbi_101103697(AQP7);ncbi_101108576(SLC27A2);ncbi_101110905(ACSL1);ncbi_101111845(RXRG);ncbi_101114356(PLIN4);ncbi_101117273(APOC3);ncbi_101117285(LOC101117285);ncbi_101117918(OLR1);ncbi_101120755(FABP7);ncbi_101121460(ACOX2);ncbi_114108774(LOC114108774);ncbi_121815996(LOC121815996);ncbi_443…	K01596+K17284+K20255+K08752+K00029+K08771+K08746+K01897+K08526+K20254+K08759+K08764+K08763+K08756+K10214+K08764+K08764+K00507+K08769
Human Diseases	Infectious disease: bacterial	Pathogenic Escherichia coli infection	42	242	0.00439639	0.0433173	ko05130	ncbi_100302357(TUBA4A);ncbi_100307041(F2);ncbi_101102362(CLDN19);ncbi_101105166(LOC101105166);ncbi_101105382(CLDN16);ncbi_101111723(MYH8);ncbi_101111932(MYH15);ncbi_101111980(LOC101111980);ncbi_101112488(WASF1);ncbi_101113211(LOC101113211);ncbi_101113252(LOC101113252);ncbi_101114063(LOC101114063);ncbi_101114153(TNFSF10);ncbi_101114328(BAIAP2L1);ncbi_101115985(MYH14);ncbi_101116286(LOC101116286);n…	K07374+K01313+K06087+K05757+K06087+K10352+K10352+K10352+K05753+K06856+K10352+K11294+K04721+K20127+K10352+K07374+K04394+K08738+K07374+K04275+K07374+K10352+K07374+K04440+K06087+K07375+K08738+K08738+K11294+K08738+K08738+K10352+K00134+K05482+K05405+K10352+K04519+K06087+K06087+K06856+K06856+K06856
Human Diseases	Infectious disease: viral	Measles	35	196	0.00562377	0.0535643	ko05162	ncbi_100147799(CCND2);ncbi_100307049(STAT1);ncbi_101103683(IRF7);ncbi_101104366(ADAR);ncbi_101106234(IFIH1);ncbi_101107257(DDX58);ncbi_101108211(STAT2);ncbi_101109915(LOC101109915);ncbi_101110181(LOC101110181);ncbi_101112122(LOC101112122);ncbi_101116656(IRF9);ncbi_101117527(LOC101117527);ncbi_101119242(AKT2);ncbi_101120665(MAPK10);ncbi_101121494(RAB9B);ncbi_101121673(EIF2AK2);ncbi_105602911(LOC10…	K10151+K11220+K09447+K12968+K12647+K12646+K11221+K14216+K14216+K14216+K04693+K08738+K04456+K04440+K07900+K16195+K14216+K08738+K08738+K03283+K05415+K05415+K08738+K08738+K03283+K14216+K05406+K14754+K04383+K05405+K06470+K04519+K05404+K14754+K14216
Human Diseases	Cardiovascular disease	Arrhythmogenic right ventricular cardiomyopathy	18	83	0.00584643	0.0535643	ko05412	ncbi_101102692(LAMA1);ncbi_101104733(PKP2);ncbi_101107517(ITGB8);ncbi_101108767(CACNA1S);ncbi_101110606(CACNG1);ncbi_101110936(SGCD);ncbi_101111766(ATP2A1);ncbi_101115445(ITGA7);ncbi_101115917(ACTN3);ncbi_101116372(ACTN2);ncbi_101116584(SGCG);ncbi_101117308(DES);ncbi_101118500(RYR2);ncbi_101118891(CACNG6);ncbi_101120753(SLC8A3);ncbi_101122960(CACNB1);ncbi_105616470(CACNG5);ncbi_443209(ITGB6)	K05637+K12642+K06591+K04857+K04866+K12563+K05853+K06583+K21073+K21073+K12564+K07610+K04962+K04871+K05849+K04862+K04870+K06589
Organismal Systems	Digestive system	Protein digestion and absorption	27	142	0.00605261	0.0535643	ko04974	ncbi_100196905(COL2A1);ncbi_101102790(COL4A3);ncbi_101102992(COL9A1);ncbi_101103622(ACE2);ncbi_101105748(SLC36A2);ncbi_101106693(COL10A1);ncbi_101108597(KCNN4);ncbi_101111210(LOC101111210);ncbi_101111548(SLC36A3);ncbi_101112329(CPB2);ncbi_101113044(ATP1B4);ncbi_101113128(COL4A6);ncbi_101114569(COL24A1);ncbi_101115616(COL28A1);ncbi_101116007(COL17A1);ncbi_101117548(COL11A1);ncbi_101118172(COL4A4);…	K19719+K06237+K08131+K09708+K14209+K19479+K04945+K01346+K14209+K01300+K01540+K06237+K19721+K23619+K07603+K19721+K06237+K01539+K06238+K14208+K08131+K05849+K08780+K13781+K05612+K12040+K14209
Environmental Information Processing	Signaling molecules and interaction	Cytokine-cytokine receptor interaction	56	348	0.00607595	0.0535643	ko04060	ncbi_100037695(TNFRSF11B);ncbi_101102800(IL1RL2);ncbi_101104661(LOC101104661);ncbi_101105858(IL17RB);ncbi_101106400(LOC101106400);ncbi_101107894(CNTF);ncbi_101108049(BMP3);ncbi_101108672(TNFRSF18);ncbi_101108750(CXCL11);ncbi_101108765(TNFSF18);ncbi_101109529(IL1RL1);ncbi_101111035(LOC101111035);ncbi_101111100(CXCL13);ncbi_101111303(LOC101111303);ncbi_101111837(IL5RA);ncbi_101112653(IL20RA);ncbi_1…	K05148+K05172+K05505+K05165+K05440+K05420+K05496+K05154+K12672+K05479+K05171+K05408+K10032+K05408+K05067+K05136+K05408+K04721+K05408+K05514+K21093+K12499+K05477+K21096+K04180+K21097+K02583+K16597+K16062+K14624+K05418+K22629+K21095+K04738+K16622+K22632+K05440+K05415+K05440+K05440+K05415+K05440+K05417+K12671+K05406+K04178+K05482+K05443+K05505+K04383+K05405+K05497+K05423+K05424+K04519+K05476
Environmental Information Processing	Signaling molecules and interaction	Neuroactive ligand-receptor interaction	57	359	0.00751281	0.0645331	ko04080	ncbi_100037696(GAL);ncbi_100144753(KISS1R);ncbi_100169940(ADRA1A);ncbi_100170317(ADRA2A);ncbi_100294559(ADRB3);ncbi_100307041(F2);ncbi_100500781(VIPR2);ncbi_101102228(CRHR2);ncbi_101102707(CHRND);ncbi_101102915(GRIN2C);ncbi_101102965(CHRNG);ncbi_101103373(S1PR3);ncbi_101108131(LOC101108131);ncbi_101108822(MCHR1);ncbi_101109024(PENK);ncbi_101110120(CHRNA1);ncbi_101111138(LPAR3);ncbi_101112066(PLG)…	K05244+K08374+K04135+K04138+K04143+K01313+K04590+K04579+K04816+K05211+K04818+K04290+K03990+K04320+K18832+K04803+K04294+K01315+K04588+K03898+K04248+K05192+K04206+K04270+K04236+K05226+K01352+K04129+K05207+K04160+K08397+K04275+K04210+K05221+K09821+K04263+K03994+K05181+K04163+K04815+K03990+K04811+K04811+K05210+K04157+K05770+K05199+K05200+K05208+K04608+K05224+K04167+K04204+K16366+K04141+K05424+K05225
Organismal Systems	Endocrine system	Ovarian steroidogenesis	15	67	0.00839515	0.0703094	ko04913	ncbi_100048994(CYP11A1);ncbi_100170113(CYP1A1);ncbi_101104407(LOC101104407);ncbi_101107541(LOC101107541);ncbi_101111472(PLA2G4A);ncbi_101113228(LHCGR);ncbi_101116150(PLA2G4D);ncbi_101117327(ADCY1);ncbi_101121563(LOC101121563);ncbi_101121820(LOC101121820);ncbi_105614315(LOC105614315);ncbi_106990122(LOC106990122);ncbi_443108(PGFS);ncbi_443535(LDLR);ncbi_768095(CYP2J)	K00498+K07408+K01068+K04119+K16342+K04248+K16342+K08041+K07418+K07418+K04119+K04119+K04119+K12473+K07418
Human Diseases	Immune disease	Systemic lupus erythematosus	30	169	0.0107136	0.0826683	ko05322	ncbi_100192431(FCGR1A);ncbi_101102273(C8A);ncbi_101102522(C8B);ncbi_101102674(C6);ncbi_101104790(LOC101104790);ncbi_101105026(C9);ncbi_101105036(LOC101105036);ncbi_101108131(LOC101108131);ncbi_101108868(LOC101108868);ncbi_101108962(DQA);ncbi_101110545(LOC101110545);ncbi_101110711(LOC101110711);ncbi_101110974(LOC101110974);ncbi_101111669(LOC101111669);ncbi_101111915(LOC101111915);ncbi_101113211(LO…	K06498+K03997+K03998+K03995+K11251+K04000+K11251+K03990+K11254+K06752+K06752+K11252+K11252+K11251+K11252+K06856+K10651+K03994+K05699+K11253+K11253+K11252+K03990+K11087+K05210+K05443+K06470+K06856+K06856+K06856
Metabolism	Carbohydrate metabolism	Glycolysis / Gluconeogenesis	15	69	0.0110541	0.0826683	ko00010	ncbi_100037690(PCK1);ncbi_101108502(ALDH3A1);ncbi_101108532(PGAM1);ncbi_101111922(LOC101111922);ncbi_101111965(ADH1C);ncbi_101113460(FBP2);ncbi_101114294(LOC101114294);ncbi_101123502(PGAM2);ncbi_114115282(LOC114115282);ncbi_114115283(LOC114115283);ncbi_443005(GAPDH);ncbi_443086(ENO3);ncbi_443089(LDHA);ncbi_443440(ALDOB);ncbi_443489(PFKM)	K01596+K00129+K01834+K00129+K13951+K03841+K01834+K01834+K13952+K13952+K00134+K01689+K00016+K01623+K00850
Human Diseases	Endocrine and metabolic disease	Type I diabetes mellitus	15	69	0.0110541	0.0826683	ko04940	ncbi_100171394(OVAR);ncbi_101108034(LOC101108034);ncbi_101108962(DQA);ncbi_101110545(LOC101110545);ncbi_101113312(PTPRN);ncbi_101119835(LOC101119835);ncbi_106990117(LOC106990117);ncbi_114109640(LOC114109640);ncbi_114114471(PTPRN2);ncbi_443064(IL12A);ncbi_443404(IL1A);ncbi_443480(CD28);ncbi_443539(IL1B);MSTRG.17411(Patr-A);MSTRG.4555(--)	K06751+K01353+K06752+K06752+K07817+K04077+K06751+K06751+K07817+K05406+K04383+K06470+K04519+K06751+K07817
Human Diseases	Infectious disease: viral	Epstein-Barr virus infection	44	270	0.0112781	0.0826683	ko05169	ncbi_100147799(CCND2);ncbi_100171394(OVAR);ncbi_100307049(STAT1);ncbi_101103683(IRF7);ncbi_101107257(DDX58);ncbi_101108211(STAT2);ncbi_101108962(DQA);ncbi_101109491(TAP2);ncbi_101109915(LOC101109915);ncbi_101110181(LOC101110181);ncbi_101110545(LOC101110545);ncbi_101111510(CD19);ncbi_101112122(LOC101112122);ncbi_101113211(LOC101113211);ncbi_101114471(ENTPD3);ncbi_101115047(MAP2K6);ncbi_101115580(T…	K10151+K06751+K11220+K09447+K12646+K11221+K06752+K05654+K14216+K14216+K06752+K06465+K14216+K06856+K01510+K04433+K05653+K04693+K08738+K04456+K04440+K16195+K06468+K14216+K01510+K08738+K06751+K08738+K06751+K05415+K05415+K08057+K08738+K08738+K06053+K14216+K12671+K12159+K05405+K14216+K06856+K06856+K06856+K06751
Organismal Systems	Immune system	NOD-like receptor signaling pathway	34	198	0.011404	0.0826683	ko04621	ncbi_100036757(CYBB);ncbi_100127209(HSP90AA1);ncbi_100307049(STAT1);ncbi_101103495(RNASEL);ncbi_101103683(IRF7);ncbi_101104661(LOC101104661);ncbi_101105481(LOC101105481);ncbi_101108211(STAT2);ncbi_101109915(LOC101109915);ncbi_101110181(LOC101110181);ncbi_101112122(LOC101112122);ncbi_101112936(LOC101112936);ncbi_101115553(CCL5);ncbi_101116656(IRF9);ncbi_101117254(GSDMD);ncbi_101117272(LOC101117272…	K21421+K04079+K11220+K01165+K09447+K05505+K20899+K11221+K14216+K14216+K14216+K20914+K12499+K04693+K20917+K04394+K20865+K20899+K20899+K14624+K20898+K20899+K04440+K14216+K20909+K20897+K05415+K05415+K14216+K05482+K05505+K05405+K04519+K14216
Metabolism	Global and overview maps	Fatty acid metabolism	14	63	0.011412	0.0826683	ko01212	ncbi_101106896(ELOVL3);ncbi_101109685(HADHB);ncbi_101110086(HSD17B12);ncbi_101110905(ACSL1);ncbi_101111925(ACAA2);ncbi_101116613(ELOVL2);ncbi_101117173(ACADVL);ncbi_101117285(LOC101117285);ncbi_101118274(ELOVL6);ncbi_101120135(HACD2);ncbi_114108774(LOC114108774);ncbi_121815996(LOC121815996);ncbi_443185(SCD);ncbi_443186(ACACA)	K10248+K07509+K10251+K01897+K07508+K10205+K09479+K08764+K10203+K10703+K08764+K08764+K00507+K11262
Cellular Processes	Transport and catabolism	Phagosome	31	177	0.0115982	0.0826683	ko04145	ncbi_100036757(CYBB);ncbi_100171394(OVAR);ncbi_100192431(FCGR1A);ncbi_100302357(TUBA4A);ncbi_101102427(DYNC1H1);ncbi_101107864(LOC101107864);ncbi_101108131(LOC101108131);ncbi_101108962(DQA);ncbi_101109491(TAP2);ncbi_101110545(LOC101110545);ncbi_101111081(PLA2R1);ncbi_101113211(LOC101113211);ncbi_101115211(THBS4);ncbi_101115580(TAP1);ncbi_101116286(LOC101116286);ncbi_101116777(LOC101116777);ncbi_1…	K21421+K06751+K06498+K07374+K10413+K04659+K03990+K06752+K05654+K06752+K06560+K06856+K04659+K05653+K07374+K02149+K02146+K08763+K07374+K07374+K07374+K02153+K07375+K06751+K06751+K08057+K03990+K06856+K06856+K06856+K06751
Metabolism	Global and overview maps	Biosynthesis of amino acids	16	76	0.0120601	0.0841696	ko01230	ncbi_101102207(OTC);ncbi_101106412(ASL);ncbi_101107484(PC);ncbi_101107584(CPS1);ncbi_101107762(MAT1A);ncbi_101108532(PGAM1);ncbi_101109822(GPT2);ncbi_101112089(SDSL);ncbi_101114294(LOC101114294);ncbi_101120382(PSAT1);ncbi_101123502(PGAM2);ncbi_443005(GAPDH);ncbi_443086(ENO3);ncbi_443257(IDH1);ncbi_443440(ALDOB);ncbi_443489(PFKM)	K00611+K01755+K01958+K01948+K00789+K01834+K00814+K17989+K01834+K00831+K01834+K00134+K01689+K00031+K01623+K00850
Cellular Processes	Transport and catabolism	Peroxisome	21	109	0.0124384	0.0850383	ko04146	ncbi_101103446(AGXT);ncbi_101104182(PEX11A);ncbi_101105793(PEX5L);ncbi_101106409(BAAT);ncbi_101106654(EPHX2);ncbi_101107212(PHYH);ncbi_101108576(SLC27A2);ncbi_101110905(ACSL1);ncbi_101113541(HMGCLL1);ncbi_101117285(LOC101117285);ncbi_101118465(HAO1);ncbi_101119199(ABCD2);ncbi_101121460(ACOX2);ncbi_114108774(LOC114108774);ncbi_121815996(LOC121815996);ncbi_443257(IDH1);MSTRG.10713(--);MSTRG.1335(--…	K00830+K13351+K13342+K00659+K08726+K00477+K08746+K01897+K01640+K08764+K11517+K05676+K10214+K08764+K08764+K00031+K00308+K00308+K00308+K00308+K00308
Cellular Processes	Cellular community - eukaryotes	Tight junction	32	187	0.0144932	0.0971044	ko04530	ncbi_100196904(MYL2);ncbi_100302357(TUBA4A);ncbi_101102148(PPP2R2C);ncbi_101102362(CLDN19);ncbi_101104867(DLG2);ncbi_101105382(CLDN16);ncbi_101108914(CRB3);ncbi_101110103(LOC101110103);ncbi_101110925(MYL6B);ncbi_101111723(MYH8);ncbi_101111932(MYH15);ncbi_101111980(LOC101111980);ncbi_101113252(LOC101113252);ncbi_101115985(MYH14);ncbi_101116286(LOC101116286);ncbi_101118307(LOC101118307);ncbi_101118…	K10351+K07374+K04354+K06087+K12075+K06087+K06090+K06448+K12751+K10352+K10352+K10352+K10352+K10352+K07374+K07374+K07374+K10352+K07374+K04440+K06087+K21108+K05699+K16684+K10352+K06448+K06448+K06448+K10352+K06087+K06087+K06105
Environmental Information Processing	Signal transduction	Calcium signaling pathway	36	218	0.0169413	0.111281	ko04020	ncbi_100127216(TNNC2);ncbi_100169940(ADRA1A);ncbi_100294559(ADRB3);ncbi_101102915(GRIN2C);ncbi_101103889(ERBB3);ncbi_101104597(HRC);ncbi_101105292(CASQ2);ncbi_101108767(CACNA1S);ncbi_101109323(PHKG1);ncbi_101111132(TNNC1);ncbi_101111289(RYR3);ncbi_101111766(ATP2A1);ncbi_101111897(MYLK2);ncbi_101112591(RYR1);ncbi_101113211(LOC101113211);ncbi_101113228(LHCGR);ncbi_101117029(CHRM1);ncbi_101117327(AD…	K12042+K04135+K04143+K05211+K05084+K23450+K23445+K04857+K00871+K05865+K04963+K05853+K00907+K04961+K06856+K04248+K04129+K08041+K04160+K04962+K23468+K05221+K23449+K05849+K04163+K00907+K01242+K23449+K23449+K04157+K05208+K04515+K04141+K06856+K06856+K06856
Metabolism	Lipid metabolism	Fatty acid elongation	8	30	0.0177915	0.114618	ko00062	ncbi_101104407(LOC101104407);ncbi_101106896(ELOVL3);ncbi_101109685(HADHB);ncbi_101110086(HSD17B12);ncbi_101111925(ACAA2);ncbi_101116613(ELOVL2);ncbi_101118274(ELOVL6);ncbi_101120135(HACD2)	K01068+K10248+K07509+K10251+K07508+K10205+K10203+K10703
Human Diseases	Immune disease	Allograft rejection	14	67	0.0193335	0.122203	ko05330	ncbi_100171394(OVAR);ncbi_101108034(LOC101108034);ncbi_101108962(DQA);ncbi_101110545(LOC101110545);ncbi_101113211(LOC101113211);ncbi_106990117(LOC106990117);ncbi_114109640(LOC114109640);ncbi_443064(IL12A);ncbi_443342(IL10);ncbi_443480(CD28);MSTRG.16478(IGHG1);MSTRG.16479(IGHG2);MSTRG.16484(IGHV4-39);MSTRG.17411(Patr-A)	K06751+K01353+K06752+K06752+K06856+K06751+K06751+K05406+K05443+K06470+K06856+K06856+K06856+K06751
Metabolism	Metabolism of other amino acids	Glutathione metabolism	13	61	0.0202987	0.125927	ko00480	ncbi_100141301(GSTA1);ncbi_101103462(MGST1);ncbi_101104387(CHAC2);ncbi_101104899(NAT8);ncbi_101106720(LOC101106720);ncbi_101107401(LOC101107401);ncbi_101107831(LOC101107831);ncbi_101108705(LOC101108705);ncbi_101111664(LOC101111664);ncbi_101114872(CHAC1);ncbi_101116145(HPGDS);ncbi_114108595(LOC114108595);ncbi_443257(IDH1)	K00799+K00799+K07232+K20838+K00799+K00799+K00799+K00799+K00799+K07232+K04097+K00799+K00031
Human Diseases	Immune disease	Primary immunodeficiency	10	43	0.0222743	0.13567	ko05340	ncbi_101103056(AICDA);ncbi_101106352(ADA);ncbi_101109491(TAP2);ncbi_101111510(CD19);ncbi_101113211(LOC101113211);ncbi_101115580(TAP1);ncbi_114108841(LOC114108841);MSTRG.16478(IGHG1);MSTRG.16479(IGHG2);MSTRG.16484(IGHV4-39)	K10989+K01488+K05654+K06465+K06856+K05653+K06554+K06856+K06856+K06856
Human Diseases	Infectious disease: bacterial	Legionellosis	17	90	0.0274714	0.164338	ko05134	ncbi_101104661(LOC101104661);ncbi_101108131(LOC101108131);ncbi_101109898(EEF1A2);ncbi_101117527(LOC101117527);ncbi_101119835(LOC101119835);ncbi_106990092(LOC106990092);ncbi_114108777(LOC114108777);ncbi_114110979(LOC114110979);ncbi_114114921(LOC114114921);ncbi_114115222(LOC114115222);ncbi_114115604(LOC114115604);ncbi_121815981(LOC121815981);ncbi_443064(IL12A);ncbi_443206(IL18);ncbi_443380(CXCL1);n…	K05505+K03990+K03231+K08738+K04077+K08738+K08738+K03283+K03990+K08738+K08738+K03283+K05406+K05482+K05505+K05405+K04519
Organismal Systems	Circulatory system	Adrenergic signaling in cardiomyocytes	26	154	0.0299199	0.175845	ko04261	ncbi_100169940(ADRA1A);ncbi_100196904(MYL2);ncbi_101102148(PPP2R2C);ncbi_101107087(PPP1R1A);ncbi_101108767(CACNA1S);ncbi_101110606(CACNG1);ncbi_101111132(TNNC1);ncbi_101111554(ACTC1);ncbi_101111766(ATP2A1);ncbi_101113044(ATP1B4);ncbi_101113622(SCN4B);ncbi_101115408(MYL3);ncbi_101117327(ADCY1);ncbi_101118398(LOC101118398);ncbi_101118500(RYR2);ncbi_101118891(CACNG6);ncbi_101119242(AKT2);ncbi_101119…	K04135+K10351+K04354+K08050+K04857+K04866+K05865+K12314+K05853+K01540+K04848+K12749+K08041+K01539+K04962+K04871+K04456+K09821+K05849+K04862+K04845+K04870+K17751+K04167+K04515+K04141
Human Diseases	Infectious disease: bacterial	Staphylococcus aureus infection	20	112	0.0311257	0.179778	ko05150	ncbi_100192431(FCGR1A);ncbi_100526781(LOC100526781);ncbi_100526782(LOC100526782);ncbi_100526788(KRT32);ncbi_101108117(KRT18);ncbi_101108131(LOC101108131);ncbi_101108962(DQA);ncbi_101110156(KRT24);ncbi_101110545(LOC101110545);ncbi_101111379(KRT23);ncbi_101112066(PLG);ncbi_101113211(LOC101113211);ncbi_101117946(KRT19);ncbi_101121825(LOC101121825);ncbi_101123664(FGG);ncbi_114114921(LOC114114921);ncb…	K06498+K07604+K07604+K07604+K07604+K03990+K06752+K07604+K06752+K07604+K01315+K06856+K07604+K03994+K03905+K03990+K05443+K06856+K06856+K06856
Organismal Systems	Digestive system	Fat digestion and absorption	11	53	0.0373918	0.212309	ko04975	ncbi_100126245(DGAT1);ncbi_101107420(LOC101107420);ncbi_101107590(APOB);ncbi_101108161(LOC101108161);ncbi_101110266(LOC101110266);ncbi_101110535(DGAT2);ncbi_101113666(ABCG8);ncbi_101113924(ABCG5);ncbi_101114511(AGPAT2);ncbi_101117229(LOC101117229);ncbi_101118355(NPC1L1)	K11155+K01047+K14462+K14457+K14457+K11160+K05684+K05683+K13509+K14456+K14461
Human Diseases	Infectious disease: parasitic	Chagas disease	23	137	0.0416587	0.232595	ko05142	ncbi_100381267(SERPINE1);ncbi_101102148(PPP2R2C);ncbi_101108131(LOC101108131);ncbi_101111035(LOC101111035);ncbi_101111303(LOC101111303);ncbi_101112781(KNG1);ncbi_101113771(LOC101113771);ncbi_101114535(LOC101114535);ncbi_101115553(CCL5);ncbi_101117327(ADCY1);ncbi_101119242(AKT2);ncbi_101120093(LOC101120093);ncbi_101120665(MAPK10);ncbi_105613829(LOC105613829);ncbi_114109370(LOC114109370);ncbi_11411…	K03982+K04354+K03990+K05408+K05408+K03898+K05408+K05408+K12499+K08041+K04456+K14624+K04440+K01283+K04724+K05415+K05415+K08057+K03990+K05406+K05443+K05405+K04519
Metabolism	Metabolism of other amino acids	beta-Alanine metabolism	8	35	0.0427154	0.234585	ko00410	ncbi_101105462(ABAT);ncbi_101108502(ALDH3A1);ncbi_101109311(DPYD);ncbi_101110627(GADL1);ncbi_101111922(LOC101111922);ncbi_101112834(LOC101112834);ncbi_101113086(LOC101113086);ncbi_101119507(UPB1)	K13524+K00129+K00207+K18966+K00129+K00276+K00276+K01431
Organismal Systems	Endocrine system	Insulin secretion	16	89	0.0475512	0.25693	ko04911	ncbi_101105660(KCNN2);ncbi_101108589(SNAP25);ncbi_101108597(KCNN4);ncbi_101108767(CACNA1S);ncbi_101109757(KCNMB3);ncbi_101112614(KCNN3);ncbi_101112696(STX1A);ncbi_101113044(ATP1B4);ncbi_101114135(KCNJ11);ncbi_101116683(CCK);ncbi_101117327(ADCY1);ncbi_101118398(LOC101118398);ncbi_101118500(RYR2);ncbi_101120522(ABCC8);ncbi_443205(SLC2A2);ncbi_443453(CAMK2A)	K04943+K18211+K04945+K04857+K04939+K04944+K04560+K01540+K05004+K05226+K08041+K01539+K04962+K05032+K07593+K04515
Metabolism	Carbohydrate metabolism	Ascorbate and aldarate metabolism	7	30	0.0510064	0.271224	ko00053	ncbi_100534643(UGT1A6);ncbi_100534644(UGT1A1);ncbi_100534645(UGT1A3);ncbi_100534646(UGT1A4);ncbi_100534650(UGT2B7);ncbi_101114271(UGDH);ncbi_101117163(LOC101117163)	K00699+K00699+K00699+K00699+K00699+K00012+K00699
Human Diseases	Immune disease	Graft-versus-host disease	11	56	0.0532156	0.278551	ko05332	ncbi_100171394(OVAR);ncbi_101108034(LOC101108034);ncbi_101108962(DQA);ncbi_101110545(LOC101110545);ncbi_106990117(LOC106990117);ncbi_114109640(LOC114109640);ncbi_443404(IL1A);ncbi_443406(IL6);ncbi_443480(CD28);ncbi_443539(IL1B);MSTRG.17411(Patr-A)	K06751+K01353+K06752+K06752+K06751+K06751+K04383+K05405+K06470+K04519+K06751
Metabolism	Metabolism of cofactors and vitamins	Folate biosynthesis	9	43	0.054077	0.278705	ko00790	ncbi_101106822(PCBD1);ncbi_101107541(LOC101107541);ncbi_101114663(LOC101114663);ncbi_101120619(TH);ncbi_101120824(AKR1B1);ncbi_101123195(ALPL);ncbi_105614315(LOC105614315);ncbi_106990122(LOC106990122);ncbi_443108(PGFS)	K01724+K04119+K00079+K00501+K00011+K01077+K04119+K04119+K04119
Human Diseases	Infectious disease: parasitic	Leishmaniasis	16	91	0.0565034	0.286798	ko05140	ncbi_100036757(CYBB);ncbi_100192431(FCGR1A);ncbi_100307049(STAT1);ncbi_101108131(LOC101108131);ncbi_101108962(DQA);ncbi_101109898(EEF1A2);ncbi_101110545(LOC101110545);ncbi_101113211(LOC101113211);ncbi_114114921(LOC114114921);ncbi_443064(IL12A);ncbi_443342(IL10);ncbi_443404(IL1A);ncbi_443539(IL1B);MSTRG.16478(IGHG1);MSTRG.16479(IGHG2);MSTRG.16484(IGHV4-39)	K21421+K06498+K11220+K03990+K06752+K03231+K06752+K06856+K03990+K05406+K05443+K04383+K04519+K06856+K06856+K06856
Organismal Systems	Immune system	Toll-like receptor signaling pathway	20	120	0.0582982	0.28761	ko04620	ncbi_100307049(STAT1);ncbi_101103683(IRF7);ncbi_101108750(CXCL11);ncbi_101111035(LOC101111035);ncbi_101111303(LOC101111303);ncbi_101113771(LOC101113771);ncbi_101114535(LOC101114535);ncbi_101115047(MAP2K6);ncbi_101115553(CCL5);ncbi_101119242(AKT2);ncbi_101120665(MAPK10);ncbi_105616741(LOC105616741);ncbi_114113004(LOC114113004);ncbi_114113206(LOC114113206);ncbi_442997(CXCL10);ncbi_443058(SPP1);ncbi…	K11220+K09447+K12672+K05408+K05408+K05408+K05408+K04433+K12499+K04456+K04440+K05399+K05415+K05415+K12671+K06250+K05406+K05405+K04519+K05404
Cellular Processes	Cellular community - eukaryotes	Focal adhesion	32	209	0.0583806	0.28761	ko04510	ncbi_100147799(CCND2);ncbi_100196904(MYL2);ncbi_100196905(COL2A1);ncbi_100216328(LAMC2);ncbi_100270715(MYLPF);ncbi_101102692(LAMA1);ncbi_101102790(COL4A3);ncbi_101102992(COL9A1);ncbi_101104655(FLNC);ncbi_101107228(CAV3);ncbi_101107517(ITGB8);ncbi_101107864(LOC101107864);ncbi_101107882(PAK5);ncbi_101111897(MYLK2);ncbi_101113128(COL4A6);ncbi_101115211(THBS4);ncbi_101115445(ITGA7);ncbi_101116748(TNN…	K10151+K10351+K19719+K06246+K12758+K05637+K06237+K08131+K04437+K12959+K06591+K04659+K05736+K00907+K06237+K04659+K06583+K06252+K06237+K06252+K06238+K06251+K04456+K08131+K04440+K05699+K00907+K06248+K04364+K04359+K06250+K06589
Human Diseases	Cardiovascular disease	Fluid shear stress and atherosclerosis	25	157	0.0597154	0.289923	ko05418	ncbi_100127209(HSP90AA1);ncbi_100141301(GSTA1);ncbi_100192422(MMP9);ncbi_101103462(MGST1);ncbi_101106720(LOC101106720);ncbi_101106837(SDC1);ncbi_101107228(CAV3);ncbi_101107401(LOC101107401);ncbi_101107831(LOC101107831);ncbi_101108705(LOC101108705);ncbi_101111664(LOC101111664);ncbi_101113636(LOC101113636);ncbi_101115047(MAP2K6);ncbi_101119242(AKT2);ncbi_101120093(LOC101120093);ncbi_101120665(MAPK1…	K04079+K00799+K01403+K00799+K00799+K06257+K12959+K00799+K00799+K00799+K00799+K06527+K04433+K04456+K14624+K04440+K00355+K00799+K04359+K12160+K06494+K04383+K16366+K04519+K12336
Metabolism	Nucleotide metabolism	Purine metabolism	22	136	0.0642128	0.307304	ko00230	ncbi_100302085(AK1);ncbi_101102023(AMPD1);ncbi_101102594(GMPR);ncbi_101103503(AMPD3);ncbi_101103537(PDE11A);ncbi_101103928(ADSS1);ncbi_101104339(GUCY1A2);ncbi_101106352(ADA);ncbi_101109657(LOC101109657);ncbi_101109838(LOC101109838);ncbi_101110915(ENTPD2);ncbi_101112581(URAD);ncbi_101113201(AK3);ncbi_101113475(AK8);ncbi_101114471(ENTPD3);ncbi_101117327(ADCY1);ncbi_101117520(PDE6G);ncbi_101120932(G…	K00939+K01490+K00364+K01490+K13298+K01939+K12318+K01488+K00760+K00365+K01509+K13485+K00944+K00939+K01510+K08041+K13759+K12321+K00939+K01510+K00940+K01587
Metabolism	Metabolism of cofactors and vitamins	Porphyrin metabolism	9	45	0.0691377	0.326213	ko00860	ncbi_100528012(HMBS);ncbi_100534643(UGT1A6);ncbi_100534644(UGT1A1);ncbi_100534645(UGT1A3);ncbi_100534646(UGT1A4);ncbi_100534650(UGT2B7);ncbi_101106393(ALAD);ncbi_101117163(LOC101117163);ncbi_443053(CP)	K01749+K00699+K00699+K00699+K00699+K00699+K01698+K00699+K13624
Organismal Systems	Digestive system	Cholesterol metabolism	10	52	0.0715675	0.332988	ko04979	ncbi_101107481(ANGPTL3);ncbi_101107590(APOB);ncbi_101108200(LRP2);ncbi_101111679(LIPG);ncbi_101113666(ABCG8);ncbi_101113924(ABCG5);ncbi_101117273(APOC3);ncbi_101117521(APOH);ncbi_443123(TSPO);ncbi_443535(LDLR)	K22288+K14462+K06233+K22284+K05684+K05683+K08759+K17305+K05770+K12473
Human Diseases	Infectious disease: parasitic	Malaria	12	66	0.0736679	0.338065	ko05144	ncbi_101106837(SDC1);ncbi_101107864(LOC101107864);ncbi_101113636(LOC101113636);ncbi_101115211(THBS4);ncbi_101120093(LOC101120093);ncbi_443064(IL12A);ncbi_443127(SELE);ncbi_443206(IL18);ncbi_443342(IL10);ncbi_443406(IL6);ncbi_443523(CSF3);ncbi_443539(IL1B)	K06257+K04659+K06527+K04659+K14624+K05406+K06494+K05482+K05443+K05405+K05423+K04519
Human Diseases	Immune disease	Asthma	9	46	0.0775579	0.351107	ko05310	ncbi_100144427(FCER1A);ncbi_101108962(DQA);ncbi_101110545(LOC101110545);ncbi_101113211(LOC101113211);ncbi_101119832(LOC101119832);ncbi_443342(IL10);MSTRG.16478(IGHG1);MSTRG.16479(IGHG2);MSTRG.16484(IGHV4-39)	K08089+K06752+K06752+K06856+K16597+K05443+K06856+K06856+K06856
Metabolism	Carbohydrate metabolism	Fructose and mannose metabolism	7	33	0.0792198	0.353848	ko00051	ncbi_101103393(PMM1);ncbi_101107621(PFKFB3);ncbi_101107901(MPI);ncbi_101113460(FBP2);ncbi_101120824(AKR1B1);ncbi_443440(ALDOB);ncbi_443489(PFKM)	K17497+K01103+K01809+K03841+K00011+K01623+K00850
Organismal Systems	Endocrine system	Renin-angiotensin system	6	27	0.0836371	0.368663	ko04614	ncbi_101103622(ACE2);ncbi_101119440(AGT);ncbi_101123173(CPA3);ncbi_105613829(LOC105613829);ncbi_443310(REN);ncbi_443335(AGTR2)	K09708+K09821+K08780+K01283+K01380+K04167
Human Diseases	Cancer: overview	Transcriptional misregulation in cancer	31	209	0.0861695	0.374893	ko05202	ncbi_100101227(WT1);ncbi_100147799(CCND2);ncbi_100192422(MMP9);ncbi_100192431(FCGR1A);ncbi_100286737(IGFBP3);ncbi_101105489(PAX8);ncbi_101107197(PROM1);ncbi_101108034(LOC101108034);ncbi_101108357(MLF1);ncbi_101108719(PAX5);ncbi_101110344(ETV4);ncbi_101110557(BCL6);ncbi_101111580(PML);ncbi_101111845(RXRG);ncbi_101112331(FLT3);ncbi_101112958(HPGD);ncbi_101113211(LOC101113211);ncbi_101114560(BCL2A1)…	K09234+K10151+K01403+K06498+K10138+K09293+K06532+K01353+K15622+K09383+K15592+K15618+K10054+K08526+K05092+K00069+K06856+K02162+K09055+K01394+K02583+K09633+K10051+K11253+K11253+K04359+K05199+K05405+K06856+K06856+K06856
Organismal Systems	Nervous system	Serotonergic synapse	20	126	0.0873499	0.375157	ko04726	ncbi_100568286(CYP2D6);ncbi_101105660(KCNN2);ncbi_101106659(MAOB);ncbi_101106765(DDC);ncbi_101106985(LOC101106985);ncbi_101107486(LOC101107486);ncbi_101108767(CACNA1S);ncbi_101111472(PLA2G4A);ncbi_101112384(LOC101112384);ncbi_101115095(KCNJ3);ncbi_101116150(PLA2G4D);ncbi_101116587(ALOX15);ncbi_101117928(HTR4);ncbi_101121563(LOC101121563);ncbi_101121820(LOC101121820);ncbi_101122358(GABRB1);ncbi_10…	K07414+K04943+K00274+K01593+K07413+K07413+K04857+K16342+K07414+K04997+K16342+K00460+K04160+K07418+K07418+K05181+K04163+K07414+K04157+K07418
Organismal Systems	Aging	Longevity regulating pathway - worm	15	90	0.0919392	0.389869	ko04212	ncbi_100141301(GSTA1);ncbi_101103462(MGST1);ncbi_101106720(LOC101106720);ncbi_101107401(LOC101107401);ncbi_101107831(LOC101107831);ncbi_101108705(LOC101108705);ncbi_101111664(LOC101111664);ncbi_101115047(MAP2K6);ncbi_101115653(LOC101115653);ncbi_101119242(AKT2);ncbi_101119835(LOC101119835);ncbi_101120665(MAPK10);ncbi_114108595(LOC114108595);ncbi_114115591(LOC114115591);ncbi_443185(SCD)	K00799+K00799+K00799+K00799+K00799+K00799+K00799+K04433+K16197+K04456+K04077+K04440+K00799+K16197+K00507
Organismal Systems	Immune system	Antigen processing and presentation	17	105	0.0944267	0.394633	ko04612	ncbi_100127209(HSP90AA1);ncbi_100135691(PSME2);ncbi_100171394(OVAR);ncbi_101101976(KLRD1);ncbi_101103380(LOC101103380);ncbi_101105894(LOC101105894);ncbi_101108962(DQA);ncbi_101109491(TAP2);ncbi_101110545(LOC101110545);ncbi_101115580(TAP1);ncbi_106990117(LOC106990117);ncbi_114108740(LOC114108740);ncbi_114109640(LOC114109640);ncbi_114110979(LOC114110979);ncbi_114114906(LOC114114906);ncbi_121815981(…	K04079+K06697+K06751+K06516+K07980+K07980+K06752+K05654+K06752+K05653+K06751+K07980+K06751+K03283+K08057+K03283+K06751
Human Diseases	Infectious disease: viral	Human papillomavirus infection	52	376	0.0954186	0.394633	ko05165	ncbi_100147799(CCND2);ncbi_100171394(OVAR);ncbi_100196905(COL2A1);ncbi_100216328(LAMC2);ncbi_100307049(STAT1);ncbi_101102148(PPP2R2C);ncbi_101102299(WNT10B);ncbi_101102692(LAMA1);ncbi_101102790(COL4A3);ncbi_101102992(COL9A1);ncbi_101103410(HES5);ncbi_101104867(DLG2);ncbi_101107517(ITGB8);ncbi_101107864(LOC101107864);ncbi_101108211(STAT2);ncbi_101108914(CRB3);ncbi_101111785(WNT6);ncbi_101113128(CO…	K10151+K06751+K19719+K06246+K11220+K04354+K01357+K05637+K06237+K08131+K06055+K12075+K06591+K04659+K11221+K06090+K00445+K06237+K01357+K04659+K06583+K04693+K06252+K02149+K02146+K06237+K06252+K06238+K06251+K04456+K08131+K16195+K02153+K00408+K06248+K09089+K06751+K06751+K04364+K05415+K05415+K02375+K06053+K01064+K12159+K06250+K09444+K14754+K06589+K14754+K02235+K06751
Organismal Systems	Immune system	IL-17 signaling pathway	16	98	0.0967207	0.395139	ko04657	ncbi_100127209(HSP90AA1);ncbi_100192422(MMP9);ncbi_101104661(LOC101104661);ncbi_101105731(MUC5AC);ncbi_101105858(IL17RB);ncbi_101112939(MAPK4);ncbi_101118594(MUC5B);ncbi_101118895(MMP3);ncbi_101119832(LOC101119832);ncbi_101120093(LOC101120093);ncbi_101120665(MAPK10);ncbi_442997(CXCL10);ncbi_443380(CXCL1);ncbi_443406(IL6);ncbi_443523(CSF3);ncbi_443539(IL1B)	K04079+K01403+K05505+K21125+K05165+K06855+K13908+K01394+K16597+K14624+K04440+K12671+K05505+K05405+K05423+K04519
Environmental Information Processing	Signal transduction	TNF signaling pathway	20	128	0.0988277	0.398883	ko04668	ncbi_100192422(MMP9);ncbi_101104661(LOC101104661);ncbi_101113636(LOC101113636);ncbi_101115047(MAP2K6);ncbi_101115147(MLKL);ncbi_101115553(CCL5);ncbi_101118895(MMP3);ncbi_101119242(AKT2);ncbi_101120093(LOC101120093);ncbi_101120665(MAPK10);ncbi_114109370(LOC114109370);ncbi_114113004(LOC114113004);ncbi_114113206(LOC114113206);ncbi_442997(CXCL10);ncbi_443127(SELE);ncbi_443136(IRF1);ncbi_443380(CXCL1)…	K01403+K05505+K06527+K04433+K08849+K12499+K01394+K04456+K14624+K04440+K04724+K05415+K05415+K12671+K06494+K09444+K05505+K05405+K16366+K04519
Organismal Systems	Nervous system	Synaptic vesicle cycle	14	84	0.101019	0.402875	ko04721	ncbi_101102712(SYT1);ncbi_101105536(SLC6A11);ncbi_101108589(SNAP25);ncbi_101111653(SLC17A7);ncbi_101112696(STX1A);ncbi_101113588(UNC13A);ncbi_101114770(SLC6A12);ncbi_101116777(LOC101116777);ncbi_101117677(ATP6V0D2);ncbi_101122020(ATP6V0E2);ncbi_101123470(UNC13C);ncbi_114117541(LOC114117541);ncbi_443246(SLC1A3);ncbi_443514(SLC1A1)	K15290+K05044+K18211+K12302+K04560+K15293+K05045+K02149+K02146+K02153+K15293+K11826+K05614+K05612
Organismal Systems	Immune system	Cytosolic DNA-sensing pathway	13	77	0.102919	0.405623	ko04623	ncbi_101103683(IRF7);ncbi_101104169(ZBP1);ncbi_101104366(ADAR);ncbi_101107257(DDX58);ncbi_101115553(CCL5);ncbi_101119766(TREX1);ncbi_114113004(LOC114113004);ncbi_114113206(LOC114113206);ncbi_114116050(CGAS);ncbi_442997(CXCL10);ncbi_443206(IL18);ncbi_443406(IL6);ncbi_443539(IL1B)	K09447+K12965+K12968+K12646+K12499+K10790+K05415+K05415+K17834+K12671+K05482+K05405+K04519
Human Diseases	Substance dependence	Nicotine addiction	8	42	0.105155	0.409617	ko05033	ncbi_101102915(GRIN2C);ncbi_101111653(SLC17A7);ncbi_101113305(GABRQ);ncbi_101122358(GABRB1);ncbi_121819201(GRIN2B);ncbi_443273(GRIA3);ncbi_443274(GRIA4);ncbi_443281(GRIN1)	K05211+K12302+K05192+K05181+K05210+K05199+K05200+K05208
Metabolism	Lipid metabolism	Glycerolipid metabolism	12	71	0.113311	0.436314	ko00561	ncbi_100126245(DGAT1);ncbi_101102720(DGKB);ncbi_101108161(LOC101108161);ncbi_101110266(LOC101110266);ncbi_101110535(DGAT2);ncbi_101110739(DGKK);ncbi_101111679(LIPG);ncbi_101114511(AGPAT2);ncbi_101117229(LOC101117229);ncbi_101119394(GPAT3);ncbi_101120824(AKR1B1);ncbi_101120972(GPAM)	K11155+K00901+K14457+K14457+K11160+K00901+K22284+K13509+K14456+K13506+K00011+K00629
Organismal Systems	Endocrine system	GnRH secretion	11	64	0.115153	0.438367	ko04929	ncbi_100144753(KISS1R);ncbi_101102401(TRPC4);ncbi_101105660(KCNN2);ncbi_101108597(KCNN4);ncbi_101108767(CACNA1S);ncbi_101112614(KCNN3);ncbi_101114135(KCNJ11);ncbi_101115095(KCNJ3);ncbi_101115314(HCN1);ncbi_101119242(AKT2);ncbi_443058(SPP1)	K08374+K04967+K04943+K04945+K04857+K04944+K05004+K04997+K04954+K04456+K06250
Metabolism	Amino acid metabolism	Tryptophan metabolism	9	50	0.117195	0.441128	ko00380	ncbi_100170113(CYP1A1);ncbi_100196903(IDO1);ncbi_101106659(MAOB);ncbi_101106765(DDC);ncbi_101108757(ALDH8A1);ncbi_101123289(LOC101123289);ncbi_101123646(AFMID);ncbi_114113035(LOC114113035);MSTRG.6143(Inmt)	K07408+K00463+K00274+K01593+K23234+K00562+K01432+K00825+K00562
Metabolism	Metabolism of cofactors and vitamins	Ubiquinone and other terpenoid-quinone biosynthesis	3	11	0.125531	0.467255	ko00130	ncbi_101108541(VKORC1L1);ncbi_101121876(NQO1);ncbi_101122814(HPD)	K05357+K00355+K00457
Organismal Systems	Immune system	Intestinal immune network for IgA production	11	66	0.135225	0.495703	ko04672	ncbi_101103056(AICDA);ncbi_101108962(DQA);ncbi_101110545(LOC101110545);ncbi_101113211(LOC101113211);ncbi_443342(IL10);ncbi_443406(IL6);ncbi_443480(CD28);ncbi_780517(TNFSF13B);MSTRG.16478(IGHG1);MSTRG.16479(IGHG2);MSTRG.16484(IGHV4-39)	K10989+K06752+K06752+K06856+K05443+K05405+K06470+K05476+K06856+K06856+K06856
Metabolism	Glycan biosynthesis and metabolism	Glycosaminoglycan biosynthesis - heparan sulfate / heparin	5	24	0.136133	0.495703	ko00534	ncbi_101104909(HS3ST1);ncbi_101105173(HS3ST3A1);ncbi_101107448(HS3ST5);ncbi_101110034(HS6ST2);ncbi_101115554(LOC101115554)	K01024+K07809+K08104+K08102+K07809
Organismal Systems	Sensory system	Inflammatory mediator regulation of TRP channels	17	112	0.146079	0.522115	ko04750	ncbi_101104537(TRPM8);ncbi_101106985(LOC101106985);ncbi_101107486(LOC101107486);ncbi_101111472(PLA2G4A);ncbi_101112781(KNG1);ncbi_101113062(ASIC3);ncbi_101113830(ASIC4);ncbi_101115047(MAP2K6);ncbi_101116150(PLA2G4D);ncbi_101117327(ADCY1);ncbi_101120665(MAPK10);ncbi_101121563(LOC101121563);ncbi_101121820(LOC101121820);ncbi_443018(HTR2A);ncbi_443453(CAMK2A);ncbi_443539(IL1B);ncbi_768095(CYP2J)	K04983+K07413+K07413+K16342+K03898+K04830+K04831+K04433+K16342+K08041+K04440+K07418+K07418+K04157+K04515+K04519+K07418
Metabolism	Metabolism of cofactors and vitamins	Thiamine metabolism	4	18	0.146504	0.522115	ko00730	ncbi_100302085(AK1);ncbi_101113475(AK8);ncbi_101121984(AK5);ncbi_101123195(ALPL)	K00939+K00939+K00939+K01077
Human Diseases	Drug resistance: antineoplastic	Antifolate resistance	7	39	0.157557	0.555595	ko01523	ncbi_101119738(SLC46A1);ncbi_101120775(FOLR3);ncbi_105605916(LOC105605916);ncbi_105605961(LOC105605961);ncbi_443406(IL6);ncbi_443539(IL1B);ncbi_780508(ABCG2)	K14613+K13649+K05673+K05673+K05405+K04519+K05681
Human Diseases	Immune disease	Autoimmune thyroid disease	13	84	0.168239	0.585731	ko05320	ncbi_100171394(OVAR);ncbi_101108034(LOC101108034);ncbi_101108962(DQA);ncbi_101110545(LOC101110545);ncbi_101113211(LOC101113211);ncbi_106990117(LOC106990117);ncbi_114109640(LOC114109640);ncbi_443342(IL10);ncbi_443480(CD28);MSTRG.16478(IGHG1);MSTRG.16479(IGHG2);MSTRG.16484(IGHV4-39);MSTRG.17411(Patr-A)	K06751+K01353+K06752+K06752+K06856+K06751+K06751+K05443+K06470+K06856+K06856+K06856+K06751
Metabolism	Energy metabolism	Nitrogen metabolism	4	19	0.1696	0.585731	ko00910	ncbi_101103199(CA14);ncbi_101107584(CPS1);ncbi_101110343(CA8);ncbi_101118196(CA3)	K01672+K01948+K01672+K01672
Organismal Systems	Excretory system	Proximal tubule bicarbonate reclamation	5	26	0.174751	0.595578	ko04964	ncbi_100037690(PCK1);ncbi_101113044(ATP1B4);ncbi_101116182(SLC38A3);ncbi_101118398(LOC101118398);ncbi_494437(SLC9A3)	K01596+K01540+K13576+K01539+K12040
Human Diseases	Drug resistance: antineoplastic	Platinum drug resistance	15	100	0.176007	0.595578	ko01524	ncbi_100141301(GSTA1);ncbi_101103462(MGST1);ncbi_101106720(LOC101106720);ncbi_101107401(LOC101107401);ncbi_101107831(LOC101107831);ncbi_101108705(LOC101108705);ncbi_101111664(LOC101111664);ncbi_101117527(LOC101117527);ncbi_101119242(AKT2);ncbi_101123390(BIRC5);ncbi_106990092(LOC106990092);ncbi_114108595(LOC114108595);ncbi_114108777(LOC114108777);ncbi_114115222(LOC114115222);ncbi_114115604(LOC1141…	K00799+K00799+K00799+K00799+K00799+K00799+K00799+K08738+K04456+K08731+K08738+K00799+K08738+K08738+K08738
Organismal Systems	Endocrine system	Glucagon signaling pathway	16	108	0.178973	0.599558	ko04922	ncbi_100037690(PCK1);ncbi_101107630(SIK2);ncbi_101108532(PGAM1);ncbi_101109323(PHKG1);ncbi_101113460(FBP2);ncbi_101114294(LOC101114294);ncbi_101114816(ACACB);ncbi_101119242(AKT2);ncbi_101123502(PGAM2);ncbi_442998(PYGM);ncbi_443089(LDHA);ncbi_443186(ACACA);ncbi_443205(SLC2A2);ncbi_443270(PPARGC1A);ncbi_443453(CAMK2A);ncbi_443489(PFKM)	K01596+K16311+K01834+K00871+K03841+K01834+K01946+K04456+K01834+K00688+K00016+K11262+K07593+K07202+K04515+K00850
Metabolism	Metabolism of other amino acids	Taurine and hypotaurine metabolism	3	13	0.183534	0.602808	ko00430	ncbi_101102489(CDO1);ncbi_101106409(BAAT);ncbi_101110627(GADL1)	K00456+K00659+K18966
Metabolism	Global and overview maps	Carbon metabolism	18	124	0.183541	0.602808	ko01200	ncbi_101102434(ME3);ncbi_101103446(AGXT);ncbi_101107484(PC);ncbi_101107584(CPS1);ncbi_101108532(PGAM1);ncbi_101109822(GPT2);ncbi_101112089(SDSL);ncbi_101113460(FBP2);ncbi_101114294(LOC101114294);ncbi_101118465(HAO1);ncbi_101120382(PSAT1);ncbi_101123502(PGAM2);ncbi_114113596(LOC114113596);ncbi_443005(GAPDH);ncbi_443086(ENO3);ncbi_443257(IDH1);ncbi_443440(ALDOB);ncbi_443489(PFKM)	K00029+K00830+K01958+K01948+K01834+K00814+K17989+K03841+K01834+K11517+K00831+K01834+K02437+K00134+K01689+K00031+K01623+K00850
Metabolism	Lipid metabolism	Glycerophospholipid metabolism	15	101	0.186061	0.605149	ko00564	ncbi_101102720(DGKB);ncbi_101104691(PLD4);ncbi_101106480(PLA1A);ncbi_101107420(LOC101107420);ncbi_101110414(CDS1);ncbi_101110739(DGKK);ncbi_101111472(PLA2G4A);ncbi_101112333(PHOSPHO1);ncbi_101114511(AGPAT2);ncbi_101115344(PCYT1B);ncbi_101116150(PLA2G4D);ncbi_101119394(GPAT3);ncbi_101120029(LOC101120029);ncbi_101120283(PLAAT3);ncbi_101120972(GPAM)	K00901+K16860+K13618+K01047+K00981+K00901+K16342+K06124+K13509+K00968+K16342+K13506+K16817+K16817+K00629
Human Diseases	Substance dependence	Amphetamine addiction	11	71	0.192848	0.621194	ko05031	ncbi_101102915(GRIN2C);ncbi_101106659(MAOB);ncbi_101106765(DDC);ncbi_101112696(STX1A);ncbi_101120169(ARC);ncbi_101120619(TH);ncbi_121819201(GRIN2B);ncbi_443273(GRIA3);ncbi_443274(GRIA4);ncbi_443281(GRIN1);ncbi_443453(CAMK2A)	K05211+K00274+K01593+K04560+K15867+K00501+K05210+K05199+K05200+K05208+K04515
Metabolism	Lipid metabolism	alpha-Linolenic acid metabolism	5	27	0.195459	0.623607	ko00592	ncbi_101107420(LOC101107420);ncbi_101111472(PLA2G4A);ncbi_101116150(PLA2G4D);ncbi_101120029(LOC101120029);ncbi_101120283(PLAAT3)	K01047+K16342+K16342+K16817+K16817
Human Diseases	Cancer: overview	Viral carcinogenesis	32	237	0.197597	0.62448	ko05203	ncbi_100147799(CCND2);ncbi_100171394(OVAR);ncbi_101103683(IRF7);ncbi_101108131(LOC101108131);ncbi_101108868(LOC101108868);ncbi_101109136(GTF2E1);ncbi_101109985(KAT2A);ncbi_101110548(CDC20);ncbi_101110711(LOC101110711);ncbi_101110974(LOC101110974);ncbi_101111915(LOC101111915);ncbi_101114960(GTF2A2);ncbi_101115653(LOC101115653);ncbi_101116656(IRF9);ncbi_101117453(CCR5);ncbi_101117677(ATP6V0D2);ncbi…	K10151+K06751+K09447+K03990+K11254+K03136+K06062+K03363+K11252+K11252+K11252+K03123+K16197+K04693+K04180+K02146+K15413+K15413+K16195+K05699+K12496+K05768+K06751+K06751+K11252+K04364+K03123+K03990+K16197+K06053+K04178+K06751
Metabolism	Lipid metabolism	Ether lipid metabolism	8	49	0.199956	0.625051	ko00565	ncbi_101104691(PLD4);ncbi_101107420(LOC101107420);ncbi_101111472(PLA2G4A);ncbi_101112599(GAL3ST1);ncbi_101113069(UGT8);ncbi_101116150(PLA2G4D);ncbi_101120029(LOC101120029);ncbi_101120283(PLAAT3)	K16860+K01047+K16342+K01019+K04628+K16342+K16817+K16817
Human Diseases	Infectious disease: parasitic	Toxoplasmosis	19	134	0.203402	0.625051	ko05145	ncbi_100216328(LAMC2);ncbi_100307049(STAT1);ncbi_101102692(LAMA1);ncbi_101108962(DQA);ncbi_101110545(LOC101110545);ncbi_101115047(MAP2K6);ncbi_101117453(CCR5);ncbi_101117527(LOC101117527);ncbi_101119242(AKT2);ncbi_101120665(MAPK10);ncbi_106990092(LOC106990092);ncbi_114108777(LOC114108777);ncbi_114110979(LOC114110979);ncbi_114115222(LOC114115222);ncbi_114115604(LOC114115604);ncbi_121815981(LOC1218…	K06246+K11220+K05637+K06752+K06752+K04433+K04180+K08738+K04456+K04440+K08738+K08738+K03283+K08738+K08738+K03283+K05406+K05443+K12473
Organismal Systems	Immune system	Natural killer cell mediated cytotoxicity	21	150	0.205113	0.625051	ko04650	ncbi_100526763(NCR1);ncbi_101101976(KLRD1);ncbi_101102254(LOC101102254);ncbi_101108034(LOC101108034);ncbi_101113211(LOC101113211);ncbi_101114153(TNFSF10);ncbi_101119239(NFATC2);ncbi_101122313(NCR3);ncbi_114108725(LOC114108725);ncbi_114110058(LOC114110058);ncbi_114113004(LOC114113004);ncbi_114113206(LOC114113206);ncbi_114116078(LOC114116078);ncbi_114116113(LOC114116113);ncbi_114116134(LOC114116134…	K06741+K06516+K06523+K01353+K06856+K04721+K17332+K06743+K07986+K04364+K05415+K05415+K07986+K07986+K07986+K07986+K06523+K06856+K06856+K06856+K07986
Human Diseases	Neurodegenerative disease	Amyotrophic lateral sclerosis	11	72	0.205537	0.625051	ko05014	ncbi_100505403(DAXX);ncbi_101102221(PRPH);ncbi_101102915(GRIN2C);ncbi_101115047(MAP2K6);ncbi_101117527(LOC101117527);ncbi_106990092(LOC106990092);ncbi_114108777(LOC114108777);ncbi_114115222(LOC114115222);ncbi_114115604(LOC114115604);ncbi_121819201(GRIN2B);ncbi_443281(GRIN1)	K02308+K07607+K05211+K04433+K08738+K08738+K08738+K08738+K08738+K05210+K05208
Human Diseases	Infectious disease: viral	Herpes simplex virus 1 infection	62	484	0.207871	0.625051	ko05168	ncbi_100171394(OVAR);ncbi_100307049(STAT1);ncbi_100422799(BST-2A);ncbi_100422801(BST-2B);ncbi_100505403(DAXX);ncbi_101103495(RNASEL);ncbi_101103683(IRF7);ncbi_101106234(IFIH1);ncbi_101107257(DDX58);ncbi_101108131(LOC101108131);ncbi_101108211(STAT2);ncbi_101108962(DQA);ncbi_101109491(TAP2);ncbi_101109733(LOC101109733);ncbi_101109915(LOC101109915);ncbi_101110181(LOC101110181);ncbi_101110545(LOC1011…	K06751+K11220+K06731+K06731+K02308+K01165+K09447+K12647+K12646+K03990+K11221+K06752+K05654+K09228+K14216+K14216+K06752+K10054+K14216+K09228+K12499+K05653+K04693+K05477+K09228+K08738+K09228+K09228+K04456+K14624+K15413+K15413+K16195+K03994+K09228+K14216+K15411+K09228+K09228+K09228+K08738+K06751+K08738+K06751+K05415+K05415+K08057+K03990+K08738+K08738+K17834+K12893+K09228+K14216+K05406+K05405+K04519+…
Human Diseases	Endocrine and metabolic disease	AGE-RAGE signaling pathway in diabetic complications	16	111	0.208972	0.625051	ko04933	ncbi_100036757(CYBB);ncbi_100307049(STAT1);ncbi_100381267(SERPINE1);ncbi_101102790(COL4A3);ncbi_101113128(COL4A6);ncbi_101113636(LOC101113636);ncbi_101118172(COL4A4);ncbi_101119242(AKT2);ncbi_101119440(AGT);ncbi_101120093(LOC101120093);ncbi_101120665(MAPK10);ncbi_443127(SELE);ncbi_443404(IL1A);ncbi_443406(IL6);ncbi_443498(EDN1);ncbi_443539(IL1B)	K21421+K11220+K03982+K06237+K06237+K06527+K06237+K04456+K09821+K14624+K04440+K06494+K04383+K05405+K16366+K04519
Metabolism	Amino acid metabolism	Lysine biosynthesis	1	2	0.217909	0.646013	ko00300	ncbi_114113035(LOC114113035)	K00825
Organismal Systems	Endocrine system	Regulation of lipolysis in adipocytes	9	58	0.222692	0.652664	ko04923	ncbi_100294559(ADRB3);ncbi_101103697(AQP7);ncbi_101117327(ADCY1);ncbi_101119242(AKT2);ncbi_101120029(LOC101120029);ncbi_101120283(PLAAT3);ncbi_101121655(LOC101121655);ncbi_443361(NPY1R);ncbi_443528(ADRB1)	K04143+K08771+K08041+K04456+K16817+K16817+K17445+K04204+K04141
Organismal Systems	Digestive system	Salivary secretion	14	97	0.227228	0.652664	ko04970	ncbi_100169940(ADRA1A);ncbi_100294559(ADRB3);ncbi_101102969(LOC101102969);ncbi_101104339(GUCY1A2);ncbi_101108597(KCNN4);ncbi_101111289(RYR3);ncbi_101113044(ATP1B4);ncbi_101117327(ADCY1);ncbi_101118398(LOC101118398);ncbi_101118594(MUC5B);ncbi_105601930(DMBT1);ncbi_114115250(LOC114115250);ncbi_114115251(LOC114115251);ncbi_443528(ADRB1)	K04135+K04143+K13915+K12318+K04945+K04963+K01540+K08041+K01539+K13908+K13912+K01242+K18152+K04141
Human Diseases	Infectious disease: bacterial	Tuberculosis	30	225	0.227557	0.652664	ko05152	ncbi_100192431(FCGR1A);ncbi_100307049(STAT1);ncbi_101108131(LOC101108131);ncbi_101108962(DQA);ncbi_101110545(LOC101110545);ncbi_101111081(PLA2R1);ncbi_101113211(LOC101113211);ncbi_101117527(LOC101117527);ncbi_101117677(ATP6V0D2);ncbi_101119242(AKT2);ncbi_101119835(LOC101119835);ncbi_101120665(MAPK10);ncbi_105616741(LOC105616741);ncbi_106990092(LOC106990092);ncbi_114108777(LOC114108777);ncbi_11411…	K06498+K11220+K03990+K06752+K06752+K06560+K06856+K08738+K02146+K04456+K04077+K04440+K05399+K08738+K08738+K05415+K05415+K03990+K08738+K08738+K05406+K05482+K05443+K04383+K05405+K04515+K04519+K06856+K06856+K06856
Human Diseases	Cancer: specific types	Basal cell carcinoma	10	66	0.227945	0.652664	ko05217	ncbi_101102299(WNT10B);ncbi_101110291(PTCH2);ncbi_101111785(WNT6);ncbi_101113129(WNT10A);ncbi_101117666(SHH);ncbi_101120651(GLI1);ncbi_101122423(WNT4);ncbi_114117561(FZD8);ncbi_121820714(WNT9B);ncbi_780481(FZD2)	K01357+K11101+K00445+K01357+K11988+K16797+K00408+K02375+K01064+K02235
Organismal Systems	Immune system	Fc epsilon RI signaling pathway	11	74	0.231935	0.652927	ko04664	ncbi_100144427(FCER1A);ncbi_101111472(PLA2G4A);ncbi_101113211(LOC101113211);ncbi_101115047(MAP2K6);ncbi_101116150(PLA2G4D);ncbi_101119242(AKT2);ncbi_101120665(MAPK10);ncbi_114110058(LOC114110058);MSTRG.16478(IGHG1);MSTRG.16479(IGHG2);MSTRG.16484(IGHV4-39)	K08089+K16342+K06856+K04433+K16342+K04456+K04440+K04364+K06856+K06856+K06856
Cellular Processes	Cell growth and death	Apoptosis - multiple species	8	51	0.231935	0.652927	ko04215	ncbi_101117527(LOC101117527);ncbi_101119064(NGFR);ncbi_101120665(MAPK10);ncbi_101123390(BIRC5);ncbi_106990092(LOC106990092);ncbi_114108777(LOC114108777);ncbi_114115222(LOC114115222);ncbi_114115604(LOC114115604)	K08738+K02583+K04440+K08731+K08738+K08738+K08738+K08738
Metabolism	Metabolism of cofactors and vitamins	Vitamin B6 metabolism	2	8	0.234429	0.654448	ko00750	ncbi_101120382(PSAT1);ncbi_101123544(LOC101123544)	K00831+K07758
Metabolism	Lipid metabolism	Fatty acid degradation	7	44	0.241616	0.668936	ko00071	ncbi_101109685(HADHB);ncbi_101110905(ACSL1);ncbi_101111925(ACAA2);ncbi_101111965(ADH1C);ncbi_101117173(ACADVL);ncbi_114115282(LOC114115282);ncbi_114115283(LOC114115283)	K07509+K01897+K07508+K13951+K09479+K13952+K13952
Metabolism	Amino acid metabolism	Arginine biosynthesis	4	22	0.24516	0.673184	ko00220	ncbi_101102207(OTC);ncbi_101106412(ASL);ncbi_101107584(CPS1);ncbi_101109822(GPT2)	K00611+K01755+K01948+K00814
Organismal Systems	Endocrine system	Oxytocin signaling pathway	21	156	0.260901	0.710583	ko04921	ncbi_101104339(GUCY1A2);ncbi_101106197(KCNJ14);ncbi_101108767(CACNA1S);ncbi_101110606(CACNG1);ncbi_101110925(MYL6B);ncbi_101111289(RYR3);ncbi_101111472(PLA2G4A);ncbi_101111897(MYLK2);ncbi_101112591(RYR1);ncbi_101115095(KCNJ3);ncbi_101116150(PLA2G4D);ncbi_101117327(ADCY1);ncbi_101118500(RYR2);ncbi_101118891(CACNG6);ncbi_101119239(NFATC2);ncbi_101122960(CACNB1);ncbi_101123388(KCNJ12);ncbi_105603910…	K12318+K05007+K04857+K04866+K12751+K04963+K16342+K00907+K04961+K04997+K16342+K08041+K04962+K04871+K17332+K04862+K05005+K00907+K04870+K01242+K04515
Organismal Systems	Immune system	RIG-I-like receptor signaling pathway	16	116	0.263533	0.711963	ko04622	ncbi_101103683(IRF7);ncbi_101106234(IFIH1);ncbi_101106400(LOC101106400);ncbi_101107257(DDX58);ncbi_101120665(MAPK10);ncbi_101121528(DHX58);ncbi_101122873(TRIM25);ncbi_114112826(LOC114112826);ncbi_114113004(LOC114113004);ncbi_114113008(LOC114113008);ncbi_114113019(LOC114113019);ncbi_114113206(LOC114113206);ncbi_114113208(LOC114113208);ncbi_442997(CXCL10);ncbi_443057(ISG15);ncbi_443064(IL12A)	K09447+K12647+K05440+K12646+K04440+K12649+K10652+K05440+K05415+K05440+K05440+K05415+K05440+K12671+K12159+K05406
Environmental Information Processing	Signal transduction	PI3K-Akt signaling pathway	52	412	0.267725	0.71561	ko04151	ncbi_100037690(PCK1);ncbi_100127209(HSP90AA1);ncbi_100147799(CCND2);ncbi_100196905(COL2A1);ncbi_100216328(LAMC2);ncbi_101102148(PPP2R2C);ncbi_101102692(LAMA1);ncbi_101102790(COL4A3);ncbi_101102992(COL9A1);ncbi_101103724(EREG);ncbi_101103889(ERBB3);ncbi_101104374(MTCP1);ncbi_101106508(TGFA);ncbi_101107121(SGK2);ncbi_101107460(ANGPT4);ncbi_101107517(ITGB8);ncbi_101107864(LOC101107864);ncbi_10111113…	K01596+K04079+K10151+K19719+K06246+K04354+K05637+K06237+K08131+K09784+K05084+K16837+K08774+K13303+K05467+K06591+K04659+K04294+K06465+K05092+K06237+K06856+K04659+K05462+K06583+K16197+K04358+K06252+K04129+K06237+K06252+K06238+K04275+K02583+K06251+K04456+K08131+K05418+K06248+K04364+K04359+K05415+K05415+K16197+K06250+K06589+K05405+K09782+K05423+K06856+K06856+K06856
Metabolism	Amino acid metabolism	Histidine metabolism	4	23	0.271843	0.71561	ko00340	ncbi_101106659(MAOB);ncbi_101108052(HDC);ncbi_101108502(ALDH3A1);ncbi_101111922(LOC101111922)	K00274+K01590+K00129+K00129
Organismal Systems	Digestive system	Mineral absorption	11	77	0.273764	0.71561	ko04978	ncbi_100125625(CLCN2);ncbi_101105882(S100G);ncbi_101113044(ATP1B4);ncbi_101116975(LOC101116975);ncbi_101117015(LOC101117015);ncbi_101117129(LOC101117129);ncbi_101118398(LOC101118398);ncbi_101118415(LOC101118415);ncbi_101119738(SLC46A1);ncbi_101120753(SLC8A3);ncbi_494437(SLC9A3)	K05011+K14734+K01540+K21398+K13625+K14736+K01539+K14737+K14613+K05849+K12040
Human Diseases	Neurodegenerative disease	Spinocerebellar ataxia	14	101	0.275563	0.71561	ko05017	ncbi_101102768(DAB1);ncbi_101102915(GRIN2C);ncbi_101106728(SPTBN2);ncbi_101111766(ATP2A1);ncbi_101112591(RYR1);ncbi_101115919(KCND3);ncbi_101119242(AKT2);ncbi_101120665(MAPK10);ncbi_114117960(BEAN1);ncbi_121816232(LOC121816232);ncbi_121819201(GRIN2B);ncbi_443273(GRIA3);ncbi_443281(GRIN1);ncbi_443405(MYOD1)	K20054+K05211+K23932+K05853+K04961+K04893+K04456+K04440+K19324+K06053+K05210+K05199+K05208+K09064
Human Diseases	Cancer: overview	Choline metabolism in cancer	14	101	0.275563	0.71561	ko05231	ncbi_100642179(SLC22A3);ncbi_101102720(DGKB);ncbi_101105348(LOC101105348);ncbi_101110739(DGKK);ncbi_101111472(PLA2G4A);ncbi_101111810(SLC22A2);ncbi_101112488(WASF1);ncbi_101112740(SLC22A1);ncbi_101115344(PCYT1B);ncbi_101116150(PLA2G4D);ncbi_101119242(AKT2);ncbi_101120665(MAPK10);ncbi_114110058(LOC114110058);ncbi_114110564(PDGFA)	K08200+K00901+K15377+K00901+K16342+K08199+K05753+K08198+K00968+K16342+K04456+K04440+K04364+K04359
Human Diseases	Infectious disease: bacterial	Pertussis	11	78	0.288211	0.742699	ko05133	ncbi_101108131(LOC101108131);ncbi_101114204(C4BPB);ncbi_101120665(MAPK10);ncbi_101121825(LOC101121825);ncbi_114114921(LOC114114921);ncbi_443064(IL12A);ncbi_443136(IRF1);ncbi_443342(IL10);ncbi_443404(IL1A);ncbi_443406(IL6);ncbi_443539(IL1B)	K03990+K04003+K04440+K03994+K03990+K05406+K09444+K05443+K04383+K05405+K04519
Environmental Information Processing	Signal transduction	Wnt signaling pathway	23	176	0.297093	0.748441	ko04310	ncbi_100147799(CCND2);ncbi_101102299(WNT10B);ncbi_101109259(WIF1);ncbi_101111785(WNT6);ncbi_101112290(PORCN);ncbi_101113129(WNT10A);ncbi_101114123(SOST);ncbi_101116876(DKK1);ncbi_101119143(RSPO2);ncbi_101119239(NFATC2);ncbi_101120418(CCN4);ncbi_101120665(MAPK10);ncbi_101121066(SFRP1);ncbi_101121592(LGR5);ncbi_101122423(WNT4);ncbi_101123312(RNF43);ncbi_101123633(DKK2);ncbi_106990232(LGR6);ncbi_114…	K10151+K01357+K01691+K00445+K00181+K01357+K16834+K02165+K23097+K17332+K22471+K04440+K02166+K04308+K00408+K15694+K02165+K08399+K02375+K03213+K01064+K04515+K02235
Environmental Information Processing	Signal transduction	Hippo signaling pathway	23	176	0.297093	0.748441	ko04390	ncbi_100147799(CCND2);ncbi_100381267(SERPINE1);ncbi_101102148(PPP2R2C);ncbi_101102299(WNT10B);ncbi_101104867(DLG2);ncbi_101106957(CRB1);ncbi_101111785(WNT6);ncbi_101113129(WNT10A);ncbi_101113926(CRB2);ncbi_101115653(LOC101115653);ncbi_101117418(WWC1);ncbi_101119747(CDH1);ncbi_101122423(WNT4);ncbi_101123390(BIRC5);ncbi_105604271(BMP8B);ncbi_105606080(FRMD1);ncbi_114115591(LOC114115591);ncbi_114117…	K10151+K03982+K04354+K01357+K12075+K16681+K00445+K01357+K16681+K16197+K16685+K05689+K00408+K08731+K16622+K16821+K16197+K02375+K03213+K16684+K01064+K09782+K02235
Environmental Information Processing	Signal transduction	NF-kappa B signaling pathway	17	127	0.297142	0.748441	ko04064	ncbi_101104661(LOC101104661);ncbi_101107257(DDX58);ncbi_101110813(CARD11);ncbi_101113211(LOC101113211);ncbi_101113636(LOC101113636);ncbi_101114560(BCL2A1);ncbi_101116972(LOC101116972);ncbi_101119957(CCL21);ncbi_101122873(TRIM25);ncbi_105616741(LOC105616741);ncbi_114109370(LOC114109370);ncbi_443380(CXCL1);ncbi_443539(IL1B);ncbi_780517(TNFSF13B);MSTRG.16478(IGHG1);MSTRG.16479(IGHG2);MSTRG.16484(IGH…	K05505+K12646+K07367+K06856+K06527+K02162+K05477+K16062+K10652+K05399+K04724+K05505+K04519+K05476+K06856+K06856+K06856
Human Diseases	Endocrine and metabolic disease	Insulin resistance	15	111	0.299808	0.749519	ko04931	ncbi_100037690(PCK1);ncbi_100329218(SREBF1);ncbi_101108576(SLC27A2);ncbi_101110321(PPP1R3A);ncbi_101111588(PTPRF);ncbi_101114816(ACACB);ncbi_101115503(MLXIPL);ncbi_101118797(SLC2A4);ncbi_101119242(AKT2);ncbi_101119440(AGT);ncbi_101120665(MAPK10);ncbi_442998(PYGM);ncbi_443205(SLC2A2);ncbi_443270(PPARGC1A);ncbi_443406(IL6)	K01596+K07197+K08746+K07189+K05695+K01946+K09113+K07191+K04456+K09821+K04440+K00688+K07593+K07202+K05405
Metabolism	Biosynthesis of other secondary metabolites	Caffeine metabolism	1	3	0.308365	0.75157	ko00232	ncbi_101109838(LOC101109838)	K00365
Metabolism	Metabolism of cofactors and vitamins	Biotin metabolism	1	3	0.308365	0.75157	ko00780	ncbi_101109588(HLCS)	K01942
Human Diseases	Neurodegenerative disease	Alzheimer disease	50	402	0.310286	0.75157	ko05010	ncbi_100036757(CYBB);ncbi_100294604(SNCA);ncbi_100302357(TUBA4A);ncbi_101102299(WNT10B);ncbi_101102915(GRIN2C);ncbi_101106131(LOC101106131);ncbi_101108767(CACNA1S);ncbi_101111289(RYR3);ncbi_101111766(ATP2A1);ncbi_101111785(WNT6);ncbi_101113129(WNT10A);ncbi_101113663(KIF5C);ncbi_101116286(LOC101116286);ncbi_101116876(DKK1);ncbi_101117029(CHRM1);ncbi_101117527(LOC101117527);ncbi_101118307(LOC101118…	K21421+K04528+K07374+K01357+K05211+K02266+K04857+K04963+K05853+K00445+K01357+K10396+K07374+K02165+K04129+K08738+K07374+K07374+K04210+K04456+K02132+K08683+K07374+K04440+K02270+K02271+K17445+K16195+K00408+K02165+K07375+K08738+K00411+K08738+K03967+K08738+K08738+K02375+K02273+K05210+K01064+K00134+K05208+K04383+K05405+K04519+K02235+K00412+K02262+K03881
Organismal Systems	Immune system	Chemokine signaling pathway	25	194	0.311874	0.75157	ko04062	ncbi_100307049(STAT1);ncbi_101104661(LOC101104661);ncbi_101108211(STAT2);ncbi_101108750(CXCL11);ncbi_101111035(LOC101111035);ncbi_101111100(CXCL13);ncbi_101111303(LOC101111303);ncbi_101113771(LOC101113771);ncbi_101114535(LOC101114535);ncbi_101114628(CCL1);ncbi_101115290(CCL16);ncbi_101115553(CCL5);ncbi_101117297(CCL26);ncbi_101117327(ADCY1);ncbi_101117453(CCR5);ncbi_101117556(CCL24);ncbi_10111924…	K11220+K05505+K11221+K12672+K05408+K10032+K05408+K05408+K05408+K05514+K21093+K12499+K21096+K08041+K04180+K21097+K04456+K16597+K16062+K14624+K21095+K04364+K12671+K04178+K05505
Metabolism	Metabolism of cofactors and vitamins	Pantothenate and CoA biosynthesis	3	17	0.31309	0.75157	ko00770	ncbi_101109311(DPYD);ncbi_101110627(GADL1);ncbi_101119507(UPB1)	K00207+K18966+K01431
Metabolism	Carbohydrate metabolism	Pyruvate metabolism	6	40	0.314089	0.75157	ko00620	ncbi_100037690(PCK1);ncbi_101102434(ME3);ncbi_101107484(PC);ncbi_101114816(ACACB);ncbi_443089(LDHA);ncbi_443186(ACACA)	K01596+K00029+K01958+K01946+K00016+K11262
Human Diseases	Endocrine and metabolic disease	Type II diabetes mellitus	7	48	0.316954	0.753046	ko04930	ncbi_101114135(KCNJ11);ncbi_101118797(SLC2A4);ncbi_101120522(ABCC8);ncbi_101120665(MAPK10);ncbi_101121655(LOC101121655);ncbi_106991336(MAFA);ncbi_443205(SLC2A2)	K05004+K07191+K05032+K04440+K17445+K07595+K07593
Metabolism	Lipid metabolism	Steroid biosynthesis	4	25	0.326421	0.770078	ko00100	ncbi_101112029(LOC101112029);ncbi_101113583(LOC101113583);ncbi_101118320(DHCR7);ncbi_101123162(DHCR24)	K01824+K05917+K00213+K09828
Human Diseases	Infectious disease: viral	Kaposi sarcoma-associated herpesvirus infection	29	229	0.32874	0.770126	ko05167	ncbi_100171394(OVAR);ncbi_100307049(STAT1);ncbi_101103683(IRF7);ncbi_101104661(LOC101104661);ncbi_101105860(LOC101105860);ncbi_101108131(LOC101108131);ncbi_101108211(STAT2);ncbi_101115047(MAP2K6);ncbi_101116656(IRF9);ncbi_101117453(CCR5);ncbi_101117527(LOC101117527);ncbi_101119239(NFATC2);ncbi_101119242(AKT2);ncbi_101120665(MAPK10);ncbi_101121673(EIF2AK2);ncbi_106990092(LOC106990092);ncbi_1069901…	K06751+K11220+K09447+K05505+K07985+K03990+K11221+K04433+K04693+K04180+K08738+K17332+K04456+K04440+K16195+K08738+K06751+K08738+K07985+K06751+K05415+K05415+K03990+K08738+K08738+K04178+K05505+K05405+K06751
Organismal Systems	Endocrine system	Adipocytokine signaling pathway	10	73	0.334299	0.775013	ko04920	ncbi_100037690(PCK1);ncbi_101110905(ACSL1);ncbi_101111845(RXRG);ncbi_101114816(ACACB);ncbi_101118797(SLC2A4);ncbi_101119242(AKT2);ncbi_101120665(MAPK10);ncbi_101121655(LOC101121655);ncbi_443270(PPARGC1A);ncbi_443534(LOC443534)	K01596+K01897+K08526+K01946+K07191+K04456+K04440+K17445+K07202+K05424
Metabolism	Amino acid metabolism	Alanine, aspartate and glutamate metabolism	6	41	0.335454	0.775013	ko00250	ncbi_101103446(AGXT);ncbi_101103928(ADSS1);ncbi_101105462(ABAT);ncbi_101106412(ASL);ncbi_101107584(CPS1);ncbi_101109822(GPT2)	K00830+K01939+K13524+K01755+K01948+K00814
Cellular Processes	Cellular community - eukaryotes	Gap junction	12	90	0.345342	0.792393	ko04540	ncbi_100302357(TUBA4A);ncbi_101104339(GUCY1A2);ncbi_101116286(LOC101116286);ncbi_101117327(ADCY1);ncbi_101118307(LOC101118307);ncbi_101118605(TUBA8);ncbi_101120326(LOC101120326);ncbi_105609865(TUBB4A);ncbi_114110058(LOC114110058);ncbi_114110564(PDGFA);ncbi_443018(HTR2A);ncbi_443528(ADRB1)	K07374+K12318+K07374+K08041+K07374+K07374+K07374+K07375+K04364+K04359+K04157+K04141
Organismal Systems	Immune system	B cell receptor signaling pathway	11	82	0.34787	0.792645	ko04662	ncbi_101104586(CD79B);ncbi_101110813(CARD11);ncbi_101111510(CD19);ncbi_101113211(LOC101113211);ncbi_101119239(NFATC2);ncbi_101119242(AKT2);ncbi_101123578(LOC101123578);ncbi_114110058(LOC114110058);MSTRG.16478(IGHG1);MSTRG.16479(IGHG2);MSTRG.16484(IGHV4-39)	K06507+K07367+K06465+K06856+K17332+K04456+K06512+K04364+K06856+K06856+K06856
Organismal Systems	Nervous system	Glutamatergic synapse	15	115	0.350269	0.792645	ko04724	ncbi_101102915(GRIN2C);ncbi_101106114(HOMER2);ncbi_101111472(PLA2G4A);ncbi_101111653(SLC17A7);ncbi_101115095(KCNJ3);ncbi_101116150(PLA2G4D);ncbi_101116182(SLC38A3);ncbi_101117327(ADCY1);ncbi_121819201(GRIN2B);ncbi_443246(SLC1A3);ncbi_443273(GRIA3);ncbi_443274(GRIA4);ncbi_443281(GRIN1);ncbi_443292(GRM6);ncbi_443514(SLC1A1)	K05211+K15010+K16342+K12302+K04997+K16342+K13576+K08041+K05210+K05614+K05199+K05200+K05208+K04608+K05612
Cellular Processes	Cell growth and death	Apoptosis - fly	9	66	0.35255	0.792645	ko04214	ncbi_101106025(DUSP10);ncbi_101108874(TP63);ncbi_101117527(LOC101117527);ncbi_101120665(MAPK10);ncbi_106990092(LOC106990092);ncbi_114108777(LOC114108777);ncbi_114115222(LOC114115222);ncbi_114115604(LOC114115604);ncbi_443123(TSPO)	K20216+K10149+K08738+K04440+K08738+K08738+K08738+K08738+K05770
Organismal Systems	Digestive system	Pancreatic secretion	14	108	0.36682	0.81923	ko04972	ncbi_101107420(LOC101107420);ncbi_101111210(LOC101111210);ncbi_101111766(ATP2A1);ncbi_101112114(SCTR);ncbi_101112329(CPB2);ncbi_101113044(ATP1B4);ncbi_101116267(LOC101116267);ncbi_101116683(CCK);ncbi_101117327(ADCY1);ncbi_101118398(LOC101118398);ncbi_101118500(RYR2);ncbi_101123173(CPA3);ncbi_114115250(LOC114115250);ncbi_114115251(LOC114115251)	K01047+K01346+K05853+K04588+K01300+K01540+K05030+K05226+K08041+K01539+K04962+K08780+K01242+K18152
Metabolism	Lipid metabolism	Fatty acid biosynthesis	3	19	0.379559	0.836529	ko00061	ncbi_101110905(ACSL1);ncbi_101114816(ACACB);ncbi_443186(ACACA)	K01897+K01946+K11262
Metabolism	Global and overview maps	2-Oxocarboxylic acid metabolism	3	19	0.379559	0.836529	ko01210	ncbi_101109822(GPT2);ncbi_114113035(LOC114113035);ncbi_443257(IDH1)	K00814+K00825+K00031
Metabolism	Amino acid metabolism	Valine, leucine and isoleucine biosynthesis	1	4	0.388368	0.850348	ko00290	ncbi_101112089(SDSL)	K17989
Organismal Systems	Immune system	C-type lectin receptor signaling pathway	14	110	0.393816	0.856464	ko04625	ncbi_100307049(STAT1);ncbi_101108211(STAT2);ncbi_101116656(IRF9);ncbi_101119239(NFATC2);ncbi_101119242(AKT2);ncbi_101120665(MAPK10);ncbi_101122407(EGR2);ncbi_101123141(CCL22);ncbi_443064(IL12A);ncbi_443136(IRF1);ncbi_443342(IL10);ncbi_443406(IL6);ncbi_443539(IL1B);ncbi_678675(CLEC6A)	K11220+K11221+K04693+K17332+K04456+K04440+K12496+K21095+K05406+K09444+K05443+K05405+K04519+K17514
Environmental Information Processing	Signal transduction	AMPK signaling pathway	16	127	0.397247	0.856464	ko04152	ncbi_100037690(PCK1);ncbi_100169940(ADRA1A);ncbi_100329218(SREBF1);ncbi_101102148(PPP2R2C);ncbi_101107621(PFKFB3);ncbi_101113460(FBP2);ncbi_101114816(ACACB);ncbi_101115803(CAB39L);ncbi_101118797(SLC2A4);ncbi_101119242(AKT2);ncbi_101121655(LOC101121655);ncbi_443185(SCD);ncbi_443186(ACACA);ncbi_443270(PPARGC1A);ncbi_443489(PFKM);ncbi_443534(LOC443534)	K01596+K04135+K07197+K04354+K01103+K03841+K01946+K08272+K07191+K04456+K17445+K00507+K11262+K07202+K00850+K05424
Human Diseases	Immune disease	Inflammatory bowel disease	10	77	0.398831	0.856464	ko05321	ncbi_100307049(STAT1);ncbi_101108962(DQA);ncbi_101110545(LOC101110545);ncbi_101119104(RORC);ncbi_443064(IL12A);ncbi_443206(IL18);ncbi_443342(IL10);ncbi_443404(IL1A);ncbi_443406(IL6);ncbi_443539(IL1B)	K11220+K06752+K06752+K08534+K05406+K05482+K05443+K04383+K05405+K04519
Human Diseases	Infectious disease: bacterial	Salmonella infection	31	254	0.402303	0.858416	ko05132	ncbi_100127209(HSP90AA1);ncbi_101102427(DYNC1H1);ncbi_101104655(FLNC);ncbi_101105166(LOC101105166);ncbi_101110925(MYL6B);ncbi_101111723(MYH8);ncbi_101111932(MYH15);ncbi_101111980(LOC101111980);ncbi_101113252(LOC101113252);ncbi_101114153(TNFSF10);ncbi_101115047(MAP2K6);ncbi_101115147(MLKL);ncbi_101115985(MYH14);ncbi_101117254(GSDMD);ncbi_101117272(LOC101117272);ncbi_101117527(LOC101117527);ncbi_10…	K04079+K10413+K04437+K05757+K12751+K10352+K10352+K10352+K10352+K04721+K04433+K08849+K10352+K20917+K04394+K08738+K10418+K04456+K10352+K04440+K07900+K08738+K08738+K08738+K08738+K10352+K00134+K05482+K05405+K10352+K04519
Environmental Information Processing	Signal transduction	ErbB signaling pathway	11	86	0.40932	0.867862	ko04012	ncbi_101103724(EREG);ncbi_101103889(ERBB3);ncbi_101103979(BTC);ncbi_101106508(TGFA);ncbi_101107882(PAK5);ncbi_101119242(AKT2);ncbi_101120665(MAPK10);ncbi_105603144(NRG4);ncbi_114110058(LOC114110058);ncbi_443427(AREG);ncbi_443453(CAMK2A)	K09784+K05084+K09783+K08774+K05736+K04456+K04440+K05458+K04364+K09782+K04515
Organismal Systems	Circulatory system	Vascular smooth muscle contraction	17	137	0.417021	0.87116	ko04270	ncbi_100169940(ADRA1A);ncbi_101104339(GUCY1A2);ncbi_101107420(LOC101107420);ncbi_101108767(CACNA1S);ncbi_101109757(KCNMB3);ncbi_101110925(MYL6B);ncbi_101111472(PLA2G4A);ncbi_101111897(MYLK2);ncbi_101113582(RAMP3);ncbi_101114256(ACTG2);ncbi_101116150(PLA2G4D);ncbi_101117327(ADCY1);ncbi_101119440(AGT);ncbi_101121448(PTGIR);ncbi_105603910(MYLK4);ncbi_443498(EDN1);ncbi_493773(NPPC)	K04135+K12318+K01047+K04857+K04939+K12751+K16342+K00907+K08449+K12315+K16342+K08041+K09821+K04263+K00907+K16366+K12336
Cellular Processes	Cell growth and death	Necroptosis	25	205	0.42006	0.87116	ko04217	ncbi_100036757(CYBB);ncbi_100127209(HSP90AA1);ncbi_100307049(STAT1);ncbi_101104169(ZBP1);ncbi_101104790(LOC101104790);ncbi_101105036(LOC101105036);ncbi_101108211(STAT2);ncbi_101111472(PLA2G4A);ncbi_101111669(LOC101111669);ncbi_101114153(TNFSF10);ncbi_101115147(MLKL);ncbi_101116150(PLA2G4D);ncbi_101116587(ALOX15);ncbi_101116656(IRF9);ncbi_101117015(LOC101117015);ncbi_101120665(MAPK10);ncbi_1011216…	K21421+K04079+K11220+K12965+K11251+K11251+K11221+K16342+K11251+K04721+K08849+K16342+K00460+K04693+K13625+K04440+K16195+K04724+K10802+K05415+K05415+K00688+K04383+K04515+K04519
Environmental Information Processing	Signal transduction	JAK-STAT signaling pathway	27	222	0.420269	0.87116	ko04630	ncbi_100147799(CCND2);ncbi_100307049(STAT1);ncbi_101106400(LOC101106400);ncbi_101107894(CNTF);ncbi_101108211(STAT2);ncbi_101111837(IL5RA);ncbi_101112653(IL20RA);ncbi_101116656(IRF9);ncbi_101119242(AKT2);ncbi_101119259(CISH);ncbi_101122466(OSM);ncbi_101123199(CSF2RB);ncbi_114110058(LOC114110058);ncbi_114110564(PDGFA);ncbi_114112826(LOC114112826);ncbi_114113004(LOC114113004);ncbi_114113008(LOC11411…	K10151+K11220+K05440+K05420+K11221+K05067+K05136+K04693+K04456+K04701+K05418+K04738+K04364+K04359+K05440+K05415+K05440+K05440+K05415+K05440+K05417+K05406+K05640+K05443+K05405+K05423+K05424
Human Diseases	Cancer: overview	Central carbon metabolism in cancer	9	70	0.421278	0.87116	ko05230	ncbi_101108532(PGAM1);ncbi_101112331(FLT3);ncbi_101114294(LOC101114294);ncbi_101119242(AKT2);ncbi_101123502(PGAM2);ncbi_443089(LDHA);ncbi_443205(SLC2A2);ncbi_443249(SLC7A5);ncbi_443489(PFKM)	K01834+K05092+K01834+K04456+K01834+K00016+K07593+K13780+K00850
Environmental Information Processing	Signal transduction	cAMP signaling pathway	28	232	0.434595	0.890227	ko04024	ncbi_100500781(VIPR2);ncbi_101102014(HCAR2);ncbi_101102915(GRIN2C);ncbi_101107975(SOX9);ncbi_101108767(CACNA1S);ncbi_101111766(ATP2A1);ncbi_101113044(ATP1B4);ncbi_101113228(LHCGR);ncbi_101117029(CHRM1);ncbi_101117327(ADCY1);ncbi_101117928(HTR4);ncbi_101118398(LOC101118398);ncbi_101118500(RYR2);ncbi_101119242(AKT2);ncbi_101119926(FFAR2);ncbi_101120651(GLI1);ncbi_101120665(MAPK10);ncbi_101122570(SU…	K04590+K08402+K05211+K18435+K04857+K05853+K01540+K04248+K04129+K08041+K04160+K01539+K04962+K04456+K04328+K16797+K04440+K10042+K05673+K05673+K05210+K05199+K05200+K05208+K04204+K04515+K16366+K04141
Metabolism	Glycan biosynthesis and metabolism	Glycosphingolipid biosynthesis - lacto and neolacto series	4	29	0.436181	0.890227	ko00601	ncbi_101108248(FUT1);ncbi_101113066(B3GNT3);ncbi_101114008(ABO);ncbi_101121025(B3GALT2)	K00718+K07970+K00709+K07820
Environmental Information Processing	Signal transduction	Hippo signaling pathway - fly	9	71	0.438481	0.890227	ko04391	ncbi_101102148(PPP2R2C);ncbi_101106957(CRB1);ncbi_101108874(TP63);ncbi_101113926(CRB2);ncbi_101115653(LOC101115653);ncbi_101117418(WWC1);ncbi_101120665(MAPK10);ncbi_114115591(LOC114115591);ncbi_121819395(LOC121819395)	K04354+K16681+K10149+K16681+K16197+K16685+K04440+K16197+K16684
Organismal Systems	Sensory system	Taste transduction	13	105	0.441127	0.890227	ko04742	ncbi_100170325(SCNN1B);ncbi_101110915(ENTPD2);ncbi_101114407(P2RY1);ncbi_101122924(SCN9A);MSTRG.10712(Pol);MSTRG.16403(--);MSTRG.17738(Pol);MSTRG.19680(Pol);MSTRG.2125(--);MSTRG.303(--);MSTRG.661(Pol);MSTRG.8067(--);MSTRG.9000(--)	K04825+K01509+K04270+K04841+K08474+K08474+K08474+K08474+K08474+K08474+K08474+K08474+K08474
Organismal Systems	Development and regeneration	Osteoclast differentiation	16	131	0.447936	0.898555	ko04380	ncbi_100037695(TNFRSF11B);ncbi_100192431(FCGR1A);ncbi_100307049(STAT1);ncbi_101105447(TREM2);ncbi_101108211(STAT2);ncbi_101115047(MAP2K6);ncbi_101116656(IRF9);ncbi_101119239(NFATC2);ncbi_101119242(AKT2);ncbi_101120665(MAPK10);ncbi_101123578(LOC101123578);ncbi_114110058(LOC114110058);ncbi_114113004(LOC114113004);ncbi_114113206(LOC114113206);ncbi_443404(IL1A);ncbi_443539(IL1B)	K05148+K06498+K11220+K14378+K11221+K04433+K04693+K17332+K04456+K04440+K06512+K04364+K05415+K05415+K04383+K04519
Environmental Information Processing	Signal transduction	HIF-1 signaling pathway	15	123	0.454633	0.906561	ko04066	ncbi_100036757(CYBB);ncbi_100381267(SERPINE1);ncbi_101107460(ANGPT4);ncbi_101107621(PFKFB3);ncbi_101117129(LOC101117129);ncbi_101119242(AKT2);ncbi_105616454(LOC105616454);ncbi_443005(GAPDH);ncbi_443086(ENO3);ncbi_443089(LDHA);ncbi_443406(IL6);ncbi_443440(ALDOB);ncbi_443453(CAMK2A);ncbi_443489(PFKM);ncbi_443498(EDN1)	K21421+K03982+K05467+K01103+K14736+K04456+K03872+K00134+K01689+K00016+K05405+K01623+K04515+K00850+K16366
Metabolism	Metabolism of other amino acids	Phosphonate and phosphinate metabolism	1	5	0.459124	0.910098	ko00440	ncbi_101115344(PCYT1B)	K00968
Cellular Processes	Cell growth and death	p53 signaling pathway	12	98	0.462823	0.912033	ko04115	ncbi_100147799(CCND2);ncbi_100286737(IGFBP3);ncbi_100381267(SERPINE1);ncbi_101105532(CHEK2);ncbi_101117527(LOC101117527);ncbi_101119513(SHISA5);ncbi_101122263(LOC101122263);ncbi_106990092(LOC106990092);ncbi_114108777(LOC114108777);ncbi_114115222(LOC114115222);ncbi_114115604(LOC114115604);ncbi_443032(SFN)	K10151+K10138+K03982+K06641+K08738+K10135+K10134+K08738+K08738+K08738+K08738+K06644
Organismal Systems	Endocrine system	Renin secretion	9	73	0.472691	0.922158	ko04924	ncbi_100294559(ADRB3);ncbi_101104339(GUCY1A2);ncbi_101108767(CACNA1S);ncbi_101116267(LOC101116267);ncbi_101119440(AGT);ncbi_105613829(LOC105613829);ncbi_443310(REN);ncbi_443498(EDN1);ncbi_443528(ADRB1)	K04143+K12318+K04857+K05030+K09821+K01283+K01380+K16366+K04141
Metabolism	Nucleotide metabolism	Pyrimidine metabolism	7	56	0.474366	0.922158	ko00240	ncbi_101109311(DPYD);ncbi_101112705(UPP2);ncbi_101114471(ENTPD3);ncbi_101119507(UPB1);ncbi_101123366(CMPK2);ncbi_105612430(ENTPD8);ncbi_114108623(NME6)	K00207+K00757+K01510+K01431+K13809+K01510+K00940
Environmental Information Processing	Signal transduction	Phospholipase D signaling pathway	19	159	0.476219	0.922158	ko04072	ncbi_100144427(FCER1A);ncbi_100307041(F2);ncbi_101102720(DGKB);ncbi_101110739(DGKK);ncbi_101111138(LPAR3);ncbi_101111472(PLA2G4A);ncbi_101113211(LOC101113211);ncbi_101114511(AGPAT2);ncbi_101116150(PLA2G4D);ncbi_101117327(ADCY1);ncbi_101118506(LPAR4);ncbi_101119242(AKT2);ncbi_101119440(AGT);ncbi_114110058(LOC114110058);ncbi_114110564(PDGFA);ncbi_443292(GRM6);MSTRG.16478(IGHG1);MSTRG.16479(IGHG2);M…	K08089+K01313+K00901+K00901+K04294+K16342+K06856+K13509+K16342+K08041+K04275+K04456+K09821+K04364+K04359+K04608+K06856+K06856+K06856
Metabolism	Carbohydrate metabolism	Pentose phosphate pathway	4	31	0.489334	0.936726	ko00030	ncbi_101105149(LOC101105149);ncbi_101113460(FBP2);ncbi_443440(ALDOB);ncbi_443489(PFKM)	K01619+K03841+K01623+K00850
Metabolism	Glycan biosynthesis and metabolism	Mucin type O-glycan biosynthesis	4	31	0.489334	0.936726	ko00512	ncbi_101104903(GALNTL5);ncbi_101109536(GALNT10);ncbi_101115605(GALNT13);ncbi_101117195(GALNT9)	K00710+K00710+K00710+K00710
Organismal Systems	Immune system	Platelet activation	16	135	0.498392	0.947275	ko04611	ncbi_100307041(F2);ncbi_101102090(FGA);ncbi_101102336(FGB);ncbi_101104339(GUCY1A2);ncbi_101111472(PLA2G4A);ncbi_101111897(MYLK2);ncbi_101114407(P2RY1);ncbi_101114699(F2RL3);ncbi_101116150(PLA2G4D);ncbi_101117327(ADCY1);ncbi_101117897(P2RY12);ncbi_101119242(AKT2);ncbi_101121448(PTGIR);ncbi_101123664(FGG);ncbi_105603910(MYLK4);ncbi_114109356(GP9)	K01313+K03903+K03904+K12318+K16342+K00907+K04270+K04236+K16342+K08041+K04298+K04456+K04263+K03905+K00907+K06263
Cellular Processes	Cell growth and death	Ferroptosis	8	66	0.5005	0.947275	ko04216	ncbi_100036757(CYBB);ncbi_101110905(ACSL1);ncbi_101116587(ALOX15);ncbi_101116975(LOC101116975);ncbi_101117015(LOC101117015);ncbi_101117129(LOC101117129);ncbi_101120002(MAP1LC3C);ncbi_443053(CP)	K21421+K01897+K00460+K21398+K13625+K14736+K10435+K13624
Organismal Systems	Environmental adaptation	Circadian entrainment	12	101	0.506528	0.94818	ko04713	ncbi_101102915(GRIN2C);ncbi_101104339(GUCY1A2);ncbi_101111289(RYR3);ncbi_101112591(RYR1);ncbi_101115095(KCNJ3);ncbi_101117327(ADCY1);ncbi_101118500(RYR2);ncbi_121819201(GRIN2B);ncbi_443273(GRIA3);ncbi_443274(GRIA4);ncbi_443281(GRIN1);ncbi_443453(CAMK2A)	K05211+K12318+K04963+K04961+K04997+K08041+K04962+K05210+K05199+K05200+K05208+K04515
Metabolism	Glycan biosynthesis and metabolism	Mannose type O-glycan biosynthesis	3	23	0.506639	0.94818	ko00515	ncbi_101102248(B3GAT2);ncbi_101116508(B3GAT1);ncbi_101117447(LARGE2)	K10157+K00735+K09668
Metabolism	Carbohydrate metabolism	Glyoxylate and dicarboxylate metabolism	4	32	0.515131	0.958715	ko00630	ncbi_101103446(AGXT);ncbi_101118465(HAO1);ncbi_101123646(AFMID);ncbi_114113596(LOC114113596)	K00830+K11517+K01432+K02437
Environmental Information Processing	Signal transduction	cGMP-PKG signaling pathway	20	173	0.536498	0.992966	ko04022	ncbi_100169940(ADRA1A);ncbi_100170317(ADRA2A);ncbi_100294559(ADRB3);ncbi_101104339(GUCY1A2);ncbi_101108767(CACNA1S);ncbi_101109757(KCNMB3);ncbi_101111766(ATP2A1);ncbi_101111897(MYLK2);ncbi_101112781(KNG1);ncbi_101113044(ATP1B4);ncbi_101117327(ADCY1);ncbi_101118398(LOC101118398);ncbi_101119239(NFATC2);ncbi_101119242(AKT2);ncbi_101120753(SLC8A3);ncbi_101121655(LOC101121655);ncbi_105603910(MYLK4);nc…	K04135+K04138+K04143+K12318+K04857+K04939+K05853+K00907+K03898+K01540+K08041+K01539+K17332+K04456+K05849+K17445+K00907+K17751+K04141+K12336
Cellular Processes	Cell growth and death	Apoptosis	19	165	0.544686	1	ko04210	ncbi_100302357(TUBA4A);ncbi_100505403(DAXX);ncbi_101108034(LOC101108034);ncbi_101114153(TNFSF10);ncbi_101114560(BCL2A1);ncbi_101116286(LOC101116286);ncbi_101117527(LOC101117527);ncbi_101118307(LOC101118307);ncbi_101118605(TUBA8);ncbi_101119242(AKT2);ncbi_101120326(LOC101120326);ncbi_101120665(MAPK10);ncbi_101123199(CSF2RB);ncbi_101123390(BIRC5);ncbi_106990092(LOC106990092);ncbi_114108777(LOC11410…	K07374+K02308+K01353+K04721+K02162+K07374+K08738+K07374+K07374+K04456+K07374+K04440+K04738+K08731+K08738+K08738+K04724+K08738+K08738
Human Diseases	Substance dependence	Cocaine addiction	6	51	0.547129	1	ko05030	ncbi_101102915(GRIN2C);ncbi_101106659(MAOB);ncbi_101106765(DDC);ncbi_101120619(TH);ncbi_121819201(GRIN2B);ncbi_443281(GRIN1)	K05211+K00274+K01593+K00501+K05210+K05208
Human Diseases	Infectious disease: viral	Hepatitis B	23	202	0.565242	1	ko05161	ncbi_100192422(MMP9);ncbi_100307049(STAT1);ncbi_101103683(IRF7);ncbi_101106234(IFIH1);ncbi_101107257(DDX58);ncbi_101108211(STAT2);ncbi_101115047(MAP2K6);ncbi_101115653(LOC101115653);ncbi_101117527(LOC101117527);ncbi_101119239(NFATC2);ncbi_101119242(AKT2);ncbi_101120665(MAPK10);ncbi_101122407(EGR2);ncbi_101123390(BIRC5);ncbi_106990092(LOC106990092);ncbi_114108777(LOC114108777);ncbi_114110058(LOC11…	K01403+K11220+K09447+K12647+K12646+K11221+K04433+K16197+K08738+K17332+K04456+K04440+K12496+K08731+K08738+K08738+K04364+K05415+K05415+K08738+K16197+K08738+K05405
Genetic Information Processing	Transcription	Basal transcription factors	6	52	0.566886	1	ko03022	ncbi_101102188(LOC101102188);ncbi_101105219(TAF7L);ncbi_101109136(GTF2E1);ncbi_101114960(GTF2A2);ncbi_101123178(TAF6);ncbi_114110262(LOC114110262)	K03139+K03132+K03136+K03123+K03131+K03123
Metabolism	Glycan biosynthesis and metabolism	Glycosphingolipid biosynthesis - ganglio series	2	16	0.567327	1	ko00604	ncbi_101108622(ST6GALNAC5);ncbi_101110108(ST8SIA5)	K03375+K03369
Organismal Systems	Digestive system	Gastric acid secretion	9	79	0.571748	1	ko04971	ncbi_101111729(KCNK2);ncbi_101111897(MYLK2);ncbi_101113044(ATP1B4);ncbi_101113767(SLC26A7);ncbi_101117327(ADCY1);ncbi_101117892(KCNJ10);ncbi_101118398(LOC101118398);ncbi_105603910(MYLK4);ncbi_443453(CAMK2A)	K04913+K00907+K01540+K13962+K08041+K05003+K01539+K00907+K04515
Organismal Systems	Endocrine system	Prolactin signaling pathway	10	88	0.57349	1	ko04917	ncbi_100147799(CCND2);ncbi_100307049(STAT1);ncbi_101113228(LHCGR);ncbi_101119242(AKT2);ncbi_101119259(CISH);ncbi_101120619(TH);ncbi_101120665(MAPK10);ncbi_114110058(LOC114110058);ncbi_443136(IRF1);ncbi_443205(SLC2A2)	K10151+K11220+K04248+K04456+K04701+K00501+K04440+K04364+K09444+K07593
Human Diseases	Endocrine and metabolic disease	Non-alcoholic fatty liver disease	23	203	0.575268	1	ko04932	ncbi_100329218(SREBF1);ncbi_100568285(CYP2E1);ncbi_101106131(LOC101106131);ncbi_101115503(MLXIPL);ncbi_101117527(LOC101117527);ncbi_101118553(CEBPA);ncbi_101119242(AKT2);ncbi_101120665(MAPK10);ncbi_101121285(LOC101121285);ncbi_101121518(LOC101121518);ncbi_106990092(LOC106990092);ncbi_106990653(LOC106990653);ncbi_114108777(LOC114108777);ncbi_114112897(LOC114112897);ncbi_114115222(LOC114115222);ncb…	K07197+K07415+K02266+K09113+K08738+K09055+K04456+K04440+K02270+K02271+K08738+K00411+K08738+K03967+K08738+K08738+K02273+K04383+K05405+K05424+K04519+K00412+K02262
Human Diseases	Cancer: specific types	Colorectal cancer	12	106	0.576994	1	ko05210	ncbi_101103724(EREG);ncbi_101106508(TGFA);ncbi_101117527(LOC101117527);ncbi_101119242(AKT2);ncbi_101120665(MAPK10);ncbi_101123390(BIRC5);ncbi_106990092(LOC106990092);ncbi_114108777(LOC114108777);ncbi_114110058(LOC114110058);ncbi_114115222(LOC114115222);ncbi_114115604(LOC114115604);ncbi_443427(AREG)	K09784+K08774+K08738+K04456+K04440+K08731+K08738+K08738+K04364+K08738+K08738+K09782
Organismal Systems	Endocrine system	Estrogen signaling pathway	16	142	0.583858	1	ko04915	ncbi_100127209(HSP90AA1);ncbi_100192422(MMP9);ncbi_100526781(LOC100526781);ncbi_100526782(LOC100526782);ncbi_100526788(KRT32);ncbi_101106508(TGFA);ncbi_101108117(KRT18);ncbi_101110156(KRT24);ncbi_101111379(KRT23);ncbi_101115095(KCNJ3);ncbi_101117327(ADCY1);ncbi_101117946(KRT19);ncbi_101119242(AKT2);ncbi_114110058(LOC114110058);ncbi_114110979(LOC114110979);ncbi_121815981(LOC121815981)	K04079+K01403+K07604+K07604+K07604+K08774+K07604+K07604+K07604+K04997+K08041+K07604+K04456+K04364+K03283+K03283
Metabolism	Carbohydrate metabolism	Amino sugar and nucleotide sugar metabolism	6	53	0.586216	1	ko00520	ncbi_101103393(PMM1);ncbi_101106282(LOC101106282);ncbi_101107901(MPI);ncbi_101114271(UGDH);ncbi_101115460(GNPNAT1);ncbi_114118360(LOC114118360)	K17497+K00326+K01809+K00012+K00621+K01639
Human Diseases	Cancer: specific types	Acute myeloid leukemia	8	71	0.586745	1	ko05221	ncbi_100192431(FCGR1A);ncbi_101111580(PML);ncbi_101112331(FLT3);ncbi_101114560(BCL2A1);ncbi_101118553(CEBPA);ncbi_101119242(AKT2);ncbi_101122954(CEBPE);ncbi_114110058(LOC114110058)	K06498+K10054+K05092+K02162+K09055+K04456+K10051+K04364
Metabolism	Carbohydrate metabolism	Propanoate metabolism	4	35	0.588549	1	ko00640	ncbi_101105462(ABAT);ncbi_101114816(ACACB);ncbi_443089(LDHA);ncbi_443186(ACACA)	K13524+K01946+K00016+K11262
Organismal Systems	Endocrine system	Insulin signaling pathway	17	152	0.596918	1	ko04910	ncbi_100037690(PCK1);ncbi_100329218(SREBF1);ncbi_101106003(PRKAR2B);ncbi_101109323(PHKG1);ncbi_101110321(PPP1R3A);ncbi_101111588(PTPRF);ncbi_101113460(FBP2);ncbi_101114816(ACACB);ncbi_101115272(RHOQ);ncbi_101118797(SLC2A4);ncbi_101119242(AKT2);ncbi_101120665(MAPK10);ncbi_101121655(LOC101121655);ncbi_114110058(LOC114110058);ncbi_442998(PYGM);ncbi_443186(ACACA);ncbi_443270(PPARGC1A)	K01596+K07197+K04739+K00871+K07189+K05695+K03841+K01946+K07194+K07191+K04456+K04440+K17445+K04364+K00688+K11262+K07202
Organismal Systems	Immune system	Fc gamma R-mediated phagocytosis	11	99	0.603455	1	ko04666	ncbi_100192431(FCGR1A);ncbi_101105166(LOC101105166);ncbi_101111472(PLA2G4A);ncbi_101112488(WASF1);ncbi_101113211(LOC101113211);ncbi_101116150(PLA2G4D);ncbi_101119242(AKT2);ncbi_101123369(SCIN);MSTRG.16478(IGHG1);MSTRG.16479(IGHG2);MSTRG.16484(IGHV4-39)	K06498+K05757+K16342+K05753+K06856+K16342+K04456+K05768+K06856+K06856+K06856
Metabolism	Amino acid metabolism	Cysteine and methionine metabolism	6	54	0.605092	1	ko00270	ncbi_101102489(CDO1);ncbi_101107762(MAT1A);ncbi_101112089(SDSL);ncbi_101120382(PSAT1);ncbi_443089(LDHA);MSTRG.21090(AHCY)	K00456+K00789+K17989+K00831+K00016+K01251
Metabolism	Amino acid metabolism	Valine, leucine and isoleucine degradation	6	54	0.605092	1	ko00280	ncbi_101105462(ABAT);ncbi_101109685(HADHB);ncbi_101111925(ACAA2);ncbi_101113541(HMGCLL1);ncbi_101113789(ACAD8);ncbi_101119880(HSD17B10)	K13524+K07509+K07508+K01640+K11538+K08683
Environmental Information Processing	Signal transduction	Hedgehog signaling pathway	6	54	0.605092	1	ko04340	ncbi_100147799(CCND2);ncbi_101108200(LRP2);ncbi_101110291(PTCH2);ncbi_101117666(SHH);ncbi_101120651(GLI1);ncbi_101123616(DHH)	K10151+K06233+K11101+K11988+K16797+K11990
Human Diseases	Infectious disease: viral	Human immunodeficiency virus 1 infection	31	278	0.61506	1	ko05170	ncbi_100037691(APOBEC3F);ncbi_100171394(OVAR);ncbi_100301555(APOBEC3A);ncbi_100422799(BST-2A);ncbi_100422801(BST-2B);ncbi_101107882(PAK5);ncbi_101109491(TAP2);ncbi_101110327(CDC25C);ncbi_101115047(MAP2K6);ncbi_101115580(TAP1);ncbi_101117453(CCR5);ncbi_101117527(LOC101117527);ncbi_101118897(LOC101118897);ncbi_101119159(LOC101119159);ncbi_101119239(NFATC2);ncbi_101119242(AKT2);ncbi_101120665(MAPK10…	K18750+K06751+K18750+K06731+K06731+K05736+K05654+K05867+K04433+K05653+K04180+K08738+K10648+K10648+K17332+K04456+K04440+K10648+K03872+K08738+K06751+K08738+K06751+K05415+K05415+K08057+K08738+K08738+K17834+K10648+K06751
Human Diseases	Infectious disease: bacterial	Epithelial cell signaling in Helicobacter pylori infection	8	74	0.634893	1	ko05120	ncbi_101103717(PTPRZ1);ncbi_101104661(LOC101104661);ncbi_101115553(CCL5);ncbi_101116777(LOC101116777);ncbi_101117677(ATP6V0D2);ncbi_101120665(MAPK10);ncbi_101122020(ATP6V0E2);ncbi_443380(CXCL1)	K08114+K05505+K12499+K02149+K02146+K04440+K02153+K05505
Environmental Information Processing	Signal transduction	Apelin signaling pathway	16	147	0.641114	1	ko04371	ncbi_100196904(MYL2);ncbi_100381267(SERPINE1);ncbi_101111289(RYR3);ncbi_101111897(MYLK2);ncbi_101112591(RYR1);ncbi_101115408(MYL3);ncbi_101117327(ADCY1);ncbi_101118500(RYR2);ncbi_101119242(AKT2);ncbi_101119747(CDH1);ncbi_101120753(SLC8A3);ncbi_105603910(MYLK4);ncbi_443058(SPP1);ncbi_443270(PPARGC1A);ncbi_494434(UCP1);MSTRG.20885(APLN)	K10351+K03982+K04963+K00907+K04961+K12749+K08041+K04962+K04456+K05689+K05849+K00907+K06250+K07202+K08769+K05225
Organismal Systems	Sensory system	Phototransduction	3	28	0.64397	1	ko04744	ncbi_101117520(PDE6G);ncbi_101120932(GUCY2D);ncbi_101121976(GNAT1)	K13759+K12321+K04631
Organismal Systems	Excretory system	Collecting duct acid secretion	3	28	0.64397	1	ko04966	ncbi_101116777(LOC101116777);ncbi_101117677(ATP6V0D2);ncbi_101122020(ATP6V0E2)	K02149+K02146+K02153
Organismal Systems	Digestive system	Carbohydrate digestion and absorption	5	47	0.64686	1	ko04973	ncbi_101113044(ATP1B4);ncbi_101118398(LOC101118398);ncbi_101119242(AKT2);ncbi_443205(SLC2A2);ncbi_443507(SLC2A5)	K01540+K01539+K04456+K07593+K08143
Human Diseases	Cancer: specific types	Hepatocellular carcinoma	20	184	0.651519	1	ko05225	ncbi_100141301(GSTA1);ncbi_101102299(WNT10B);ncbi_101103462(MGST1);ncbi_101106508(TGFA);ncbi_101106720(LOC101106720);ncbi_101107401(LOC101107401);ncbi_101107831(LOC101107831);ncbi_101108705(LOC101108705);ncbi_101110262(DPF1);ncbi_101111664(LOC101111664);ncbi_101111785(WNT6);ncbi_101113129(WNT10A);ncbi_101119242(AKT2);ncbi_101121876(NQO1);ncbi_101122423(WNT4);ncbi_114108595(LOC114108595);ncbi_1141…	K00799+K01357+K00799+K08774+K00799+K00799+K00799+K00799+K22198+K00799+K00445+K01357+K04456+K00355+K00408+K00799+K04364+K02375+K01064+K02235
Human Diseases	Neurodegenerative disease	Parkinson disease	21	193	0.651637	1	ko05012	ncbi_100294604(SNCA);ncbi_101106131(LOC101106131);ncbi_101107437(GPR37);ncbi_101117250(UCHL1);ncbi_101117527(LOC101117527);ncbi_101119460(LOC101119460);ncbi_101120619(TH);ncbi_101121201(UBE2L6);ncbi_101121285(LOC101121285);ncbi_101121518(LOC101121518);ncbi_101123668(UBA7);ncbi_106990092(LOC106990092);ncbi_106990653(LOC106990653);ncbi_114108777(LOC114108777);ncbi_114112897(LOC114112897);ncbi_11411…	K04528+K02266+K04243+K05611+K08738+K02132+K00501+K04553+K02270+K02271+K10698+K08738+K00411+K08738+K03967+K08738+K08738+K02273+K00412+K02262+K03881
Human Diseases	Infectious disease: viral	Human cytomegalovirus infection	30	275	0.66322	1	ko05163	ncbi_100171394(OVAR);ncbi_101109491(TAP2);ncbi_101111035(LOC101111035);ncbi_101111303(LOC101111303);ncbi_101113771(LOC101113771);ncbi_101114535(LOC101114535);ncbi_101115047(MAP2K6);ncbi_101115553(CCL5);ncbi_101115580(TAP1);ncbi_101117327(ADCY1);ncbi_101117453(CCR5);ncbi_101117527(LOC101117527);ncbi_101119239(NFATC2);ncbi_101119242(AKT2);ncbi_101120093(LOC101120093);ncbi_106990092(LOC106990092);nc…	K06751+K05654+K05408+K05408+K05408+K05408+K04433+K12499+K05653+K08041+K04180+K08738+K17332+K04456+K14624+K08738+K06751+K08738+K06751+K04364+K05415+K05415+K08057+K08738+K08738+K17834+K04178+K05405+K04519+K06751
Human Diseases	Cancer: specific types	Small cell lung cancer	12	113	0.667728	1	ko05222	ncbi_100216328(LAMC2);ncbi_101102692(LAMA1);ncbi_101102790(COL4A3);ncbi_101111845(RXRG);ncbi_101113128(COL4A6);ncbi_101117527(LOC101117527);ncbi_101118172(COL4A4);ncbi_101119242(AKT2);ncbi_106990092(LOC106990092);ncbi_114108777(LOC114108777);ncbi_114115222(LOC114115222);ncbi_114115604(LOC114115604)	K06246+K05637+K06237+K08526+K06237+K08738+K06237+K04456+K08738+K08738+K08738+K08738
Metabolism	Carbohydrate metabolism	Butanoate metabolism	3	29	0.667946	1	ko00650	ncbi_101105462(ABAT);ncbi_101113541(HMGCLL1);ncbi_101120131(ACSM2B)	K13524+K01640+K01896
Organismal Systems	Excretory system	Aldosterone-regulated sodium reabsorption	4	39	0.675507	1	ko04960	ncbi_100170325(SCNN1B);ncbi_101113044(ATP1B4);ncbi_101118398(LOC101118398);ncbi_443032(SFN)	K04825+K01540+K01539+K06644
Organismal Systems	Excretory system	Endocrine and other factor-regulated calcium reabsorption	6	58	0.675601	1	ko04961	ncbi_101110249(KL);ncbi_101113044(ATP1B4);ncbi_101114786(CALB1);ncbi_101118398(LOC101118398);ncbi_101120753(SLC8A3);ncbi_114117541(LOC114117541)	K14756+K01540+K14757+K01539+K05849+K11826
Metabolism	Metabolism of other amino acids	Selenocompound metabolism	2	20	0.690745	1	ko00450	ncbi_101123289(LOC101123289);MSTRG.6143(Inmt)	K00562+K00562
Metabolism	Metabolism of cofactors and vitamins	Nicotinate and nicotinamide metabolism	4	40	0.695129	1	ko00760	ncbi_101102696(QPRT);ncbi_101114607(NMRK2);ncbi_114115250(LOC114115250);ncbi_114115251(LOC114115251)	K00767+K10524+K01242+K18152
Genetic Information Processing	Folding, sorting and degradation	Proteasome	5	50	0.7011	1	ko03050	ncbi_100135691(PSME2);ncbi_101115834(PSMB9);ncbi_101117088(LOC101117088);ncbi_101117634(PSMA8);ncbi_101120937(PSMF1)	K06697+K02741+K02738+K02731+K06700
Organismal Systems	Endocrine system	Melanogenesis	11	107	0.706367	1	ko04916	ncbi_101102299(WNT10B);ncbi_101111785(WNT6);ncbi_101113129(WNT10A);ncbi_101117327(ADCY1);ncbi_101122423(WNT4);ncbi_114117561(FZD8);ncbi_121820714(WNT9B);ncbi_443453(CAMK2A);ncbi_443498(EDN1);ncbi_780481(FZD2);ncbi_780502(TYR)	K01357+K00445+K01357+K08041+K00408+K02375+K01064+K04515+K16366+K02235+K00505
Human Diseases	Endocrine and metabolic disease	Cushing syndrome	17	163	0.712102	1	ko04934	ncbi_100048994(CYP11A1);ncbi_101102228(CRHR2);ncbi_101102299(WNT10B);ncbi_101103537(PDE11A);ncbi_101104920(AIPL1);ncbi_101108767(CACNA1S);ncbi_101111729(KCNK2);ncbi_101111785(WNT6);ncbi_101113129(WNT10A);ncbi_101117327(ADCY1);ncbi_101119440(AGT);ncbi_101122423(WNT4);ncbi_114117561(FZD8);ncbi_121820714(WNT9B);ncbi_443453(CAMK2A);ncbi_443535(LDLR);ncbi_780481(FZD2)	K00498+K04579+K01357+K13298+K17767+K04857+K04913+K00445+K01357+K08041+K09821+K00408+K02375+K01064+K04515+K12473+K02235
Environmental Information Processing	Signal transduction	Hippo signaling pathway - multiple species	3	31	0.712296	1	ko04392	ncbi_101117418(WWC1);ncbi_105606080(FRMD1);ncbi_121819395(LOC121819395)	K16685+K16821+K16684
Organismal Systems	Sensory system	Phototransduction - fly	3	31	0.712296	1	ko04745	ncbi_101102401(TRPC4);ncbi_101109927(DAGLA);ncbi_443453(CAMK2A)	K04967+K13806+K04515
Metabolism	Glycan biosynthesis and metabolism	Glycosaminoglycan biosynthesis - chondroitin sulfate / dermatan sulfate	2	21	0.716662	1	ko00532	ncbi_101112877(CHST3);ncbi_114109570(LOC114109570)	K01020+K13499
Metabolism	Lipid metabolism	Sphingolipid metabolism	5	51	0.717836	1	ko00600	ncbi_101105047(LOC101105047);ncbi_101112599(GAL3ST1);ncbi_101113069(UGT8);ncbi_101118389(DEGS2);ncbi_101119496(SMPD3)	K12354+K01019+K04628+K04712+K12352
Metabolism	Carbohydrate metabolism	Citrate cycle (TCA cycle)	3	32	0.732692	1	ko00020	ncbi_100037690(PCK1);ncbi_101107484(PC);ncbi_443257(IDH1)	K01596+K01958+K00031
Environmental Information Processing	Signal transduction	MAPK signaling pathway	32	303	0.7367	1	ko04010	ncbi_100505403(DAXX);ncbi_101103023(LOC101103023);ncbi_101103724(EREG);ncbi_101103889(ERBB3);ncbi_101104655(FLNC);ncbi_101106025(DUSP10);ncbi_101106508(TGFA);ncbi_101107460(ANGPT4);ncbi_101108767(CACNA1S);ncbi_101110606(CACNG1);ncbi_101111472(PLA2G4A);ncbi_101112331(FLT3);ncbi_101115047(MAP2K6);ncbi_101115414(EFNA3);ncbi_101116150(PLA2G4D);ncbi_101116719(FGF6);ncbi_101116934(MAPK8IP1);ncbi_101118…	K02308+K04457+K09784+K05084+K04437+K20216+K08774+K05467+K04857+K04866+K16342+K05092+K04433+K05462+K16342+K04358+K04434+K04871+K02583+K04456+K04440+K04458+K04862+K04870+K04364+K04359+K03283+K04429+K03283+K04383+K09782+K04519
Environmental Information Processing	Signal transduction	FoxO signaling pathway	14	138	0.738841	1	ko04068	ncbi_100037690(PCK1);ncbi_100147799(CCND2);ncbi_101106114(HOMER2);ncbi_101107121(SGK2);ncbi_101110557(BCL6);ncbi_101110619(PLK2);ncbi_101114153(TNFSF10);ncbi_101118797(SLC2A4);ncbi_101119242(AKT2);ncbi_101120665(MAPK10);ncbi_101121655(LOC101121655);ncbi_114110058(LOC114110058);ncbi_443342(IL10);ncbi_443406(IL6)	K01596+K10151+K15010+K13303+K15618+K08861+K04721+K07191+K04456+K04440+K17445+K04364+K05443+K05405
Metabolism	Lipid metabolism	Synthesis and degradation of ketone bodies	1	11	0.74141	1	ko00072	ncbi_101113541(HMGCLL1)	K01640
Organismal Systems	Endocrine system	Aldosterone synthesis and secretion	10	101	0.745407	1	ko04925	ncbi_100048994(CYP11A1);ncbi_101108767(CACNA1S);ncbi_101109927(DAGLA);ncbi_101113044(ATP1B4);ncbi_101114494(NR4A2);ncbi_101117327(ADCY1);ncbi_101118398(LOC101118398);ncbi_101119440(AGT);ncbi_443453(CAMK2A);ncbi_443535(LDLR)	K00498+K04857+K13806+K01540+K08558+K08041+K01539+K09821+K04515+K12473
Human Diseases	Neurodegenerative disease	Huntington disease	34	323	0.748721	1	ko05016	ncbi_100302357(TUBA4A);ncbi_101104179(DNAH5);ncbi_101106131(LOC101106131);ncbi_101112696(STX1A);ncbi_101113663(KIF5C);ncbi_101116286(LOC101116286);ncbi_101117527(LOC101117527);ncbi_101117892(KCNJ10);ncbi_101118307(LOC101118307);ncbi_101118605(TUBA8);ncbi_101119460(LOC101119460);ncbi_101120326(LOC101120326);ncbi_101120665(MAPK10);ncbi_101121285(LOC101121285);ncbi_101121518(LOC101121518);ncbi_10560…	K07374+K10408+K02266+K04560+K10396+K07374+K08738+K05003+K07374+K07374+K02132+K07374+K04440+K02270+K02271+K07375+K08738+K00411+K08738+K03967+K08738+K08738+K11826+K02273+K05210+K05614+K07202+K05199+K05200+K05208+K08769+K00412+K02262+K03881
Metabolism	Glycan biosynthesis and metabolism	Various types of N-glycan biosynthesis	4	43	0.748827	1	ko00513	ncbi_101108526(ALG14);ncbi_101108733(MGAT4C);ncbi_101115274(B4GALNT3);ncbi_105605821(LOC105605821)	K07441+K13748+K09656+K23741
Metabolism	Amino acid metabolism	Arginine and proline metabolism	5	53	0.749278	1	ko00330	ncbi_101106659(MAOB);ncbi_101108520(LOC101108520);ncbi_101110431(AGMAT);ncbi_101112841(CKM);ncbi_101122189(CKMT2)	K00274+K00933+K01480+K00933+K00933
Metabolism	Glycan biosynthesis and metabolism	N-Glycan biosynthesis	5	53	0.749278	1	ko00510	ncbi_101108526(ALG14);ncbi_101108733(MGAT4C);ncbi_101116296(DOLK);ncbi_101123204(MGAT3);ncbi_105605821(LOC105605821)	K07441+K13748+K00902+K00737+K23741
Organismal Systems	Endocrine system	Thyroid hormone synthesis	7	73	0.754805	1	ko04918	ncbi_101105489(PAX8);ncbi_101108200(LRP2);ncbi_101113044(ATP1B4);ncbi_101115381(ASGR2);ncbi_101117327(ADCY1);ncbi_101118398(LOC101118398);ncbi_443389(TTR)	K09293+K06233+K01540+K10064+K08041+K01539+K20731
Human Diseases	Cancer: overview	Pathways in cancer	63	587	0.761128	1	ko05200	ncbi_100127209(HSP90AA1);ncbi_100141301(GSTA1);ncbi_100147799(CCND2);ncbi_100192422(MMP9);ncbi_100216328(LAMC2);ncbi_100307041(F2);ncbi_100307049(STAT1);ncbi_101102299(WNT10B);ncbi_101102692(LAMA1);ncbi_101102790(COL4A3);ncbi_101103410(HES5);ncbi_101103462(MGST1);ncbi_101105489(PAX8);ncbi_101106508(TGFA);ncbi_101106720(LOC101106720);ncbi_101107401(LOC101107401);ncbi_101107831(LOC101107831);ncbi_1…	K04079+K00799+K10151+K01403+K06246+K01313+K11220+K01357+K05637+K06237+K06055+K00799+K09293+K08774+K00799+K00799+K00799+K11221+K00799+K11101+K04294+K10054+K00799+K00445+K05067+K08526+K05092+K03898+K06237+K01357+K04236+K04358+K08041+K08738+K11988+K06237+K04275+K09055+K04456+K09821+K05689+K16797+K04440+K00355+K00408+K04738+K08731+K03872+K08738+K00799+K08738+K04364+K04359+K08738+K08738+K02375+K01064+…
Organismal Systems	Development and regeneration	Dorso-ventral axis formation	2	23	0.763021	1	ko04320	ncbi_101114056(PIWIL1);ncbi_114110058(LOC114110058)	K02156+K04364
Organismal Systems	Nervous system	Long-term depression	6	64	0.765059	1	ko04730	ncbi_101104339(GUCY1A2);ncbi_101111472(PLA2G4A);ncbi_101112591(RYR1);ncbi_101116150(PLA2G4D);ncbi_101117078(GRID2);ncbi_443273(GRIA3)	K12318+K16342+K04961+K16342+K05207+K05199
Organismal Systems	Nervous system	Cholinergic synapse	11	113	0.771522	1	ko04725	ncbi_100174987(KCNQ5);ncbi_101106197(KCNJ14);ncbi_101108767(CACNA1S);ncbi_101115095(KCNJ3);ncbi_101117029(CHRM1);ncbi_101117327(ADCY1);ncbi_101119242(AKT2);ncbi_101122655(KCNQ4);ncbi_101123388(KCNJ12);ncbi_101123499(CHRNB4);ncbi_443453(CAMK2A)	K04930+K05007+K04857+K04997+K04129+K08041+K04456+K04929+K05005+K04815+K04515
Organismal Systems	Aging	Longevity regulating pathway - multiple species	6	65	0.778023	1	ko04213	ncbi_101117327(ADCY1);ncbi_101119242(AKT2);ncbi_101121655(LOC101121655);ncbi_101121966(CLPB);ncbi_114110979(LOC114110979);ncbi_121815981(LOC121815981)	K08041+K04456+K17445+K03695+K03283+K03283
Environmental Information Processing	Signal transduction	Notch signaling pathway	5	55	0.778041	1	ko04330	ncbi_101103410(HES5);ncbi_101109985(KAT2A);ncbi_101119106(DTX3L);ncbi_121816232(LOC121816232);ncbi_780478(DLL4)	K06055+K06062+K06058+K06053+K06051
Human Diseases	Cancer: specific types	Gastric cancer	16	164	0.8011	1	ko05226	ncbi_101102299(WNT10B);ncbi_101111295(CDH17);ncbi_101111785(WNT6);ncbi_101111845(RXRG);ncbi_101112460(LOC101112460);ncbi_101113129(WNT10A);ncbi_101116719(FGF6);ncbi_101117666(SHH);ncbi_101119242(AKT2);ncbi_101119747(CDH1);ncbi_101122423(WNT4);ncbi_114110058(LOC114110058);ncbi_114117561(FZD8);ncbi_121820714(WNT9B);ncbi_780481(FZD2);ncbi_780488(MUC2)	K01357+K06811+K00445+K08526+K05658+K01357+K04358+K11988+K04456+K05689+K00408+K04364+K02375+K01064+K02235+K10955
Metabolism	Glycan biosynthesis and metabolism	Other types of O-glycan biosynthesis	4	47	0.808745	1	ko00514	ncbi_101104903(GALNTL5);ncbi_101109536(GALNT10);ncbi_101115605(GALNT13);ncbi_101117195(GALNT9)	K00710+K00710+K00710+K00710
Genetic Information Processing	Folding, sorting and degradation	RNA degradation	8	88	0.812993	1	ko03018	ncbi_101102410(XRN2);ncbi_101116735(PATL2);ncbi_101119835(LOC101119835);ncbi_101120906(PNPT1);ncbi_105612706(LOC105612706);ncbi_114111228(LOC114111228);ncbi_443086(ENO3);ncbi_443489(PFKM)	K12619+K12617+K04077+K00962+K12599+K12622+K01689+K00850
Organismal Systems	Endocrine system	Cortisol synthesis and secretion	6	68	0.813673	1	ko04927	ncbi_100048994(CYP11A1);ncbi_101108767(CACNA1S);ncbi_101111729(KCNK2);ncbi_101117327(ADCY1);ncbi_101119440(AGT);ncbi_443535(LDLR)	K00498+K04857+K04913+K08041+K09821+K12473
Organismal Systems	Digestive system	Vitamin digestion and absorption	2	26	0.820168	1	ko04977	ncbi_101107590(APOB);ncbi_101119738(SLC46A1)	K14462+K14613
Genetic Information Processing	Replication and repair	Non-homologous end-joining	1	14	0.821234	1	ko03450	ncbi_101111504(DNTT)	K00977
Organismal Systems	Nervous system	Long-term potentiation	6	69	0.824505	1	ko04720	ncbi_101102915(GRIN2C);ncbi_101107087(PPP1R1A);ncbi_101117327(ADCY1);ncbi_121819201(GRIN2B);ncbi_443281(GRIN1);ncbi_443453(CAMK2A)	K05211+K08050+K08041+K05210+K05208+K04515
Organismal Systems	Nervous system	GABAergic synapse	8	90	0.831924	1	ko04727	ncbi_101105462(ABAT);ncbi_101105536(SLC6A11);ncbi_101108767(CACNA1S);ncbi_101113305(GABRQ);ncbi_101114770(SLC6A12);ncbi_101116182(SLC38A3);ncbi_101117327(ADCY1);ncbi_101122358(GABRB1)	K13524+K05044+K04857+K05192+K05045+K13576+K08041+K05181
Organismal Systems	Development and regeneration	Axon guidance	18	188	0.835602	1	ko04360	ncbi_100125613(ROBO1);ncbi_100125614(ROBO2);ncbi_101102401(TRPC4);ncbi_101106582(PLXNC1);ncbi_101107882(PAK5);ncbi_101111869(DPYSL5);ncbi_101113935(UNC5C);ncbi_101115414(EFNA3);ncbi_101115703(EPHA1);ncbi_101117204(ROBO3);ncbi_101117666(SHH);ncbi_101118946(UNC5A);ncbi_101119239(NFATC2);ncbi_101122420(PLXNB3);ncbi_101122423(WNT4);ncbi_101122928(EPHB2);ncbi_101123594(SEMA4A);ncbi_443453(CAMK2A)	K06753+K06754+K04967+K06572+K05736+K07529+K07521+K05462+K05102+K06755+K11988+K07521+K17332+K06821+K00408+K05111+K06521+K04515
Metabolism	Glycan biosynthesis and metabolism	Glycosylphosphatidylinositol (GPI)-anchor biosynthesis	2	27	0.836277	1	ko00563	ncbi_105601869(PIGY);MSTRG.7993(PIGF)	K11001+K05287
Human Diseases	Endocrine and metabolic disease	Maturity onset diabetes of the young	2	27	0.836277	1	ko04950	ncbi_106991336(MAFA);ncbi_443205(SLC2A2)	K07595+K07593
Genetic Information Processing	Replication and repair	Base excision repair	3	39	0.844953	1	ko03410	ncbi_101117300(LOC101117300);ncbi_114111549(LOC114111549);MSTRG.13870(XRCC1)	K10771+K10802+K10803
Organismal Systems	Immune system	Th17 cell differentiation	11	122	0.849034	1	ko04659	ncbi_100127209(HSP90AA1);ncbi_100307049(STAT1);ncbi_101108962(DQA);ncbi_101110545(LOC101110545);ncbi_101111845(RXRG);ncbi_101119104(RORC);ncbi_101119239(NFATC2);ncbi_101120665(MAPK10);ncbi_106991529(LOC106991529);ncbi_443406(IL6);ncbi_443539(IL1B)	K04079+K11220+K06752+K06752+K08526+K08534+K17332+K04440+K09445+K05405+K04519
Organismal Systems	Endocrine system	Progesterone-mediated oocyte maturation	8	93	0.857468	1	ko04914	ncbi_100127209(HSP90AA1);ncbi_101107408(LOC101107408);ncbi_101110327(CDC25C);ncbi_101112078(MAD2L2);ncbi_101117327(ADCY1);ncbi_101119242(AKT2);ncbi_101120211(KIF22);ncbi_101120665(MAPK10)	K04079+K08694+K05867+K13728+K08041+K04456+K10403+K04440
Cellular Processes	Cell growth and death	Cellular senescence	16	173	0.861736	1	ko04218	ncbi_100147799(CCND2);ncbi_100171394(OVAR);ncbi_100286737(IGFBP3);ncbi_100381267(SERPINE1);ncbi_101105095(MYBL2);ncbi_101105532(CHEK2);ncbi_101113491(FOXM1);ncbi_101115047(MAP2K6);ncbi_101118810(HIPK4);ncbi_101119239(NFATC2);ncbi_101119242(AKT2);ncbi_106990117(LOC106990117);ncbi_114109640(LOC114109640);ncbi_443404(IL1A);ncbi_443406(IL6);MSTRG.17411(Patr-A)	K10151+K06751+K10138+K03982+K21769+K06641+K09406+K04433+K08826+K17332+K04456+K06751+K06751+K04383+K05405+K06751
Organismal Systems	Endocrine system	GnRH signaling pathway	8	94	0.865255	1	ko04912	ncbi_101108767(CACNA1S);ncbi_101111472(PLA2G4A);ncbi_101115047(MAP2K6);ncbi_101116150(PLA2G4D);ncbi_101117327(ADCY1);ncbi_101120665(MAPK10);ncbi_114110058(LOC114110058);ncbi_443453(CAMK2A)	K04857+K16342+K04433+K16342+K08041+K04440+K04364+K04515
Human Diseases	Infectious disease: bacterial	Bacterial invasion of epithelial cells	7	84	0.867623	1	ko05100	ncbi_101105166(LOC101105166);ncbi_101106774(SEPTIN11);ncbi_101107228(CAV3);ncbi_101112078(MAD2L2);ncbi_101112488(WASF1);ncbi_101113487(SEPTIN3);ncbi_101119747(CDH1)	K05757+K16939+K12959+K13728+K05753+K16938+K05689
Human Diseases	Cancer: specific types	Thyroid cancer	3	41	0.868407	1	ko05216	ncbi_101105489(PAX8);ncbi_101111845(RXRG);ncbi_101119747(CDH1)	K09293+K08526+K05689
Organismal Systems	Immune system	Leukocyte transendothelial migration	11	125	0.869758	1	ko04670	ncbi_100036757(CYBB);ncbi_100192422(MMP9);ncbi_100196904(MYL2);ncbi_100270715(MYLPF);ncbi_101102362(CLDN19);ncbi_101105382(CLDN16);ncbi_101113636(LOC101113636);ncbi_101121229(CLDN15);ncbi_101122194(ACTN1);ncbi_780473(CLDN1);ncbi_780476(CLDN3)	K21421+K01403+K10351+K12758+K06087+K06087+K06527+K06087+K05699+K06087+K06087
Metabolism	Glycan biosynthesis and metabolism	Glycosphingolipid biosynthesis - globo and isoglobo series	1	17	0.876433	1	ko00603	ncbi_101108248(FUT1)	K00718
Metabolism	Carbohydrate metabolism	Galactose metabolism	2	30	0.877058	1	ko00052	ncbi_101120824(AKR1B1);ncbi_443489(PFKM)	K00011+K00850
Organismal Systems	Nervous system	Dopaminergic synapse	12	137	0.881933	1	ko04728	ncbi_101102148(PPP2R2C);ncbi_101106659(MAOB);ncbi_101106765(DDC);ncbi_101113663(KIF5C);ncbi_101115095(KCNJ3);ncbi_101119242(AKT2);ncbi_101120619(TH);ncbi_101120665(MAPK10);ncbi_121819201(GRIN2B);ncbi_443273(GRIA3);ncbi_443274(GRIA4);ncbi_443453(CAMK2A)	K04354+K00274+K01593+K10396+K04997+K04456+K00501+K04440+K05210+K05199+K05200+K04515
Human Diseases	Substance dependence	Alcoholism	19	210	0.900004	1	ko05034	ncbi_101102915(GRIN2C);ncbi_101104790(LOC101104790);ncbi_101105036(LOC101105036);ncbi_101106659(MAOB);ncbi_101106765(DDC);ncbi_101108868(LOC101108868);ncbi_101110711(LOC101110711);ncbi_101110769(PKIA);ncbi_101110974(LOC101110974);ncbi_101111669(LOC101111669);ncbi_101111915(LOC101111915);ncbi_101120619(TH);ncbi_105603814(LOC105603814);ncbi_114109686(LOC114109686);ncbi_114109692(LOC114109692);ncbi_…	K05211+K11251+K11251+K00274+K01593+K11254+K11252+K15985+K11252+K11251+K11252+K00501+K11253+K11253+K11252+K04364+K15985+K05210+K05208
Human Diseases	Cancer: specific types	Prostate cancer	8	100	0.904987	1	ko05215	ncbi_100127209(HSP90AA1);ncbi_100192422(MMP9);ncbi_101106508(TGFA);ncbi_101118895(MMP3);ncbi_101119242(AKT2);ncbi_101120216(TMPRSS2);ncbi_114110058(LOC114110058);ncbi_114110564(PDGFA)	K04079+K01403+K08774+K01394+K04456+K09633+K04364+K04359
Human Diseases	Cancer: overview	PD-L1 expression and PD-1 checkpoint pathway in cancer	8	101	0.910538	1	ko05235	ncbi_100307049(STAT1);ncbi_101115003(CD274);ncbi_101115047(MAP2K6);ncbi_101119239(NFATC2);ncbi_101119242(AKT2);ncbi_101121636(PDCD1);ncbi_105607156(BATF2);ncbi_443480(CD28)	K11220+K06745+K04433+K17332+K04456+K06744+K09034+K06470
Organismal Systems	Endocrine system	Growth hormone synthesis, secretion and action	10	122	0.910861	1	ko04935	ncbi_100286737(IGFBP3);ncbi_100307049(STAT1);ncbi_101108767(CACNA1S);ncbi_101111599(IGFALS);ncbi_101115047(MAP2K6);ncbi_101117327(ADCY1);ncbi_101119242(AKT2);ncbi_101120665(MAPK10);ncbi_101121655(LOC101121655);ncbi_114110058(LOC114110058)	K10138+K11220+K04857+K17256+K04433+K08041+K04456+K04440+K17445+K04364
Human Diseases	Cancer: overview	MicroRNAs in cancer	15	175	0.919303	1	ko05206	ncbi_100147799(CCND2);ncbi_100192422(MMP9);ncbi_101103889(ERBB3);ncbi_101108874(TP63);ncbi_101110327(CDC25C);ncbi_101112460(LOC101112460);ncbi_101114023(KIF23);ncbi_101115414(EFNA3);ncbi_101116748(TNN);ncbi_101118337(TNC);ncbi_101119684(ST14);ncbi_101120206(LOC101120206);ncbi_114110058(LOC114110058);ncbi_114110564(PDGFA);ncbi_443452(SLC7A1)	K10151+K01403+K05084+K10149+K05867+K05658+K17387+K05462+K06252+K06252+K08670+K17390+K04364+K04359+K13863
Environmental Information Processing	Signal transduction	VEGF signaling pathway	4	59	0.922099	1	ko04370	ncbi_101111472(PLA2G4A);ncbi_101116150(PLA2G4D);ncbi_101119239(NFATC2);ncbi_101119242(AKT2)	K16342+K16342+K17332+K04456
Metabolism	Metabolism of cofactors and vitamins	One carbon pool by folate	1	21	0.924495	1	ko00670	ncbi_101102845(LOC101102845)	K01934
Metabolism	Metabolism of terpenoids and polyketides	Terpenoid backbone biosynthesis	1	21	0.924495	1	ko00900	ncbi_101108851(IDI1)	K01823
Organismal Systems	Immune system	Toll and Imd signaling pathway	3	48	0.927638	1	ko04624	ncbi_101115623(ANK2);ncbi_101120665(MAPK10);ncbi_101121569(ANK1)	K10380+K04440+K10380
Organismal Systems	Excretory system	Vasopressin-regulated water reabsorption	3	48	0.927638	1	ko04962	ncbi_101102427(DYNC1H1);ncbi_101118902(DYNLL1);ncbi_101122156(ARHGDIG)	K10413+K10418+K12462
Human Diseases	Cancer: overview	Proteoglycans in cancer	20	228	0.929506	1	ko05205	ncbi_100192422(MMP9);ncbi_101102299(WNT10B);ncbi_101103889(ERBB3);ncbi_101104655(FLNC);ncbi_101106837(SDC1);ncbi_101107228(CAV3);ncbi_101111785(WNT6);ncbi_101113129(WNT10A);ncbi_101115623(ANK2);ncbi_101117666(SHH);ncbi_101119231(VTN);ncbi_101119242(AKT2);ncbi_101121569(ANK1);ncbi_101122423(WNT4);ncbi_114110058(LOC114110058);ncbi_114110341(HPSE2);ncbi_114117561(FZD8);ncbi_121820714(WNT9B);ncbi_443…	K01403+K01357+K05084+K04437+K06257+K12959+K00445+K01357+K10380+K11988+K06251+K04456+K10380+K00408+K04364+K07965+K02375+K01064+K04515+K02235
Metabolism	Glycan biosynthesis and metabolism	Other glycan degradation	1	22	0.933246	1	ko00511	ncbi_101107963(MANBA)	K01192
Metabolism	Glycan biosynthesis and metabolism	Glycosaminoglycan degradation	1	22	0.933246	1	ko00531	ncbi_114110341(HPSE2)	K07965
Organismal Systems	Immune system	Th1 and Th2 cell differentiation	8	107	0.938348	1	ko04658	ncbi_100307049(STAT1);ncbi_101108962(DQA);ncbi_101110545(LOC101110545);ncbi_101119239(NFATC2);ncbi_101120665(MAPK10);ncbi_121816232(LOC121816232);ncbi_443064(IL12A);ncbi_780478(DLL4)	K11220+K06752+K06752+K17332+K04440+K06053+K05406+K06051
Genetic Information Processing	Replication and repair	Mismatch repair	1	23	0.940983	1	ko03430	ncbi_114113168(LOC114113168)	K10740
Organismal Systems	Development and regeneration	Axon regeneration	7	97	0.942107	1	ko04361	ncbi_100125614(ROBO2);ncbi_101102720(DGKB);ncbi_101106765(DDC);ncbi_101107649(PSD);ncbi_101110739(DGKK);ncbi_101120665(MAPK10);ncbi_101122994(HTR7)	K06754+K00901+K01593+K12494+K00901+K04440+K04163
Cellular Processes	Cellular community - eukaryotes	Signaling pathways regulating pluripotency of stem cells	12	151	0.943244	1	ko04550	ncbi_100302349(POU5F1);ncbi_101102299(WNT10B);ncbi_101109022(ESRRB);ncbi_101111785(WNT6);ncbi_101113129(WNT10A);ncbi_101119242(AKT2);ncbi_101122423(WNT4);ncbi_114110058(LOC114110058);ncbi_114117561(FZD8);ncbi_121820714(WNT9B);ncbi_443159(MYF5);ncbi_780481(FZD2)	K09367+K01357+K08553+K00445+K01357+K04456+K00408+K04364+K02375+K01064+K18484+K02235
Organismal Systems	Endocrine system	Thyroid hormone signaling pathway	9	120	0.946168	1	ko04919	ncbi_100307049(STAT1);ncbi_101109985(KAT2A);ncbi_101111766(ATP2A1);ncbi_101111845(RXRG);ncbi_101113044(ATP1B4);ncbi_101118398(LOC101118398);ncbi_101119242(AKT2);ncbi_101122423(WNT4);ncbi_442995(LOC442995)	K11220+K06062+K05853+K08526+K01540+K01539+K04456+K00408+K17751
Human Diseases	Cancer: specific types	Renal cell carcinoma	5	76	0.948654	1	ko05211	ncbi_101106508(TGFA);ncbi_101107882(PAK5);ncbi_101119242(AKT2);ncbi_105616454(LOC105616454);ncbi_114110058(LOC114110058)	K08774+K05736+K04456+K03872+K04364
Cellular Processes	Cell motility	Regulation of actin cytoskeleton	19	225	0.948811	1	ko04810	ncbi_100196904(MYL2);ncbi_100270715(MYLPF);ncbi_100307041(F2);ncbi_101105166(LOC101105166);ncbi_101107517(ITGB8);ncbi_101107882(PAK5);ncbi_101111897(MYLK2);ncbi_101112488(WASF1);ncbi_101112781(KNG1);ncbi_101115445(ITGA7);ncbi_101116719(FGF6);ncbi_101117029(CHRM1);ncbi_101118506(LPAR4);ncbi_101122194(ACTN1);ncbi_101123369(SCIN);ncbi_105603910(MYLK4);ncbi_114110564(PDGFA);ncbi_114114600(LOC11411460…	K10351+K12758+K01313+K05757+K06591+K05736+K00907+K05753+K03898+K06583+K04358+K04129+K04275+K05699+K05768+K00907+K04359+K05764+K06589
Organismal Systems	Immune system	T cell receptor signaling pathway	9	121	0.949413	1	ko04660	ncbi_101107882(PAK5);ncbi_101110813(CARD11);ncbi_101119239(NFATC2);ncbi_101119242(AKT2);ncbi_101120665(MAPK10);ncbi_101121636(PDCD1);ncbi_114110058(LOC114110058);ncbi_443342(IL10);ncbi_443480(CD28)	K05736+K07367+K17332+K04456+K04440+K06744+K04364+K05443+K06470
Human Diseases	Cancer: specific types	Glioma	5	77	0.952445	1	ko05214	ncbi_101106508(TGFA);ncbi_101119242(AKT2);ncbi_114110058(LOC114110058);ncbi_114110564(PDGFA);ncbi_443453(CAMK2A)	K08774+K04456+K04364+K04359+K04515
Human Diseases	Cancer: specific types	Breast cancer	12	155	0.954657	1	ko05224	ncbi_101102299(WNT10B);ncbi_101103410(HES5);ncbi_101111785(WNT6);ncbi_101113129(WNT10A);ncbi_101116719(FGF6);ncbi_101119242(AKT2);ncbi_101122423(WNT4);ncbi_114110058(LOC114110058);ncbi_114117561(FZD8);ncbi_121820714(WNT9B);ncbi_780478(DLL4);ncbi_780481(FZD2)	K01357+K06055+K00445+K01357+K04358+K04456+K00408+K04364+K02375+K01064+K06051+K02235
Cellular Processes	Cell growth and death	Oocyte meiosis	10	134	0.955735	1	ko04114	ncbi_101106486(STAG3);ncbi_101107408(LOC101107408);ncbi_101110327(CDC25C);ncbi_101110548(CDC20);ncbi_101112078(MAD2L2);ncbi_101115653(LOC101115653);ncbi_101117327(ADCY1);ncbi_101120069(SMC1B);ncbi_114115591(LOC114115591);ncbi_443453(CAMK2A)	K13055+K08694+K05867+K03363+K13728+K16197+K08041+K06636+K16197+K04515
Human Diseases	Drug resistance: antineoplastic	EGFR tyrosine kinase inhibitor resistance	6	90	0.957135	1	ko01521	ncbi_101103889(ERBB3);ncbi_101106508(TGFA);ncbi_101119242(AKT2);ncbi_114110058(LOC114110058);ncbi_114110564(PDGFA);ncbi_443406(IL6)	K05084+K08774+K04456+K04364+K04359+K05405
Environmental Information Processing	Signal transduction	MAPK signaling pathway - fly	6	90	0.957135	1	ko04013	ncbi_101106025(DUSP10);ncbi_101106946(FRK);ncbi_101115653(LOC101115653);ncbi_101120665(MAPK10);ncbi_114110058(LOC114110058);ncbi_114115591(LOC114115591)	K20216+K08892+K16197+K04440+K04364+K16197
Human Diseases	Cancer: specific types	Bladder cancer	2	41	0.959059	1	ko05219	ncbi_100192422(MMP9);ncbi_101119747(CDH1)	K01403+K05689
Human Diseases	Cancer: specific types	Non-small cell lung cancer	4	67	0.959431	1	ko05223	ncbi_101106508(TGFA);ncbi_101111845(RXRG);ncbi_101119242(AKT2);ncbi_114110058(LOC114110058)	K08774+K08526+K04456+K04364
Organismal Systems	Nervous system	Retrograde endocannabinoid signaling	12	157	0.959567	1	ko04723	ncbi_101108767(CACNA1S);ncbi_101109927(DAGLA);ncbi_101111653(SLC17A7);ncbi_101113305(GABRQ);ncbi_101115095(KCNJ3);ncbi_101117327(ADCY1);ncbi_101120665(MAPK10);ncbi_101122358(GABRB1);ncbi_114112897(LOC114112897);ncbi_443273(GRIA3);ncbi_443274(GRIA4);MSTRG.7807(MT-ND4)	K04857+K13806+K12302+K05192+K04997+K08041+K04440+K05181+K03967+K05199+K05200+K03881
Environmental Information Processing	Signal transduction	Ras signaling pathway	21	251	0.960887	1	ko04014	ncbi_101106480(PLA1A);ncbi_101106508(TGFA);ncbi_101107420(LOC101107420);ncbi_101107460(ANGPT4);ncbi_101107882(PAK5);ncbi_101109393(RASAL1);ncbi_101111472(PLA2G4A);ncbi_101112331(FLT3);ncbi_101115414(EFNA3);ncbi_101116150(PLA2G4D);ncbi_101116719(FGF6);ncbi_101119064(NGFR);ncbi_101119242(AKT2);ncbi_101120029(LOC101120029);ncbi_101120283(PLAAT3);ncbi_101120665(MAPK10);ncbi_101122994(HTR7);ncbi_11411…	K13618+K08774+K01047+K05467+K05736+K17632+K16342+K05092+K05462+K16342+K04358+K02583+K04456+K16817+K16817+K04440+K04163+K04364+K04359+K05210+K05208
Human Diseases	Infectious disease: bacterial	Shigellosis	25	295	0.96677	1	ko05131	ncbi_100196904(MYL2);ncbi_100270715(MYLPF);ncbi_101105166(LOC101105166);ncbi_101106774(SEPTIN11);ncbi_101108131(LOC101108131);ncbi_101112488(WASF1);ncbi_101113487(SEPTIN3);ncbi_101115553(CCL5);ncbi_101117272(LOC101117272);ncbi_101117527(LOC101117527);ncbi_101119242(AKT2);ncbi_101120665(MAPK10);ncbi_101122194(ACTN1);ncbi_105603814(LOC105603814);ncbi_106990092(LOC106990092);ncbi_114108777(LOC114108…	K10351+K12758+K05757+K16939+K03990+K05753+K16938+K12499+K04394+K08738+K04456+K04440+K05699+K11253+K08738+K08738+K11253+K05415+K05415+K03990+K08738+K08738+K17834+K05482+K04519
Organismal Systems	Endocrine system	Relaxin signaling pathway	10	139	0.96754	1	ko04926	ncbi_100192422(MMP9);ncbi_101102790(COL4A3);ncbi_101113128(COL4A6);ncbi_101117327(ADCY1);ncbi_101118172(COL4A4);ncbi_101118386(RXFP3);ncbi_101119242(AKT2);ncbi_101120665(MAPK10);ncbi_114110058(LOC114110058);ncbi_443498(EDN1)	K01403+K06237+K06237+K08041+K06237+K08397+K04456+K04440+K04364+K16366
Human Diseases	Infectious disease: bacterial	Vibrio cholerae infection	3	57	0.967927	1	ko05110	ncbi_101116777(LOC101116777);ncbi_101117677(ATP6V0D2);ncbi_101122020(ATP6V0E2)	K02149+K02146+K02153
Genetic Information Processing	Folding, sorting and degradation	Protein processing in endoplasmic reticulum	14	183	0.969069	1	ko04141	ncbi_100127209(HSP90AA1);ncbi_101110772(HSPH1);ncbi_101110877(DERL3);ncbi_101112079(FBXO2);ncbi_101120665(MAPK10);ncbi_101121673(EIF2AK2);ncbi_101122104(DNAJB1);ncbi_101122219(HSPA4L);ncbi_105605821(LOC105605821);ncbi_106990091(DNAJA1);ncbi_114110979(LOC114110979);ncbi_114114906(LOC114114906);ncbi_121815981(LOC121815981);ncbi_497275(CRYAA)	K04079+K09485+K13989+K10099+K04440+K16195+K09507+K09485+K23741+K09502+K03283+K08057+K03283+K09541
Human Diseases	Infectious disease: bacterial	Yersinia infection	11	151	0.969589	1	ko05135	ncbi_101115047(MAP2K6);ncbi_101119239(NFATC2);ncbi_101119242(AKT2);ncbi_101120093(LOC101120093);ncbi_101120665(MAPK10);ncbi_114113004(LOC114113004);ncbi_114113206(LOC114113206);ncbi_443206(IL18);ncbi_443342(IL10);ncbi_443406(IL6);ncbi_443539(IL1B)	K04433+K17332+K04456+K14624+K04440+K05415+K05415+K05482+K05443+K05405+K04519
Environmental Information Processing	Signal transduction	mTOR signaling pathway	13	174	0.971927	1	ko04150	ncbi_101102299(WNT10B);ncbi_101111785(WNT6);ncbi_101112277(CASTOR2);ncbi_101113129(WNT10A);ncbi_101115803(CAB39L);ncbi_101116777(LOC101116777);ncbi_101119242(AKT2);ncbi_101122423(WNT4);ncbi_114110058(LOC114110058);ncbi_114117561(FZD8);ncbi_121820714(WNT9B);ncbi_443249(SLC7A5);ncbi_780481(FZD2)	K01357+K00445+K23081+K01357+K08272+K02149+K04456+K00408+K04364+K02375+K01064+K13780+K02235
Metabolism	Energy metabolism	Oxidative phosphorylation	13	175	0.973523	1	ko00190	ncbi_101106131(LOC101106131);ncbi_101116777(LOC101116777);ncbi_101117677(ATP6V0D2);ncbi_101119460(LOC101119460);ncbi_101121285(LOC101121285);ncbi_101121518(LOC101121518);ncbi_101122020(ATP6V0E2);ncbi_106990653(LOC106990653);ncbi_114112897(LOC114112897);ncbi_121817553(LOC121817553);MSTRG.1727(MT-CYB);MSTRG.20573(MT-CO3);MSTRG.7807(MT-ND4)	K02266+K02149+K02146+K02132+K02270+K02271+K02153+K00411+K03967+K02273+K00412+K02262+K03881
Genetic Information Processing	Translation	Aminoacyl-tRNA biosynthesis	2	46	0.975636	1	ko00970	ncbi_101119512(LARS2);ncbi_101123073(WARS1)	K01869+K01867
Human Diseases	Cancer: specific types	Melanoma	4	73	0.975681	1	ko05218	ncbi_101116719(FGF6);ncbi_101119242(AKT2);ncbi_101119747(CDH1);ncbi_114110564(PDGFA)	K04358+K04456+K05689+K04359
Human Diseases	Drug resistance: antineoplastic	Endocrine resistance	6	99	0.978226	1	ko01522	ncbi_100192422(MMP9);ncbi_101117327(ADCY1);ncbi_101119242(AKT2);ncbi_101120665(MAPK10);ncbi_114110058(LOC114110058);ncbi_780478(DLL4)	K01403+K08041+K04456+K04440+K04364+K06051
Environmental Information Processing	Signal transduction	Phosphatidylinositol signaling system	6	99	0.978226	1	ko04070	ncbi_101102720(DGKB);ncbi_101107902(PPIP5K1);ncbi_101109366(SYNJ2);ncbi_101110414(CDS1);ncbi_101110739(DGKK);ncbi_101118907(IP6K3)	K00901+K13024+K20279+K00981+K00901+K07756
Organismal Systems	Endocrine system	Parathyroid hormone synthesis, secretion and action	7	112	0.979976	1	ko04928	ncbi_101106139(LOC101106139);ncbi_101110249(KL);ncbi_101111845(RXRG);ncbi_101114123(SOST);ncbi_101114494(NR4A2);ncbi_101117327(ADCY1);ncbi_101122213(MMP15)	K03626+K14756+K08526+K16834+K08558+K08041+K07995
Metabolism	Carbohydrate metabolism	Starch and sucrose metabolism	1	32	0.980539	1	ko00500	ncbi_442998(PYGM)	K00688
Human Diseases	Cancer: specific types	Pancreatic cancer	4	77	0.98287	1	ko05212	ncbi_100307049(STAT1);ncbi_101106508(TGFA);ncbi_101119242(AKT2);ncbi_101120665(MAPK10)	K11220+K08774+K04456+K04440
Organismal Systems	Aging	Longevity regulating pathway	5	90	0.983225	1	ko04211	ncbi_101110249(KL);ncbi_101117327(ADCY1);ncbi_101119242(AKT2);ncbi_101121655(LOC101121655);ncbi_443270(PPARGC1A)	K14756+K08041+K04456+K17445+K07202
Human Diseases	Cancer: specific types	Endometrial cancer	3	64	0.983428	1	ko05213	ncbi_101119242(AKT2);ncbi_101119747(CDH1);ncbi_114110058(LOC114110058)	K04456+K05689+K04364
Environmental Information Processing	Signal transduction	TGF-beta signaling pathway	6	104	0.985282	1	ko04350	ncbi_101111037(FMOD);ncbi_101114997(HJV);ncbi_101115035(THSD4);ncbi_101116988(PITX2);ncbi_105604271(BMP8B);ncbi_780490(NOG)	K08121+K23100+K23377+K04686+K16622+K04658
Cellular Processes	Cell growth and death	Cell cycle	9	140	0.985671	1	ko04110	ncbi_100147799(CCND2);ncbi_101105532(CHEK2);ncbi_101110327(CDC25C);ncbi_101110548(CDC20);ncbi_101112078(MAD2L2);ncbi_101115653(LOC101115653);ncbi_101120069(SMC1B);ncbi_114115591(LOC114115591);ncbi_443032(SFN)	K10151+K06641+K05867+K03363+K13728+K16197+K06636+K16197+K06644
Organismal Systems	Environmental adaptation	Circadian rhythm	1	35	0.986559	1	ko04710	ncbi_101119104(RORC)	K08534
Human Diseases	Substance dependence	Morphine addiction	5	95	0.988983	1	ko05032	ncbi_101103537(PDE11A);ncbi_101113305(GABRQ);ncbi_101115095(KCNJ3);ncbi_101117327(ADCY1);ncbi_101122358(GABRB1)	K13298+K05192+K04997+K08041+K05181
Genetic Information Processing	Folding, sorting and degradation	SNARE interactions in vesicular transport	1	37	0.989498	1	ko04130	ncbi_101112696(STX1A)	K04560
Cellular Processes	Cellular community - eukaryotes	Adherens junction	4	83	0.989998	1	ko04520	ncbi_101111588(PTPRF);ncbi_101112488(WASF1);ncbi_101119747(CDH1);ncbi_101122194(ACTN1)	K05695+K05753+K05689+K05699
Genetic Information Processing	Replication and repair	DNA replication	1	38	0.990717	1	ko03030	ncbi_114113168(LOC114113168)	K10740
Metabolism	Amino acid metabolism	Lysine degradation	3	72	0.99239	1	ko00310	ncbi_101108731(SMYD1);ncbi_114113035(LOC114113035);MSTRG.6397(SETMAR)	K11426+K00825+K11433
Environmental Information Processing	Signal transduction	Rap1 signaling pathway	16	229	0.99257	1	ko04015	ncbi_101104377(LOC101104377);ncbi_101107460(ANGPT4);ncbi_101111138(LPAR3);ncbi_101114407(P2RY1);ncbi_101114699(F2RL3);ncbi_101115047(MAP2K6);ncbi_101115414(EFNA3);ncbi_101116719(FGF6);ncbi_101117327(ADCY1);ncbi_101118506(LPAR4);ncbi_101119064(NGFR);ncbi_101119242(AKT2);ncbi_101119747(CDH1);ncbi_114110564(PDGFA);ncbi_121819201(GRIN2B);ncbi_443281(GRIN1)	K17700+K05467+K04294+K04270+K04236+K04433+K05462+K04358+K08041+K04275+K02583+K04456+K05689+K04359+K05210+K05208
Human Diseases	Infectious disease: viral	Human T-cell leukemia virus 1 infection	18	251	0.9926	1	ko05166	ncbi_100147799(CCND2);ncbi_100171394(OVAR);ncbi_101105532(CHEK2);ncbi_101108962(DQA);ncbi_101109985(KAT2A);ncbi_101110545(LOC101110545);ncbi_101110548(CDC20);ncbi_101117327(ADCY1);ncbi_101119239(NFATC2);ncbi_101119242(AKT2);ncbi_101120665(MAPK10);ncbi_101122407(EGR2);ncbi_106990117(LOC106990117);ncbi_114109640(LOC114109640);ncbi_114114906(LOC114114906);ncbi_443123(TSPO);ncbi_443406(IL6);MSTRG.174…	K10151+K06751+K06641+K06752+K06062+K06752+K03363+K08041+K17332+K04456+K04440+K12496+K06751+K06751+K08057+K05770+K05405+K06751
Environmental Information Processing	Signal transduction	Sphingolipid signaling pathway	7	126	0.993165	1	ko04071	ncbi_100144427(FCER1A);ncbi_101102148(PPP2R2C);ncbi_101103373(S1PR3);ncbi_101112781(KNG1);ncbi_101118389(DEGS2);ncbi_101119242(AKT2);ncbi_101120665(MAPK10)	K08089+K04354+K04290+K03898+K04712+K04456+K04440
Environmental Information Processing	Signal transduction	Hedgehog signaling pathway - fly	1	41	0.99359	1	ko04341	MSTRG.3201(--)	K09319
Organismal Systems	Nervous system	Neurotrophin signaling pathway	7	128	0.994171	1	ko04722	ncbi_101119064(NGFR);ncbi_101119242(AKT2);ncbi_101120665(MAPK10);ncbi_101122156(ARHGDIG);ncbi_114110058(LOC114110058);ncbi_443453(CAMK2A);MSTRG.14334(Pol)	K02583+K04456+K04440+K12462+K04364+K04515+K12458
Genetic Information Processing	Replication and repair	Homologous recombination	1	42	0.994335	1	ko03440	ncbi_114113168(LOC114113168)	K10740
Genetic Information Processing	Translation	Ribosome biogenesis in eukaryotes	4	90	0.994749	1	ko03008	ncbi_101102410(XRN2);ncbi_105605624(NXT2);ncbi_121817073(LOC121817073);MSTRG.243(UTP6)	K12619+K14285+K14566+K14557
Organismal Systems	Environmental adaptation	Thermogenesis	20	286	0.996589	1	ko04714	ncbi_100294559(ADRB3);ncbi_101106131(LOC101106131);ncbi_101109707(KLB);ncbi_101110262(DPF1);ncbi_101110905(ACSL1);ncbi_101111245(LOC101111245);ncbi_101117327(ADCY1);ncbi_101119460(LOC101119460);ncbi_101121285(LOC101121285);ncbi_101121518(LOC101121518);ncbi_105604271(BMP8B);ncbi_106990653(LOC106990653);ncbi_114110058(LOC114110058);ncbi_114112897(LOC114112897);ncbi_121817553(LOC121817553);ncbi_4432…	K04143+K02266+K22404+K22198+K01897+K18161+K08041+K02132+K02270+K02271+K16622+K00411+K04364+K03967+K02273+K07202+K08769+K00412+K02262+K03881
Genetic Information Processing	Replication and repair	Nucleotide excision repair	1	47	0.996945	1	ko03420	ncbi_114113168(LOC114113168)	K10740
Cellular Processes	Transport and catabolism	Lysosome	7	142	0.998154	1	ko04142	ncbi_101105496(GM2A);ncbi_101105605(AP3B2);ncbi_101107963(MANBA);ncbi_101111169(ABCA2);ncbi_101116975(LOC101116975);ncbi_101117677(ATP6V0D2);MSTRG.15498(--)	K12383+K12397+K01192+K05642+K21398+K02146+K12389
Genetic Information Processing	Folding, sorting and degradation	Ubiquitin mediated proteolysis	8	156	0.998316	1	ko04120	ncbi_101110548(CDC20);ncbi_101111043(CBLC);ncbi_101111580(PML);ncbi_101112079(FBXO2);ncbi_101115053(UBE2C);ncbi_101121201(UBE2L6);ncbi_101123668(UBA7);ncbi_105616454(LOC105616454)	K03363+K22518+K10054+K10099+K06688+K04553+K10698+K03872
Genetic Information Processing	Replication and repair	Fanconi anemia pathway	1	52	0.998353	1	ko03460	ncbi_114113168(LOC114113168)	K10740
Genetic Information Processing	Transcription	Spliceosome	9	169	0.998363	1	ko03040	ncbi_101121978(PPIL1);ncbi_105605809(LOC105605809);ncbi_106991442(LOC106991442);ncbi_114110979(LOC114110979);ncbi_114111228(LOC114111228);ncbi_114114907(LOC114114907);ncbi_114117797(LOC114117797);ncbi_121815981(LOC121815981);ncbi_121817857(LOC121817857)	K12733+K12900+K11099+K03283+K12622+K12741+K12893+K03283+K11087
Cellular Processes	Transport and catabolism	Endocytosis	17	267	0.998645	1	ko04144	ncbi_100171394(OVAR);ncbi_101105166(LOC101105166);ncbi_101107228(CAV3);ncbi_101107649(PSD);ncbi_101111043(CBLC);ncbi_101111580(PML);ncbi_101113663(KIF5C);ncbi_101117176(RAB11FIP4);ncbi_101117453(CCR5);ncbi_101120775(FOLR3);ncbi_106990117(LOC106990117);ncbi_114109640(LOC114109640);ncbi_114110979(LOC114110979);ncbi_114117541(LOC114117541);ncbi_121815981(LOC121815981);ncbi_443535(LDLR);MSTRG.17411(P…	K06751+K05757+K12959+K12494+K22518+K10054+K10396+K12485+K04180+K13649+K06751+K06751+K03283+K11826+K03283+K12473+K06751
Metabolism	Carbohydrate metabolism	Inositol phosphate metabolism	2	74	0.998836	1	ko00562	ncbi_101109366(SYNJ2);ncbi_101112368(PLCH1)	K20279+K19006
Genetic Information Processing	Translation	Ribosome	27	389	0.999273	1	ko03010	ncbi_100135440(RPL6);ncbi_101104199(LOC101104199);ncbi_101104797(LOC101104797);ncbi_101107072(LOC101107072);ncbi_101107331(LOC101107331);ncbi_101108561(LOC101108561);ncbi_101109850(LOC101109850);ncbi_101110112(LOC101110112);ncbi_101112108(RPL3L);ncbi_101112812(MRPL34);ncbi_101115926(LOC101115926);ncbi_101116252(LOC101116252);ncbi_101118374(LOC101118374);ncbi_101118825(LOC101118825);ncbi_101122601…	K02934+K02891+K02983+K02934+K02973+K02984+K02974+K02937+K02925+K02914+K02880+K02984+K02940+K02880+K02953+K02880+K02957+K02894+K02957+K02984+K02932+K02910+K02893+K02880+K02934+K02924+K02995
Human Diseases	Cancer: specific types	Chronic myeloid leukemia	2	81	0.999469	1	ko05220	ncbi_101119242(AKT2);ncbi_114110058(LOC114110058)	K04456+K04364
Cellular Processes	Transport and catabolism	Mitophagy - animal	1	67	0.999743	1	ko04137	ncbi_101120665(MAPK10)	K04440
Cellular Processes	Transport and catabolism	Autophagy - animal	6	153	0.999794	1	ko04140	ncbi_101119242(AKT2);ncbi_101120665(MAPK10);ncbi_101121655(LOC101121655);ncbi_105609982(LOC105609982);ncbi_114109370(LOC114109370);ncbi_114111549(LOC114111549)	K04456+K04440+K17445+K21245+K04724+K10802
Genetic Information Processing	Translation	mRNA surveillance pathway	2	105	0.999966	1	ko03015	ncbi_101102148(PPP2R2C);ncbi_105605624(NXT2)	K04354+K14285
Genetic Information Processing	Translation	Nucleocytoplasmic transport	6	191	0.999995	1	ko03013	ncbi_101101887(NUP205);ncbi_101105220(EIF4G3);ncbi_101109898(EEF1A2);ncbi_101116631(LOC101116631);ncbi_105605624(NXT2);ncbi_114111768(LOC114111768)	K14310+K03260+K03231+K03257+K14285+K12160
Organismal Systems	Sensory system	Olfactory transduction	10	958	1	1	ko04740	ncbi_101109894(LOC101109894);ncbi_101111486(LOC101111486);ncbi_101119653(LOC101119653);ncbi_101119916(LOC101119916);ncbi_101120175(LOC101120175);ncbi_101120753(SLC8A3);ncbi_101120932(GUCY2D);ncbi_105614855(ANO2);ncbi_121817652(LOC121817652);ncbi_443453(CAMK2A)	K04257+K04257+K04257+K04257+K04257+K05849+K12321+K19497+K04257+K04515

## Sheet: H-vs-H-RES-HMB
KEGG_A_class	KEGG_B_class	Pathway	H-vs-H-RES-HMB (1050)	All (9236)	Pvalue	Qvalue	Pathway ID	Genes	K_IDs
Human Diseases	Cardiovascular disease	Arrhythmogenic right ventricular cardiomyopathy	31	83	5.87666e-10	1.91579e-07	ko05412	ncbi_100170321(CDH2);ncbi_101102692(LAMA1);ncbi_101104733(PKP2);ncbi_101107517(ITGB8);ncbi_101107924(LMNA);ncbi_101108767(CACNA1S);ncbi_101110347(CACNG4);ncbi_101110606(CACNG1);ncbi_101110936(SGCD);ncbi_101111766(ATP2A1);ncbi_101114682(DMD);ncbi_101115165(CACNA2D2);ncbi_101115917(ACTN3);ncbi_101116372(ACTN2);ncbi_101116584(SGCG);ncbi_101116716(SLC8A1);ncbi_101117308(DES);ncbi_101117377(ITGA10);nc…	K06736+K05637+K12642+K06591+K12641+K04857+K04869+K04866+K12563+K05853+K10366+K04859+K21073+K21073+K12564+K05849+K07610+K06586+K06584+K06482+K07597+K04871+K06525+K05691+K04862+K05691+K04870+K05691+K06589+K05691+K05691
Human Diseases	Cardiovascular disease	Dilated cardiomyopathy	34	102	2.84949e-09	4.64466e-07	ko05414	ncbi_101102692(LAMA1);ncbi_101107517(ITGB8);ncbi_101107924(LMNA);ncbi_101108767(CACNA1S);ncbi_101110347(CACNG4);ncbi_101110606(CACNG1);ncbi_101110936(SGCD);ncbi_101111132(TNNC1);ncbi_101111554(ACTC1);ncbi_101111766(ATP2A1);ncbi_101113211(LOC101113211);ncbi_101114682(DMD);ncbi_101115165(CACNA2D2);ncbi_101115408(MYL3);ncbi_101116584(SGCG);ncbi_101116716(SLC8A1);ncbi_101117308(DES);ncbi_101117377(IT…	K05637+K06591+K12641+K04857+K04869+K04866+K12563+K05865+K12314+K05853+K06856+K10366+K04859+K12749+K12564+K05849+K07610+K06586+K06584+K06482+K04871+K09821+K06525+K12567+K04862+K12045+K04870+K17751+K06589+K04141+K06856+K06856+K06856+K06856
Human Diseases	Cardiovascular disease	Hypertrophic cardiomyopathy	29	90	9.68518e-08	8.81553e-06	ko05410	ncbi_101102692(LAMA1);ncbi_101107517(ITGB8);ncbi_101107924(LMNA);ncbi_101108767(CACNA1S);ncbi_101110347(CACNG4);ncbi_101110606(CACNG1);ncbi_101110936(SGCD);ncbi_101111132(TNNC1);ncbi_101111554(ACTC1);ncbi_101111766(ATP2A1);ncbi_101114682(DMD);ncbi_101115165(CACNA2D2);ncbi_101115408(MYL3);ncbi_101116584(SGCG);ncbi_101116716(SLC8A1);ncbi_101117308(DES);ncbi_101117377(ITGA10);ncbi_101117689(ITGA8);n…	K05637+K06591+K12641+K04857+K04869+K04866+K12563+K05865+K12314+K05853+K10366+K04859+K12749+K12564+K05849+K07610+K06586+K06584+K06482+K04871+K09821+K06525+K12567+K04862+K12045+K01283+K04870+K17751+K06589
Environmental Information Processing	Signaling molecules and interaction	Cell adhesion molecules	44	171	1.08166e-07	8.81553e-06	ko04514	ncbi_100170321(CDH2);ncbi_100171394(OVAR);ncbi_100294605(VCAN);ncbi_101102362(CLDN19);ncbi_101103785(NLGN3);ncbi_101104446(IGSF11);ncbi_101105609(LOC101105609);ncbi_101106001(NRCAM);ncbi_101106322(CNTNAP2);ncbi_101106837(SDC1);ncbi_101107517(ITGB8);ncbi_101108158(LRRC4C);ncbi_101108961(LOC101108961);ncbi_101108962(DQA);ncbi_101109219(LOC101109219);ncbi_101109290(NFASC);ncbi_101109639(CDH15);ncbi_…	K06736+K06751+K06793+K06087+K07378+K06791+K06751+K06756+K07380+K06257+K06591+K07523+K06752+K06752+K06752+K06757+K06809+K05695+K06491+K06751+K06713+K06527+K06491+K07377+K06771+K07378+K06584+K07377+K06752+K05689+K07522+K06752+K07378+K06780+K06744+K06797+K06087+K06751+K06087+K10785+K06494+K06470+K06087+K06087
Environmental Information Processing	Signaling molecules and interaction	Viral protein interaction with cytokine and cytokine receptor	29	98	7.39062e-07	4.81869e-05	ko04061	ncbi_100101238(LOC100101238);ncbi_101102552(IL18R1);ncbi_101102850(ACKR3);ncbi_101103238(LOC101103238);ncbi_101104302(CCL20);ncbi_101112653(IL20RA);ncbi_101113261(IL34);ncbi_101113771(LOC101113771);ncbi_101114285(LOC101114285);ncbi_101114628(CCL1);ncbi_101115284(CCR6);ncbi_101116972(LOC101116972);ncbi_101117556(CCL24);ncbi_101119832(LOC101119832);ncbi_101119957(CCL21);ncbi_101120093(LOC101120093)…	K05408+K05173+K04304+K05506+K14625+K05136+K22633+K05408+K12964+K05514+K04181+K05477+K21097+K16597+K16062+K14624+K21083+K16598+K05134+K05507+K05468+K21095+K05505+K04178+K05482+K05443+K05505+K10030+K04722
Organismal Systems	Immune system	Hematopoietic cell lineage	31	112	1.54192e-06	8.37778e-05	ko04640	ncbi_101108961(LOC101108961);ncbi_101108962(DQA);ncbi_101109219(LOC101109219);ncbi_101110103(LOC101110103);ncbi_101111510(CD19);ncbi_101111837(IL5RA);ncbi_101112331(FLT3);ncbi_101113211(LOC101113211);ncbi_101113271(MS4A1);ncbi_101113991(IL3RA);ncbi_101118038(ITGA3);ncbi_101118514(LOC101118514);ncbi_101119731(CD24);ncbi_101120392(LOC101120392);ncbi_101123372(FCER2);ncbi_105614340(LOC105614340);ncb…	K06752+K06752+K06752+K06448+K06465+K05067+K05092+K06856+K06466+K04737+K06482+K06752+K06469+K06752+K06468+K01242+K05073+K01242+K05417+K01389+K04012+K05079+K04383+K06448+K06448+K05423+K04519+K06856+K06856+K06856+K06856
Environmental Information Processing	Signaling molecules and interaction	Neuroactive ligand-receptor interaction	69	359	6.30376e-06	0.000287651	ko04080	ncbi_100037696(GAL);ncbi_100170317(ADRA2A);ncbi_100307041(F2);ncbi_101102228(CRHR2);ncbi_101102707(CHRND);ncbi_101102897(CHRM2);ncbi_101102965(CHRNG);ncbi_101103373(S1PR3);ncbi_101103501(GRIK5);ncbi_101103842(P2RX7);ncbi_101104343(PTGER4);ncbi_101104779(P2RX3);ncbi_101106846(NPY5R);ncbi_101107960(NMUR2);ncbi_101108471(NTS);ncbi_101108605(NMB);ncbi_101109024(PENK);ncbi_101109484(GLRB);ncbi_1011101…	K05244+K04138+K01313+K04579+K04816+K04130+K04818+K04290+K05205+K05220+K04261+K05217+K04207+K05053+K05235+K05223+K18832+K05196+K04803+K04294+K04153+K04292+K01315+K04588+K04266+K04809+K04248+K05203+K05227+K04236+K05840+K04807+K04129+K05207+K01352+K04161+K04258+K04195+K08397+K05221+K22000+K09821+K04586+K05186+K04263+K05175+K03994+K04153+K05181+K05253+K05202+K04815+K04811+K05263+K23141+K04811+K04811+…
Human Diseases	Cancer: specific types	Basal cell carcinoma	21	66	7.05892e-06	0.000287651	ko05217	ncbi_100126577(WNT2);ncbi_101102060(WNT9A);ncbi_101102299(WNT10B);ncbi_101103546(FZD7);ncbi_101109815(AXIN2);ncbi_101110291(PTCH2);ncbi_101111396(LOC101111396);ncbi_101111785(WNT6);ncbi_101112193(PTCH1);ncbi_101112309(FZD1);ncbi_101113129(WNT10A);ncbi_101114169(GLI2);ncbi_101116782(WNT2B);ncbi_101117666(SHH);ncbi_101118991(FZD10);ncbi_101120573(GADD45B);ncbi_101120651(GLI1);ncbi_101121415(WNT5B);…	K00182+K01064+K01357+K02432+K04385+K11101+K06231+K00445+K06225+K02432+K01357+K16798+K00182+K11988+K02842+K04402+K16797+K00444+K02375+K01064+K02235
Environmental Information Processing	Signal transduction	Calcium signaling pathway	47	218	9.22727e-06	0.000331108	ko04020	ncbi_100037684(CALML4);ncbi_100127216(TNNC2);ncbi_101102503(LOC101102503);ncbi_101102897(CHRM2);ncbi_101103044(ERBB4);ncbi_101103842(P2RX7);ncbi_101103889(ERBB3);ncbi_101104597(HRC);ncbi_101104779(P2RX3);ncbi_101105292(CASQ2);ncbi_101105461(GNAL);ncbi_101108767(CACNA1S);ncbi_101109323(PHKG1);ncbi_101110074(PRKCA);ncbi_101111132(TNNC1);ncbi_101111289(RYR3);ncbi_101111766(ATP2A1);ncbi_101111897(MYL…	K02183+K12042+K04852+K04130+K05085+K05220+K05084+K23450+K05217+K23445+K04633+K04857+K00871+K02677+K05865+K04963+K05853+K00907+K04961+K04266+K04809+K06856+K04248+K05840+K05849+K04129+K04161+K04258+K04195+K23468+K05221+K23449+K00907+K01242+K04960+K01242+K10785+K23449+K23449+K02183+K04150+K04141+K13240+K06856+K06856+K06856+K06856
Human Diseases	Immune disease	Rheumatoid arthritis	30	116	1.01567e-05	0.000331108	ko05323	ncbi_100101238(LOC100101238);ncbi_101103238(LOC101103238);ncbi_101103310(ATP6V1C2);ncbi_101104302(CCL20);ncbi_101108961(LOC101108961);ncbi_101108962(DQA);ncbi_101109219(LOC101109219);ncbi_101113211(LOC101113211);ncbi_101113771(LOC101113771);ncbi_101118514(LOC101118514);ncbi_101118895(MMP3);ncbi_101120093(LOC101120093);ncbi_101120392(LOC101120392);ncbi_101122020(ATP6V0E2);ncbi_101122820(LTB);ncbi_…	K05408+K05506+K02148+K14625+K06752+K06752+K06752+K06856+K05408+K06752+K01394+K14624+K06752+K02153+K03157+K05505+K05417+K10785+K05482+K04379+K05505+K04383+K10030+K06470+K04519+K10159+K06856+K06856+K06856+K06856
Environmental Information Processing	Signaling molecules and interaction	Cytokine-cytokine receptor interaction	66	348	1.57699e-05	0.000467362	ko04060	ncbi_100101238(LOC100101238);ncbi_101102232(IL27RA);ncbi_101102552(IL18R1);ncbi_101102850(ACKR3);ncbi_101103238(LOC101103238);ncbi_101104302(CCL20);ncbi_101104900(GDF11);ncbi_101106251(IL36A);ncbi_101106400(LOC101106400);ncbi_101107894(CNTF);ncbi_101108049(BMP3);ncbi_101108388(TNFSF9);ncbi_101108765(TNFSF18);ncbi_101108788(CLCF1);ncbi_101108925(GDF6);ncbi_101110180(LIF);ncbi_101111837(IL5RA);ncbi…	K05408+K19598+K05173+K04304+K05506+K14625+K22679+K05484+K05440+K05420+K05496+K05472+K05479+K05421+K20012+K05419+K05067+K05136+K22633+K05408+K04737+K12964+K05514+K04181+K22628+K05477+K21097+K02583+K16597+K16062+K14624+K21083+K16598+K05134+K05507+K05418+K03157+K05468+K21095+K16622+K20013+K05505+K22632+K05149+K05073+K05415+K05440+K05440+K05415+K05417+K04178+K05482+K05079+K05062+K05443+K05505+K04383+…
Environmental Information Processing	Signal transduction	Hippo signaling pathway	39	176	2.73719e-05	0.000743602	ko04390	ncbi_100126577(WNT2);ncbi_100144763(CCND1);ncbi_100303607(CCN2);ncbi_100381267(SERPINE1);ncbi_101102060(WNT9A);ncbi_101102148(PPP2R2C);ncbi_101102299(WNT10B);ncbi_101103546(FZD7);ncbi_101108925(GDF6);ncbi_101109353(FGF1);ncbi_101109815(AXIN2);ncbi_101110563(SOX2);ncbi_101111785(WNT6);ncbi_101112309(FZD1);ncbi_101113129(WNT10A);ncbi_101113926(CRB2);ncbi_101114169(GLI2);ncbi_101114893(PARD6A);ncbi_…	K00182+K04503+K06827+K03982+K01064+K04354+K01357+K02432+K20012+K18496+K04385+K16796+K00445+K02432+K01357+K16681+K16798+K06093+K00182+K16685+K06093+K02842+K05689+K06094+K00444+K05691+K18952+K05691+K16622+K16821+K20013+K05691+K02375+K01064+K09782+K13578+K02235+K05691+K05691
Organismal Systems	Circulatory system	Cardiac muscle contraction	28	111	3.26293e-05	0.000774742	ko04260	ncbi_101104597(HRC);ncbi_101105292(CASQ2);ncbi_101106131(LOC101106131);ncbi_101108767(CACNA1S);ncbi_101110347(CACNG4);ncbi_101110606(CACNG1);ncbi_101111132(TNNC1);ncbi_101111554(ACTC1);ncbi_101111766(ATP2A1);ncbi_101113044(ATP1B4);ncbi_101115165(CACNA2D2);ncbi_101115408(MYL3);ncbi_101116716(SLC8A1);ncbi_101118891(CACNG6);ncbi_101119992(LOC101119992);ncbi_101121285(LOC101121285);ncbi_101121518(LOC…	K23450+K23445+K02266+K04857+K04869+K04866+K05865+K12314+K05853+K01540+K04859+K12749+K05849+K04871+K23449+K02270+K02271+K04862+K12045+K04870+K02272+K02272+K02273+K23449+K23449+K17751+K00412+K02262
Human Diseases	Immune disease	Allograft rejection	20	67	3.32711e-05	0.000774742	ko05330	ncbi_100171394(OVAR);ncbi_101105609(LOC101105609);ncbi_101108034(LOC101108034);ncbi_101108961(LOC101108961);ncbi_101108962(DQA);ncbi_101109219(LOC101109219);ncbi_101113211(LOC101113211);ncbi_101113217(LOC101113217);ncbi_101113279(LOC101113279);ncbi_101118514(LOC101118514);ncbi_101120392(LOC101120392);ncbi_114109640(LOC114109640);ncbi_121816042(LOC121816042);ncbi_443342(IL10);ncbi_443472(IL12B);nc…	K06751+K06751+K01353+K06752+K06752+K06752+K06856+K06751+K01353+K06752+K06752+K06751+K10785+K05443+K05425+K06470+K06856+K06856+K06856+K06856
Human Diseases	Endocrine and metabolic disease	Type I diabetes mellitus	20	69	5.31446e-05	0.00115501	ko04940	ncbi_100171394(OVAR);ncbi_101105609(LOC101105609);ncbi_101108034(LOC101108034);ncbi_101108961(LOC101108961);ncbi_101108962(DQA);ncbi_101109219(LOC101109219);ncbi_101113217(LOC101113217);ncbi_101113279(LOC101113279);ncbi_101117810(LOC101117810);ncbi_101118514(LOC101118514);ncbi_101119835(LOC101119835);ncbi_101120392(LOC101120392);ncbi_101123078(LTA);ncbi_114109640(LOC114109640);ncbi_114114471(PTPR…	K06751+K06751+K01353+K06752+K06752+K06752+K06751+K01353+K01580+K06752+K04077+K06752+K05468+K06751+K07817+K10785+K04383+K05425+K06470+K04519
Human Diseases	Cancer: specific types	Gastric cancer	36	164	6.79438e-05	0.00138436	ko05226	ncbi_100126577(WNT2);ncbi_100144763(CCND1);ncbi_101102060(WNT9A);ncbi_101102299(WNT10B);ncbi_101103546(FZD7);ncbi_101104968(FGF16);ncbi_101109353(FGF1);ncbi_101109815(AXIN2);ncbi_101110241(SHC4);ncbi_101111295(CDH17);ncbi_101111785(WNT6);ncbi_101111845(RXRG);ncbi_101112309(FZD1);ncbi_101112460(LOC101112460);ncbi_101113129(WNT10A);ncbi_101116004(FGF4);ncbi_101116719(FGF6);ncbi_101116782(WNT2B);ncb…	K00182+K04503+K01064+K01357+K02432+K04358+K18496+K04385+K17449+K06811+K00445+K08526+K02432+K05658+K01357+K04358+K04358+K00182+K04358+K11988+K02842+K05689+K04402+K05658+K00444+K05691+K08528+K02649+K05691+K05691+K02375+K01064+K04358+K02235+K05691+K05691
Organismal Systems	Development and regeneration	Axon guidance	39	188	0.000126419	0.00238173	ko04360	ncbi_100125611(SLIT2);ncbi_100125613(ROBO1);ncbi_100125614(ROBO2);ncbi_101103695(EPHA6);ncbi_101105027(TRPC3);ncbi_101106370(SRGAP3);ncbi_101106389(EPHB3);ncbi_101107288(EPHA7);ncbi_101107745(RHOD);ncbi_101107882(PAK5);ncbi_101108158(LRRC4C);ncbi_101110074(PRKCA);ncbi_101111869(DPYSL5);ncbi_101112193(PTCH1);ncbi_101113321(SEMA3D);ncbi_101113454(NGEF);ncbi_101113839(SEMA3E);ncbi_101113935(UNC5C);n…	K06839+K06753+K06754+K05107+K04966+K07526+K05112+K05108+K07530+K05736+K07523+K02677+K07529+K06225+K06840+K07525+K06840+K07521+K06093+K05462+K06755+K11988+K06093+K05105+K07521+K17332+K05106+K07522+K05114+K00444+K06840+K05109+K18952+K06821+K05111+K06841+K02649+K20013+K13578
Human Diseases	Infectious disease: parasitic	African trypanosomiasis	15	47	0.000137548	0.00238173	ko05143	ncbi_101108797(LOC101108797);ncbi_101110074(PRKCA);ncbi_101113211(LOC101113211);ncbi_101113636(LOC101113636);ncbi_101117785(APOA1);ncbi_114110673(LOC114110673);ncbi_443127(SELE);ncbi_443206(IL18);ncbi_443342(IL10);ncbi_443472(IL12B);ncbi_443539(IL1B);MSTRG.16478(IGHG1);MSTRG.16479(IGHG2);MSTRG.16482(IGHV4-39);MSTRG.16484(IGHV4-39)	K13822+K02677+K06856+K06527+K08757+K13822+K06494+K05482+K05443+K05425+K04519+K06856+K06856+K06856+K06856
Metabolism	Xenobiotics biodegradation and metabolism	Metabolism of xenobiotics by cytochrome P450	21	79	0.000138813	0.00238173	ko00980	ncbi_100170113(CYP1A1);ncbi_100534644(UGT1A1);ncbi_100534646(UGT1A4);ncbi_100534650(UGT2B7);ncbi_100568285(CYP2E1);ncbi_101106720(LOC101106720);ncbi_101107831(LOC101107831);ncbi_101109214(LOC101109214);ncbi_101109831(ALDH1A3);ncbi_101111965(ADH1C);ncbi_101115496(LOC101115496);ncbi_101117163(LOC101117163);ncbi_101118990(LOC101118990);ncbi_101119842(LOC101119842);ncbi_101122545(LOC101122545);ncbi_1…	K07408+K00699+K00699+K00699+K07415+K00799+K00799+K07408+K00129+K13951+K00799+K00699+K00799+K11822+K07420+K00799+K00699+K00699+K13952+K13952+K00699
Organismal Systems	Immune system	Antigen processing and presentation	25	105	0.000228554	0.00366346	ko04612	ncbi_100127209(HSP90AA1);ncbi_100171394(OVAR);ncbi_100913152(HSPA1A);ncbi_101103752(LOC101103752);ncbi_101103878(LOC101103878);ncbi_101104006(LOC101104006);ncbi_101105609(LOC101105609);ncbi_101107064(HSPA6);ncbi_101108961(LOC101108961);ncbi_101108962(DQA);ncbi_101109219(LOC101109219);ncbi_101112292(LOC101112292);ncbi_101112844(HSPA8);ncbi_101113217(LOC101113217);ncbi_101117117(LOC101117117);ncbi_…	K04079+K06751+K03283+K07980+K07980+K07980+K06751+K03283+K06752+K06752+K06752+K07980+K03283+K06751+K03283+K06752+K06752+K07980+K06751+K03283+K06541+K06541+K08057+K03283+K10785
Organismal Systems	Endocrine system	Estrogen signaling pathway	31	142	0.00023599	0.00366346	ko04915	ncbi_100037684(CALML4);ncbi_100127209(HSP90AA1);ncbi_100141296(KRT35);ncbi_100526781(LOC100526781);ncbi_100526782(LOC100526782);ncbi_100913152(HSPA1A);ncbi_101102032(KCNJ9);ncbi_101106508(TGFA);ncbi_101107064(HSPA6);ncbi_101107973(RARA);ncbi_101108117(KRT18);ncbi_101108743(CREB3L2);ncbi_101110241(SHC4);ncbi_101112844(HSPA8);ncbi_101115095(KCNJ3);ncbi_101117117(LOC101117117);ncbi_101117175(KRT36);…	K02183+K04079+K07604+K07604+K07604+K03283+K05002+K08774+K03283+K08527+K07604+K09048+K17449+K03283+K04997+K03283+K07604+K07604+K05000+K07604+K07604+K09571+K04534+K02649+K04960+K04246+K03283+K03283+K02183+K08551+K04379
Metabolism	Lipid metabolism	Steroid hormone biosynthesis	22	88	0.000255375	0.00378419	ko00140	ncbi_100048994(CYP11A1);ncbi_100170113(CYP1A1);ncbi_100534644(UGT1A1);ncbi_100534646(UGT1A4);ncbi_100534650(UGT2B7);ncbi_100568285(CYP2E1);ncbi_100642181(SRD5A1);ncbi_101103641(AKR1D1);ncbi_101107486(LOC101107486);ncbi_101107541(LOC101107541);ncbi_101109214(LOC101109214);ncbi_101117163(LOC101117163);ncbi_101122543(SULT2B1);ncbi_105614315(LOC105614315);ncbi_106990122(LOC106990122);ncbi_114108656(L…	K00498+K07408+K00699+K00699+K00699+K07415+K12343+K00251+K07413+K04119+K07408+K00699+K01015+K04119+K04119+K04119+K00513+K00699+K00699+K07414+K00699+K00512
Human Diseases	Immune disease	Asthma	14	46	0.000397761	0.0053604	ko05310	ncbi_100144427(FCER1A);ncbi_101108961(LOC101108961);ncbi_101108962(DQA);ncbi_101109219(LOC101109219);ncbi_101113211(LOC101113211);ncbi_101118514(LOC101118514);ncbi_101119832(LOC101119832);ncbi_101120392(LOC101120392);ncbi_121816042(LOC121816042);ncbi_443342(IL10);MSTRG.16478(IGHG1);MSTRG.16479(IGHG2);MSTRG.16482(IGHV4-39);MSTRG.16484(IGHV4-39)	K08089+K06752+K06752+K06752+K06856+K06752+K16597+K06752+K10785+K05443+K06856+K06856+K06856+K06856
Human Diseases	Infectious disease: parasitic	Leishmaniasis	22	91	0.000424309	0.0053604	ko05140	ncbi_100194428(MAPK13);ncbi_101108961(LOC101108961);ncbi_101108962(DQA);ncbi_101109219(LOC101109219);ncbi_101109898(EEF1A2);ncbi_101113211(LOC101113211);ncbi_101114018(LOC101114018);ncbi_101117638(LOC101117638);ncbi_101118514(LOC101118514);ncbi_101120392(LOC101120392);ncbi_105601979(LOC105601979);ncbi_443218(FOS);ncbi_443342(IL10);ncbi_443404(IL1A);ncbi_443472(IL12B);ncbi_443539(IL1B);ncbi_554262…	K04441+K06752+K06752+K06752+K03231+K06856+K03231+K03231+K06752+K06752+K03231+K04379+K05443+K04383+K05425+K04519+K10159+K08011+K06856+K06856+K06856+K06856
Human Diseases	Cardiovascular disease	Viral myocarditis	24	103	0.000426426	0.0053604	ko05416	ncbi_100144763(CCND1);ncbi_100171394(OVAR);ncbi_101102692(LAMA1);ncbi_101105609(LOC101105609);ncbi_101108961(LOC101108961);ncbi_101108962(DQA);ncbi_101109219(LOC101109219);ncbi_101110936(SGCD);ncbi_101113211(LOC101113211);ncbi_101113217(LOC101113217);ncbi_101114682(DMD);ncbi_101116584(SGCG);ncbi_101118514(LOC101118514);ncbi_101120392(LOC101120392);ncbi_101121110(ABL2);ncbi_114109640(LOC114109640)…	K04503+K06751+K05637+K06751+K06752+K06752+K06752+K12563+K06856+K06751+K10366+K12564+K06752+K06752+K08887+K06751+K08738+K10785+K17751+K06470+K06856+K06856+K06856+K06856
Environmental Information Processing	Signaling molecules and interaction	ECM-receptor interaction	23	97	0.000427517	0.0053604	ko04512	ncbi_100196905(COL2A1);ncbi_100820740(TNXB);ncbi_101102692(LAMA1);ncbi_101102790(COL4A3);ncbi_101102992(COL9A1);ncbi_101106837(SDC1);ncbi_101107282(FRAS1);ncbi_101107517(ITGB8);ncbi_101110415(SV2C);ncbi_101115211(THBS4);ncbi_101116840(THBS2);ncbi_101117377(ITGA10);ncbi_101117689(ITGA8);ncbi_101118038(ITGA3);ncbi_101118172(COL4A4);ncbi_101118337(TNC);ncbi_101118494(COL6A5);ncbi_101119231(VTN);ncbi…	K19719+K06252+K05637+K06237+K08131+K06257+K23379+K06591+K06258+K04659+K04659+K06586+K06584+K06482+K06237+K06252+K06238+K06251+K06525+K06253+K06258+K06250+K06589
Organismal Systems	Immune system	Complement and coagulation cascades	22	92	0.000499072	0.00602583	ko04610	ncbi_100302564(PLAUR);ncbi_100307041(F2);ncbi_100381267(SERPINE1);ncbi_101102090(FGA);ncbi_101102336(FGB);ncbi_101103256(THBD);ncbi_101104705(LOC101104705);ncbi_101105026(C9);ncbi_101112066(PLG);ncbi_101114699(F2RL3);ncbi_101114941(LOC101114941);ncbi_101116362(MBL2);ncbi_101116376(KLKB1);ncbi_101118624(F10);ncbi_101119231(VTN);ncbi_101121825(LOC101121825);ncbi_101122712(F13B);ncbi_101123223(LOC10…	K03985+K01313+K03982+K03903+K03904+K03907+K19821+K04000+K01315+K04236+K23815+K03991+K01324+K01314+K06251+K03994+K03906+K23815+K03905+K04012+K01321+K03911
Human Diseases	Infectious disease: bacterial	Staphylococcus aureus infection	25	112	0.000649077	0.00755711	ko05150	ncbi_100141296(KRT35);ncbi_100526781(LOC100526781);ncbi_100526782(LOC100526782);ncbi_101108117(KRT18);ncbi_101108961(LOC101108961);ncbi_101108962(DQA);ncbi_101109219(LOC101109219);ncbi_101112066(PLG);ncbi_101113211(LOC101113211);ncbi_101116362(MBL2);ncbi_101117175(KRT36);ncbi_101117682(LOC101117682);ncbi_101117946(KRT19);ncbi_101118459(LOC101118459);ncbi_101118514(LOC101118514);ncbi_101120392(LOC…	K07604+K07604+K07604+K07604+K06752+K06752+K06752+K01315+K06856+K03991+K07604+K07604+K07604+K07604+K06752+K06752+K03994+K03905+K10785+K05443+K13916+K06856+K06856+K06856+K06856
Metabolism	Xenobiotics biodegradation and metabolism	Drug metabolism - cytochrome P450	18	72	0.000905011	0.010048	ko00982	ncbi_100534644(UGT1A1);ncbi_100534646(UGT1A4);ncbi_100534650(UGT2B7);ncbi_100568285(CYP2E1);ncbi_101104591(LOC101104591);ncbi_101106720(LOC101106720);ncbi_101107831(LOC101107831);ncbi_101109831(ALDH1A3);ncbi_101111965(ADH1C);ncbi_101115496(LOC101115496);ncbi_101117163(LOC101117163);ncbi_101118990(LOC101118990);ncbi_106990219(LOC106990219);ncbi_114110057(LOC114110057);ncbi_114112219(LOC114112219);…	K00699+K00699+K00699+K07415+K00485+K00799+K00799+K00129+K13951+K00799+K00699+K00799+K00799+K00699+K00699+K13952+K13952+K00699
Human Diseases	Cancer: overview	Chemical carcinogenesis - DNA adducts	22	96	0.000924662	0.010048	ko05204	ncbi_100170113(CYP1A1);ncbi_100534644(UGT1A1);ncbi_100534646(UGT1A4);ncbi_100534650(UGT2B7);ncbi_100568285(CYP2E1);ncbi_101106720(LOC101106720);ncbi_101107486(LOC101107486);ncbi_101107831(LOC101107831);ncbi_101109214(LOC101109214);ncbi_101109831(ALDH1A3);ncbi_101111965(ADH1C);ncbi_101113104(CHRNA7);ncbi_101115496(LOC101115496);ncbi_101117163(LOC101117163);ncbi_101118990(LOC101118990);ncbi_1011198…	K07408+K00699+K00699+K00699+K07415+K00799+K07413+K00799+K07408+K00129+K13951+K04809+K00799+K00699+K00799+K11822+K00799+K00699+K00699+K13952+K13952+K00699
Human Diseases	Immune disease	Graft-versus-host disease	15	56	0.00111383	0.0117132	ko05332	ncbi_100171394(OVAR);ncbi_101105609(LOC101105609);ncbi_101108034(LOC101108034);ncbi_101108961(LOC101108961);ncbi_101108962(DQA);ncbi_101109219(LOC101109219);ncbi_101113217(LOC101113217);ncbi_101113279(LOC101113279);ncbi_101118514(LOC101118514);ncbi_101120392(LOC101120392);ncbi_114109640(LOC114109640);ncbi_121816042(LOC121816042);ncbi_443404(IL1A);ncbi_443480(CD28);ncbi_443539(IL1B)	K06751+K06751+K01353+K06752+K06752+K06752+K06751+K01353+K06752+K06752+K06751+K10785+K04383+K06470+K04519
Metabolism	Metabolism of other amino acids	beta-Alanine metabolism	11	35	0.00122518	0.0124815	ko00410	ncbi_101102070(DPYS);ncbi_101105462(ABAT);ncbi_101109312(CARNS1);ncbi_101109831(ALDH1A3);ncbi_101110627(GADL1);ncbi_101110987(CNDP1);ncbi_101112584(LOC101112584);ncbi_101113086(LOC101113086);ncbi_101117810(LOC101117810);ncbi_101118975(SMOX);ncbi_101119507(UPB1)	K01464+K13524+K14755+K00129+K18966+K05604+K00276+K00276+K01580+K12259+K01431
Human Diseases	Infectious disease: bacterial	Legionellosis	20	90	0.00229695	0.0226286	ko05134	ncbi_100913152(HSPA1A);ncbi_101107064(HSPA6);ncbi_101108441(BNIP3);ncbi_101109898(EEF1A2);ncbi_101112844(HSPA8);ncbi_101114018(LOC101114018);ncbi_101117117(LOC101117117);ncbi_101117638(LOC101117638);ncbi_101119835(LOC101119835);ncbi_105601979(LOC105601979);ncbi_114108665(LOC114108665);ncbi_114110979(LOC114110979);ncbi_114113248(LOC114113248);ncbi_121815981(LOC121815981);ncbi_443206(IL18);ncbi_443…	K03283+K03283+K15464+K03231+K03283+K03231+K03283+K03231+K04077+K03231+K05505+K03283+K08738+K03283+K05482+K05505+K10030+K05425+K04519+K10159
Human Diseases	Immune disease	Autoimmune thyroid disease	19	84	0.00236003	0.0226286	ko05320	ncbi_100171394(OVAR);ncbi_101105609(LOC101105609);ncbi_101108034(LOC101108034);ncbi_101108961(LOC101108961);ncbi_101108962(DQA);ncbi_101109219(LOC101109219);ncbi_101113211(LOC101113211);ncbi_101113217(LOC101113217);ncbi_101113279(LOC101113279);ncbi_101118514(LOC101118514);ncbi_101120392(LOC101120392);ncbi_114109640(LOC114109640);ncbi_121816042(LOC121816042);ncbi_443342(IL10);ncbi_443480(CD28);MST…	K06751+K06751+K01353+K06752+K06752+K06752+K06856+K06751+K01353+K06752+K06752+K06751+K10785+K05443+K06470+K06856+K06856+K06856+K06856
Organismal Systems	Immune system	IL-17 signaling pathway	21	98	0.00289267	0.0269431	ko04657	ncbi_100127209(HSP90AA1);ncbi_100194428(MAPK13);ncbi_101103238(LOC101103238);ncbi_101104026(S100A8);ncbi_101104302(CCL20);ncbi_101107451(TRAF4);ncbi_101111137(FOSL1);ncbi_101117101(FOSB);ncbi_101118895(MMP3);ncbi_101119832(LOC101119832);ncbi_101120093(LOC101120093);ncbi_101120186(LOC101120186);ncbi_101120665(MAPK10);ncbi_101121411(LCN2);ncbi_114108665(LOC114108665);ncbi_443218(FOS);ncbi_443277(CE…	K04079+K04441+K05506+K21127+K14625+K09848+K04502+K09029+K01394+K16597+K14624+K21083+K04440+K21129+K05505+K04379+K10048+K05505+K10030+K05423+K04519
Human Diseases	Infectious disease: parasitic	Amoebiasis	25	126	0.0036795	0.0333199	ko05146	ncbi_101102692(LAMA1);ncbi_101102790(COL4A3);ncbi_101104114(LOC101104114);ncbi_101105026(C9);ncbi_101105297(LOC101105297);ncbi_101105461(GNAL);ncbi_101110074(PRKCA);ncbi_101110103(LOC101110103);ncbi_101113211(LOC101113211);ncbi_101118172(COL4A4);ncbi_101122363(ARG1);ncbi_101123247(LOC101123247);ncbi_114108665(LOC114108665);ncbi_443342(IL10);ncbi_443380(CXCL1);ncbi_443418(CXCL8);ncbi_443423(LOC443…	K05637+K06237+K13963+K04000+K13963+K04633+K02677+K06448+K06856+K06237+K01476+K02649+K05505+K05443+K05505+K10030+K06448+K06448+K05425+K04519+K10159+K06856+K06856+K06856+K06856
Environmental Information Processing	Signal transduction	Wnt signaling pathway	32	176	0.00466317	0.0410863	ko04310	ncbi_100126577(WNT2);ncbi_100144763(CCND1);ncbi_100302355(SFRP2);ncbi_101102060(WNT9A);ncbi_101102299(WNT10B);ncbi_101103546(FZD7);ncbi_101107858(SFRP4);ncbi_101109259(WIF1);ncbi_101109779(ROR2);ncbi_101109815(AXIN2);ncbi_101110074(PRKCA);ncbi_101110791(LGR4);ncbi_101111137(FOSL1);ncbi_101111785(WNT6);ncbi_101112290(PORCN);ncbi_101112309(FZD1);ncbi_101113129(WNT10A);ncbi_101116782(WNT2B);ncbi_101…	K00182+K04503+K02176+K01064+K01357+K02432+K02185+K01691+K05123+K04385+K02677+K04309+K04502+K00445+K00181+K02432+K01357+K00182+K19471+K02842+K17332+K22471+K04440+K02166+K00444+K15694+K02165+K04507+K02375+K01064+K10162+K02235
Organismal Systems	Endocrine system	Oxytocin signaling pathway	29	156	0.00498135	0.0427347	ko04921	ncbi_100037684(CALML4);ncbi_100144763(CCND1);ncbi_101102032(KCNJ9);ncbi_101108767(CACNA1S);ncbi_101110074(PRKCA);ncbi_101110347(CACNG4);ncbi_101110606(CACNG1);ncbi_101110925(MYL6B);ncbi_101111289(RYR3);ncbi_101111472(PLA2G4A);ncbi_101111897(MYLK2);ncbi_101112591(RYR1);ncbi_101115095(KCNJ3);ncbi_101115165(CACNA2D2);ncbi_101116150(PLA2G4D);ncbi_101117719(KCNJ6);ncbi_101118891(CACNG6);ncbi_101119239…	K02183+K04503+K05002+K04857+K02677+K04869+K04866+K12751+K04963+K16342+K00907+K04961+K04997+K04859+K16342+K05000+K04871+K17332+K04534+K04862+K05005+K00907+K01242+K04870+K04960+K01242+K02183+K18154+K04379
Metabolism	Amino acid metabolism	Arginine and proline metabolism	13	53	0.00536335	0.0448321	ko00330	ncbi_100190977(CKB);ncbi_101102239(L3HYPDH);ncbi_101108520(LOC101108520);ncbi_101109312(CARNS1);ncbi_101110987(CNDP1);ncbi_101111158(GOT1L1);ncbi_101112841(CKM);ncbi_101118975(SMOX);ncbi_101122189(CKMT2);ncbi_101122363(ARG1);ncbi_101122577(LOC101122577);ncbi_101123553(P4HA2);ncbi_443533(NOS1)	K00933+K18384+K00933+K14755+K05604+K14454+K00933+K12259+K00933+K01476+K01611+K00472+K13240
Metabolism	Amino acid metabolism	Tyrosine metabolism	11	42	0.00597724	0.0482991	ko00350	ncbi_101108617(HGD);ncbi_101109831(ALDH1A3);ncbi_101111158(GOT1L1);ncbi_101111965(ADH1C);ncbi_101112584(LOC101112584);ncbi_101113086(LOC101113086);ncbi_101120619(TH);ncbi_114113851(DBH);ncbi_114115282(LOC114115282);ncbi_114115283(LOC114115283);ncbi_780502(TYR)	K00451+K00129+K14454+K13951+K00276+K00276+K00501+K00503+K13952+K13952+K00505
Organismal Systems	Immune system	Intestinal immune network for IgA production	15	66	0.00622258	0.0482991	ko04672	ncbi_101103056(AICDA);ncbi_101108961(LOC101108961);ncbi_101108962(DQA);ncbi_101109219(LOC101109219);ncbi_101113211(LOC101113211);ncbi_101113567(ICOS);ncbi_101118514(LOC101118514);ncbi_101120392(LOC101120392);ncbi_121816042(LOC121816042);ncbi_443342(IL10);ncbi_443480(CD28);MSTRG.16478(IGHG1);MSTRG.16479(IGHG2);MSTRG.16482(IGHV4-39);MSTRG.16484(IGHV4-39)	K10989+K06752+K06752+K06752+K06856+K06713+K06752+K06752+K10785+K05443+K06470+K06856+K06856+K06856+K06856
Human Diseases	Infectious disease: parasitic	Malaria	15	66	0.00622258	0.0482991	ko05144	ncbi_101106837(SDC1);ncbi_101108797(LOC101108797);ncbi_101113636(LOC101113636);ncbi_101115211(THBS4);ncbi_101116840(THBS2);ncbi_101120093(LOC101120093);ncbi_114110673(LOC114110673);ncbi_121816042(LOC121816042);ncbi_443127(SELE);ncbi_443206(IL18);ncbi_443342(IL10);ncbi_443418(CXCL8);ncbi_443523(CSF3);ncbi_443539(IL1B);ncbi_554262(TLR2)	K06257+K13822+K06527+K04659+K04659+K14624+K13822+K10785+K06494+K05482+K05443+K10030+K05423+K04519+K10159
Metabolism	Carbohydrate metabolism	Pentose and glucuronate interconversions	10	37	0.00679288	0.0514995	ko00040	ncbi_100534644(UGT1A1);ncbi_100534646(UGT1A4);ncbi_100534650(UGT2B7);ncbi_101114271(UGDH);ncbi_101117163(LOC101117163);ncbi_101120824(AKR1B1);ncbi_105616883(LOC105616883);ncbi_114110057(LOC114110057);ncbi_114112219(LOC114112219);ncbi_121816013(LOC121816013)	K00699+K00699+K00699+K00012+K00699+K00011+K03331+K00699+K00699+K00699
Environmental Information Processing	Signal transduction	TNF signaling pathway	24	128	0.0090318	0.0665323	ko04668	ncbi_100194428(MAPK13);ncbi_100294595(SOCS3);ncbi_101102552(IL18R1);ncbi_101103238(LOC101103238);ncbi_101104302(CCL20);ncbi_101108743(CREB3L2);ncbi_101110180(LIF);ncbi_101111483(BCL3);ncbi_101113636(LOC101113636);ncbi_101118895(MMP3);ncbi_101120093(LOC101120093);ncbi_101120665(MAPK10);ncbi_101123078(LTA);ncbi_101123247(LOC101123247);ncbi_114108665(LOC114108665);ncbi_114113004(LOC114113004);ncbi_1…	K04441+K04696+K05173+K05506+K14625+K09048+K05419+K09258+K06527+K01394+K14624+K04440+K05468+K02649+K05505+K05415+K05415+K17072+K09028+K06494+K04379+K10048+K05505+K04519
Cellular Processes	Transport and catabolism	Phagosome	31	177	0.00918391	0.0665323	ko04145	ncbi_100171394(OVAR);ncbi_100302357(TUBA4A);ncbi_101103310(ATP6V1C2);ncbi_101105609(LOC101105609);ncbi_101108676(SEC61A2);ncbi_101108961(LOC101108961);ncbi_101108962(DQA);ncbi_101109219(LOC101109219);ncbi_101113211(LOC101113211);ncbi_101113217(LOC101113217);ncbi_101113398(LOC101113398);ncbi_101115211(THBS4);ncbi_101116286(LOC101116286);ncbi_101116362(MBL2);ncbi_101116840(THBS2);ncbi_101118013(DYN…	K06751+K07374+K02148+K06751+K10956+K06752+K06752+K06752+K06856+K06751+K10068+K04659+K07374+K03991+K04659+K10415+K06752+K07374+K10066+K06752+K02153+K07375+K06751+K08057+K13240+K10159+K08011+K06856+K06856+K06856+K06856
Metabolism	Global and overview maps	Biosynthesis of amino acids	16	76	0.0103275	0.0731905	ko01230	ncbi_101102207(OTC);ncbi_101105422(ALDOC);ncbi_101107229(TKT);ncbi_101107484(PC);ncbi_101107584(CPS1);ncbi_101107762(MAT1A);ncbi_101109164(ENO2);ncbi_101110405(PAH);ncbi_101111158(GOT1L1);ncbi_101114294(LOC101114294);ncbi_101120382(PSAT1);ncbi_101122363(ARG1);ncbi_101123502(PGAM2);ncbi_443086(ENO3);ncbi_443440(ALDOB);ncbi_443489(PFKM)	K00611+K01623+K00615+K01958+K01948+K00789+K01689+K00500+K14454+K01834+K00831+K01476+K01834+K01689+K01623+K00850
Metabolism	Metabolism of other amino acids	Taurine and hypotaurine metabolism	5	13	0.0110656	0.0764441	ko00430	ncbi_101102489(CDO1);ncbi_101106409(BAAT);ncbi_101110627(GADL1);ncbi_101113872(GGT7);ncbi_101117810(LOC101117810)	K00456+K00659+K18966+K00681+K01580
Organismal Systems	Endocrine system	GnRH secretion	14	64	0.0113716	0.0764441	ko04929	ncbi_101102032(KCNJ9);ncbi_101105660(KCNN2);ncbi_101108597(KCNN4);ncbi_101108767(CACNA1S);ncbi_101110074(PRKCA);ncbi_101112056(KCNN1);ncbi_101115095(KCNJ3);ncbi_101115314(HCN1);ncbi_101117719(KCNJ6);ncbi_101123247(LOC101123247);ncbi_114109674(ITPR3);ncbi_114110561(GPER1);ncbi_443058(SPP1);ncbi_443066(ESR2)	K05002+K04943+K04945+K04857+K02677+K04942+K04997+K04954+K05000+K02649+K04960+K04246+K06250+K08551
Cellular Processes	Cellular community - eukaryotes	Tight junction	32	187	0.0114901	0.0764441	ko04530	ncbi_100144763(CCND1);ncbi_100302357(TUBA4A);ncbi_101102148(PPP2R2C);ncbi_101102362(CLDN19);ncbi_101103280(TIAM1);ncbi_101108914(CRB3);ncbi_101110103(LOC101110103);ncbi_101110925(MYL6B);ncbi_101111723(MYH8);ncbi_101111932(MYH15);ncbi_101111980(LOC101111980);ncbi_101113252(LOC101113252);ncbi_101114893(PARD6A);ncbi_101116286(LOC101116286);ncbi_101118605(TUBA8);ncbi_101118720(PARD6B);ncbi_101119219(…	K04503+K07374+K04354+K06087+K05731+K06090+K06448+K12751+K10352+K10352+K10352+K10352+K06093+K07374+K07374+K06093+K21110+K10352+K04440+K06094+K21108+K18952+K21111+K06087+K06087+K10352+K06097+K06448+K06448+K10352+K06087+K06087
Environmental Information Processing	Signal transduction	PI3K-Akt signaling pathway	62	412	0.0120198	0.0783692	ko04151	ncbi_100127209(HSP90AA1);ncbi_100144763(CCND1);ncbi_100196905(COL2A1);ncbi_100820740(TNXB);ncbi_101102148(PPP2R2C);ncbi_101102476(MAGI2);ncbi_101102692(LAMA1);ncbi_101102790(COL4A3);ncbi_101102897(CHRM2);ncbi_101102992(COL9A1);ncbi_101103044(ERBB4);ncbi_101103724(EREG);ncbi_101103889(ERBB3);ncbi_101104968(FGF16);ncbi_101106508(TGFA);ncbi_101107121(SGK2);ncbi_101107460(ANGPT4);ncbi_101107517(ITGB8…	K04079+K04503+K19719+K06252+K04354+K05629+K05637+K06237+K04130+K08131+K05085+K09784+K05084+K04358+K08774+K13303+K05467+K06591+K09048+K18496+K02677+K04294+K06465+K04547+K05092+K06856+K04465+K04737+K04659+K05462+K04358+K04358+K04659+K04358+K04129+K06586+K06584+K06482+K06237+K06252+K06238+K02583+K06251+K06525+K06253+K05418+K02649+K04359+K05415+K05415+K06250+K06589+K05079+K04289+K09782+K05423+K10159+…
Metabolism	Biosynthesis of other secondary metabolites	Monobactam biosynthesis	2	2	0.0129135	0.0825451	ko00261	ncbi_101122238(PAPSS2);ncbi_101123377(PAPSS1)	K13811+K13811
Metabolism	Amino acid metabolism	Phenylalanine metabolism	7	24	0.0146044	0.0915345	ko00360	ncbi_101108685(GLYAT);ncbi_101108949(LOC101108949);ncbi_101109831(ALDH1A3);ncbi_101110405(PAH);ncbi_101111158(GOT1L1);ncbi_101112584(LOC101112584);ncbi_101113086(LOC101113086)	K00628+K15517+K00129+K00500+K14454+K00276+K00276
Metabolism	Metabolism of cofactors and vitamins	Retinol metabolism	16	79	0.0148814	0.0915345	ko00830	ncbi_100170113(CYP1A1);ncbi_100302354(SDR16C5);ncbi_100534644(UGT1A1);ncbi_100534646(UGT1A4);ncbi_100534650(UGT2B7);ncbi_101104976(LRAT);ncbi_101107486(LOC101107486);ncbi_101109214(LOC101109214);ncbi_101111965(ADH1C);ncbi_101117163(LOC101117163);ncbi_101122545(LOC101122545);ncbi_114110057(LOC114110057);ncbi_114112219(LOC114112219);ncbi_114115282(LOC114115282);ncbi_114115283(LOC114115283);ncbi_121…	K07408+K15734+K00699+K00699+K00699+K00678+K07413+K07408+K13951+K00699+K07420+K00699+K00699+K13952+K13952+K00699
Environmental Information Processing	Signal transduction	MAPK signaling pathway	47	303	0.0160206	0.0958387	ko04010	ncbi_100194428(MAPK13);ncbi_100913152(HSPA1A);ncbi_101102503(LOC101102503);ncbi_101103023(LOC101103023);ncbi_101103044(ERBB4);ncbi_101103724(EREG);ncbi_101103889(ERBB3);ncbi_101104968(FGF16);ncbi_101106508(TGFA);ncbi_101107064(HSPA6);ncbi_101107460(ANGPT4);ncbi_101108767(CACNA1S);ncbi_101109353(FGF1);ncbi_101110074(PRKCA);ncbi_101110290(MRAS);ncbi_101110347(CACNG4);ncbi_101110606(CACNG1);ncbi_101…	K04441+K03283+K04852+K04457+K05085+K09784+K05084+K04358+K08774+K03283+K05467+K04857+K18496+K02677+K07831+K04869+K04866+K16342+K05092+K03283+K04465+K04859+K05462+K04459+K04358+K16342+K04358+K04358+K04434+K03283+K04459+K04871+K02583+K04402+K04440+K18018+K04862+K04870+K04359+K03283+K04429+K03283+K04379+K04383+K09782+K04519+K04358
Metabolism	Carbohydrate metabolism	Ascorbate and aldarate metabolism	8	30	0.0161691	0.0958387	ko00053	ncbi_100534644(UGT1A1);ncbi_100534646(UGT1A4);ncbi_100534650(UGT2B7);ncbi_101114271(UGDH);ncbi_101117163(LOC101117163);ncbi_114110057(LOC114110057);ncbi_114112219(LOC114112219);ncbi_121816013(LOC121816013)	K00699+K00699+K00699+K00012+K00699+K00699+K00699+K00699
Metabolism	Amino acid metabolism	Glycine, serine and threonine metabolism	11	48	0.0167729	0.0976425	ko00260	ncbi_101103446(AGXT);ncbi_101110407(SARDH);ncbi_101112584(LOC101112584);ncbi_101113086(LOC101113086);ncbi_101113594(DMGDH);ncbi_101113853(BHMT);ncbi_101114294(LOC101114294);ncbi_101118164(LOC101118164);ncbi_101120382(PSAT1);ncbi_101121085(LOC101121085);ncbi_101123502(PGAM2)	K00830+K00314+K00276+K00276+K00315+K00544+K01834+K15789+K00831+K15789+K01834
Metabolism	Xenobiotics biodegradation and metabolism	Drug metabolism - other enzymes	17	87	0.017349	0.0992241	ko00983	ncbi_100534644(UGT1A1);ncbi_100534646(UGT1A4);ncbi_100534650(UGT2B7);ncbi_100568285(CYP2E1);ncbi_101102070(DPYS);ncbi_101102378(CDA);ncbi_101106720(LOC101106720);ncbi_101107831(LOC101107831);ncbi_101109730(CES2);ncbi_101115496(LOC101115496);ncbi_101117163(LOC101117163);ncbi_101118990(LOC101118990);ncbi_101119507(UPB1);ncbi_106990219(LOC106990219);ncbi_114110057(LOC114110057);ncbi_114112219(LOC114…	K00699+K00699+K00699+K07415+K01464+K01489+K00799+K00799+K03927+K00799+K00699+K00799+K01431+K00799+K00699+K00699+K00699
Organismal Systems	Immune system	Natural killer cell mediated cytotoxicity	26	150	0.0182349	0.102493	ko04650	ncbi_101103958(LOC101103958);ncbi_101107544(HCST);ncbi_101108034(LOC101108034);ncbi_101108790(SH2D1B);ncbi_101110074(PRKCA);ncbi_101110241(SHC4);ncbi_101113211(LOC101113211);ncbi_101113279(LOC101113279);ncbi_101117307(SH2D1A);ncbi_101119239(NFATC2);ncbi_101121838(LOC101121838);ncbi_101121900(CD244);ncbi_101123247(LOC101123247);ncbi_114108725(LOC114108725);ncbi_114113004(LOC114113004);ncbi_1141132…	K07986+K07988+K01353+K07989+K02677+K17449+K06856+K01353+K07990+K17332+K07986+K06582+K02649+K07986+K05415+K05415+K07986+K07986+K07986+K07987+K06856+K06856+K06856+K06856+K04722+K07986
Human Diseases	Cancer: overview	Transcriptional misregulation in cancer	34	209	0.0194442	0.105107	ko05202	ncbi_100135448(ARNT2);ncbi_101105239(HOXA10);ncbi_101105259(EYA1);ncbi_101105489(PAX8);ncbi_101105652(HOXA9);ncbi_101105814(MYCN);ncbi_101107197(PROM1);ncbi_101107923(BAIAP3);ncbi_101107973(RARA);ncbi_101108034(LOC101108034);ncbi_101108357(MLF1);ncbi_101108719(PAX5);ncbi_101110344(ETV4);ncbi_101111845(RXRG);ncbi_101112331(FLT3);ncbi_101112958(HPGD);ncbi_101113211(LOC101113211);ncbi_101113279(LOC1…	K15589+K17443+K15616+K09293+K21950+K09109+K06532+K15621+K08527+K01353+K15622+K09383+K15592+K08526+K05092+K00069+K06856+K01353+K21951+K01394+K02583+K09633+K04402+K09431+K11253+K04359+K10785+K05199+K10048+K10030+K06856+K06856+K06856+K06856
Metabolism	Glycan biosynthesis and metabolism	Mucin type O-glycan biosynthesis	8	31	0.0196826	0.105107	ko00512	ncbi_101104386(GALNT14);ncbi_101104903(GALNTL5);ncbi_101109536(GALNT10);ncbi_101109586(GALNT17);ncbi_101114706(GCNT3);ncbi_101116588(ST6GALNAC1);ncbi_101116670(B4GALT5);ncbi_101117195(GALNT9)	K00710+K00710+K00710+K00710+K09662+K03479+K09905+K00710
Metabolism	Metabolism of cofactors and vitamins	Folate biosynthesis	10	43	0.0199897	0.105107	ko00790	ncbi_101101962(LOC101101962);ncbi_101107541(LOC101107541);ncbi_101110405(PAH);ncbi_101111439(SPR);ncbi_101120619(TH);ncbi_101120824(AKR1B1);ncbi_101123195(ALPL);ncbi_105614315(LOC105614315);ncbi_106990122(LOC106990122);ncbi_114108656(LOC114108656)	K01077+K04119+K00500+K00072+K00501+K00011+K01077+K04119+K04119+K04119
Human Diseases	Immune disease	Primary immunodeficiency	10	43	0.0199897	0.105107	ko05340	ncbi_101103056(AICDA);ncbi_101106352(ADA);ncbi_101111510(CD19);ncbi_101113211(LOC101113211);ncbi_101113567(ICOS);ncbi_114108841(LOC114108841);MSTRG.16478(IGHG1);MSTRG.16479(IGHG2);MSTRG.16482(IGHV4-39);MSTRG.16484(IGHV4-39)	K10989+K01488+K06465+K06856+K06713+K06554+K06856+K06856+K06856+K06856
Human Diseases	Neurodegenerative disease	Prion disease	8	32	0.0237072	0.12249	ko05020	ncbi_101105026(C9);ncbi_101112759(NCAM1);ncbi_101114992(NCAM2);ncbi_101121825(LOC101121825);ncbi_101122561(STIP1);ncbi_443404(IL1A);ncbi_443539(IL1B);ncbi_443547(EGR1)	K04000+K06491+K06491+K03994+K09553+K04383+K04519+K09203
Organismal Systems	Digestive system	Salivary secretion	18	97	0.0240471	0.12249	ko04970	ncbi_100037684(CALML4);ncbi_101102714(LOC101102714);ncbi_101108597(KCNN4);ncbi_101110074(PRKCA);ncbi_101111289(RYR3);ncbi_101113044(ATP1B4);ncbi_101113758(PRKG2);ncbi_101116575(LOC101116575);ncbi_105614340(LOC105614340);ncbi_114109674(ITPR3);ncbi_114115250(LOC114115250);ncbi_114115251(LOC114115251);ncbi_121820456(LOC121820456);ncbi_443004(LPO);ncbi_443320(LOC443320);ncbi_443356(BAC5);ncbi_443528(…	K02183+K13915+K04945+K02677+K04963+K01540+K19477+K18152+K01242+K04960+K01242+K18152+K02183+K12550+K13915+K13916+K04141+K13240
Human Diseases	Cancer: specific types	Breast cancer	26	155	0.0267002	0.133912	ko05224	ncbi_100126577(WNT2);ncbi_100144763(CCND1);ncbi_101102060(WNT9A);ncbi_101102299(WNT10B);ncbi_101103546(FZD7);ncbi_101104968(FGF16);ncbi_101109353(FGF1);ncbi_101109815(AXIN2);ncbi_101110241(SHC4);ncbi_101111785(WNT6);ncbi_101112309(FZD1);ncbi_101113129(WNT10A);ncbi_101116004(FGF4);ncbi_101116719(FGF6);ncbi_101116782(WNT2B);ncbi_101116844(FGF9);ncbi_101118991(FZD10);ncbi_101120573(GADD45B);ncbi_101…	K00182+K04503+K01064+K01357+K02432+K04358+K18496+K04385+K17449+K00445+K02432+K01357+K04358+K04358+K00182+K04358+K02842+K04402+K00444+K02649+K02375+K01064+K08551+K04379+K04358+K02235
Human Diseases	Endocrine and metabolic disease	Cushing syndrome	27	163	0.0281041	0.138817	ko04934	ncbi_100048994(CYP11A1);ncbi_100126577(WNT2);ncbi_100144763(CCND1);ncbi_101102060(WNT9A);ncbi_101102228(CRHR2);ncbi_101102299(WNT10B);ncbi_101103546(FZD7);ncbi_101108743(CREB3L2);ncbi_101108767(CACNA1S);ncbi_101109815(AXIN2);ncbi_101111729(KCNK2);ncbi_101111785(WNT6);ncbi_101112309(FZD1);ncbi_101113129(WNT10A);ncbi_101113222(NR4A1);ncbi_101115006(LOC101115006);ncbi_101116782(WNT2B);ncbi_101118991…	K00498+K00182+K04503+K01064+K04579+K01357+K02432+K09048+K04857+K04385+K04913+K00445+K02432+K01357+K04465+K14961+K00182+K02842+K09821+K00444+K00513+K04960+K02375+K01064+K09093+K00512+K02235
Organismal Systems	Endocrine system	Melanogenesis	19	107	0.031684	0.154164	ko04916	ncbi_100037684(CALML4);ncbi_100126577(WNT2);ncbi_101102060(WNT9A);ncbi_101102299(WNT10B);ncbi_101103546(FZD7);ncbi_101108743(CREB3L2);ncbi_101110074(PRKCA);ncbi_101111785(WNT6);ncbi_101112309(FZD1);ncbi_101113129(WNT10A);ncbi_101116782(WNT2B);ncbi_101118991(FZD10);ncbi_101119495(GNAO1);ncbi_101121415(WNT5B);ncbi_114117561(FZD8);ncbi_121820456(LOC121820456);ncbi_121820714(WNT9B);ncbi_780481(FZD2);…	K02183+K00182+K01064+K01357+K02432+K09048+K02677+K00445+K02432+K01357+K00182+K02842+K04534+K00444+K02375+K02183+K01064+K02235+K00505
Organismal Systems	Circulatory system	Adrenergic signaling in cardiomyocytes	25	154	0.0416167	0.199515	ko04261	ncbi_100037684(CALML4);ncbi_100194428(MAPK13);ncbi_101102148(PPP2R2C);ncbi_101107087(PPP1R1A);ncbi_101108743(CREB3L2);ncbi_101108767(CACNA1S);ncbi_101109522(SCN7A);ncbi_101110074(PRKCA);ncbi_101110347(CACNG4);ncbi_101110606(CACNG1);ncbi_101111132(TNNC1);ncbi_101111554(ACTC1);ncbi_101111766(ATP2A1);ncbi_101113044(ATP1B4);ncbi_101115165(CACNA2D2);ncbi_101115408(MYL3);ncbi_101116716(SLC8A1);ncbi_101…	K02183+K04441+K04354+K08050+K09048+K04857+K04839+K02677+K04869+K04866+K05865+K12314+K05853+K01540+K04859+K12749+K05849+K04871+K09821+K04862+K12045+K04870+K02183+K17751+K04141
Human Diseases	Endocrine and metabolic disease	AGE-RAGE signaling pathway in diabetic complications	19	111	0.0441122	0.208414	ko04933	ncbi_100144763(CCND1);ncbi_100194428(MAPK13);ncbi_100381267(SERPINE1);ncbi_101102790(COL4A3);ncbi_101103256(THBD);ncbi_101110074(PRKCA);ncbi_101111586(AGER);ncbi_101113636(LOC101113636);ncbi_101118172(COL4A4);ncbi_101119440(AGT);ncbi_101120093(LOC101120093);ncbi_101120665(MAPK10);ncbi_101122295(PRKCZ);ncbi_101123247(LOC101123247);ncbi_443127(SELE);ncbi_443404(IL1A);ncbi_443418(CXCL8);ncbi_443539(…	K04503+K04441+K03982+K06237+K03907+K02677+K19722+K06527+K06237+K09821+K14624+K04440+K18952+K02649+K06494+K04383+K10030+K04519+K09203
Metabolism	Global and overview maps	Metabolic pathways	206	1633	0.0452437	0.210706	ko01100	ncbi_100048994(CYP11A1);ncbi_100127208(SCD5);ncbi_100170113(CYP1A1);ncbi_100170327(FASN);ncbi_100190977(CKB);ncbi_100534644(UGT1A1);ncbi_100534646(UGT1A4);ncbi_100534650(UGT2B7);ncbi_100568285(CYP2E1);ncbi_101101962(LOC101101962);ncbi_101102023(AMPD1);ncbi_101102070(DPYS);ncbi_101102207(OTC);ncbi_101102378(CDA);ncbi_101102489(CDO1);ncbi_101102559(CERS4);ncbi_101102594(GMPR);ncbi_101102720(DGKB);n…	K00498+K00507+K07408+K00665+K00933+K00699+K00699+K00699+K07415+K01077+K01490+K01464+K00611+K01489+K00456+K04710+K00364+K00901+K01934+K02148+K00830+K00251+K01908+K00019+K00710+K13757+K00710+K01619+K01623+K13524+K02266+K01488+K00659+K01988+K00799+K00615+K01047+K01958+K07413+K04119+K01948+K00789+K00799+K00718+K00933+K00451+K03375+K00628+K11426+K13748+K23234+K01823+K01689+K07408+K14755+K20279+K00710+…
Organismal Systems	Digestive system	Bile secretion	15	84	0.0500589	0.223147	ko04976	ncbi_101105660(KCNN2);ncbi_101106409(BAAT);ncbi_101112114(SCTR);ncbi_101112460(LOC101112460);ncbi_101112740(SLC22A1);ncbi_101113044(ATP1B4);ncbi_101119776(ABCC2);ncbi_101119842(LOC101119842);ncbi_101120653(LOC101120653);ncbi_101121256(LOC101121256);ncbi_105605916(LOC105605916);ncbi_105605961(LOC105605961);ncbi_114110139(SCT);ncbi_443183(AQP8);ncbi_443461(SLC2A1)	K04943+K00659+K04588+K05658+K08198+K01540+K05666+K11822+K05043+K05658+K05673+K05673+K05263+K09869+K07299
Human Diseases	Immune disease	Inflammatory bowel disease	14	77	0.0501391	0.223147	ko05321	ncbi_101102552(IL18R1);ncbi_101108961(LOC101108961);ncbi_101108962(DQA);ncbi_101109219(LOC101109219);ncbi_101118514(LOC101118514);ncbi_101119104(RORC);ncbi_101120392(LOC101120392);ncbi_121816042(LOC121816042);ncbi_443206(IL18);ncbi_443342(IL10);ncbi_443404(IL1A);ncbi_443472(IL12B);ncbi_443539(IL1B);ncbi_554262(TLR2)	K05173+K06752+K06752+K06752+K06752+K08534+K06752+K10785+K05482+K05443+K04383+K05425+K04519+K10159
Organismal Systems	Digestive system	Protein digestion and absorption	23	142	0.0502275	0.223147	ko04974	ncbi_100196905(COL2A1);ncbi_101102790(COL4A3);ncbi_101102992(COL9A1);ncbi_101103020(KCNK5);ncbi_101105748(SLC36A2);ncbi_101106693(COL10A1);ncbi_101107103(SLC16A10);ncbi_101108597(KCNN4);ncbi_101109558(SLC7A9);ncbi_101109808(COL12A1);ncbi_101111152(ELN);ncbi_101113044(ATP1B4);ncbi_101114569(COL24A1);ncbi_101115616(COL28A1);ncbi_101116716(SLC8A1);ncbi_101117548(COL11A1);ncbi_101118172(COL4A4);ncbi_…	K19719+K06237+K08131+K04916+K14209+K19479+K08187+K04945+K13868+K08132+K14211+K01540+K19721+K23619+K05849+K19721+K06237+K06238+K19721+K01389+K13781+K05612+K14209
Human Diseases	Cardiovascular disease	Fluid shear stress and atherosclerosis	25	157	0.050653	0.223147	ko05418	ncbi_100037684(CALML4);ncbi_100127209(HSP90AA1);ncbi_100194428(MAPK13);ncbi_101103256(THBD);ncbi_101106720(LOC101106720);ncbi_101106837(SDC1);ncbi_101107228(CAV3);ncbi_101107831(LOC101107831);ncbi_101113636(LOC101113636);ncbi_101115496(LOC101115496);ncbi_101118990(LOC101118990);ncbi_101120093(LOC101120093);ncbi_101120665(MAPK10);ncbi_101122295(PRKCZ);ncbi_101123247(LOC101123247);ncbi_106990219(LO…	K02183+K04079+K04441+K03907+K00799+K06257+K12959+K00799+K06527+K00799+K00799+K14624+K04440+K18952+K02649+K00799+K04359+K12160+K02183+K06494+K04379+K04383+K13578+K04519+K08011
Metabolism	Lipid metabolism	Arachidonic acid metabolism	16	92	0.0541196	0.233612	ko00590	ncbi_100568285(CYP2E1);ncbi_101107420(LOC101107420);ncbi_101107486(LOC101107486);ncbi_101107541(LOC101107541);ncbi_101111472(PLA2G4A);ncbi_101113685(ALOX12);ncbi_101116150(PLA2G4D);ncbi_101116587(ALOX15);ncbi_101118441(LOC101118441);ncbi_101120029(LOC101120029);ncbi_101120062(PLA2G5);ncbi_105614315(LOC105614315);ncbi_106990122(LOC106990122);ncbi_106990140(LOC106990140);ncbi_114108656(LOC114108656…	K07415+K01047+K07413+K04119+K16342+K00458+K16342+K00460+K17726+K16817+K01047+K04119+K04119+K17726+K04119+K01830
Human Diseases	Infectious disease: bacterial	Pathogenic Escherichia coli infection	36	242	0.0544617	0.233612	ko05130	ncbi_100194428(MAPK13);ncbi_100302357(TUBA4A);ncbi_100307041(F2);ncbi_101102362(CLDN19);ncbi_101105166(LOC101105166);ncbi_101111723(MYH8);ncbi_101111932(MYH15);ncbi_101111980(LOC101111980);ncbi_101113211(LOC101113211);ncbi_101113252(LOC101113252);ncbi_101114063(LOC101114063);ncbi_101114328(BAIAP2L1);ncbi_101116286(LOC101116286);ncbi_101118605(TUBA8);ncbi_101119327(MYH7B);ncbi_101120665(MAPK10);nc…	K04441+K07374+K01313+K06087+K05757+K10352+K10352+K10352+K06856+K10352+K11294+K20127+K07374+K07374+K10352+K04440+K07375+K06087+K11294+K06087+K08738+K19475+K10352+K05482+K04379+K04289+K10030+K10352+K04519+K06087+K06087+K06856+K06856+K06856+K06856+K04722
Human Diseases	Cancer: overview	Proteoglycans in cancer	34	228	0.0585891	0.245165	ko05205	ncbi_100126577(WNT2);ncbi_100144763(CCND1);ncbi_100194428(MAPK13);ncbi_100302564(PLAUR);ncbi_101102060(WNT9A);ncbi_101102299(WNT10B);ncbi_101103044(ERBB4);ncbi_101103280(TIAM1);ncbi_101103546(FZD7);ncbi_101103889(ERBB3);ncbi_101106837(SDC1);ncbi_101107228(CAV3);ncbi_101110074(PRKCA);ncbi_101110290(MRAS);ncbi_101111785(WNT6);ncbi_101112193(PTCH1);ncbi_101112309(FZD1);ncbi_101113129(WNT10A);ncbi_10…	K00182+K04503+K04441+K03985+K01064+K01357+K05085+K05731+K02432+K05084+K06257+K12959+K02677+K07831+K00445+K06225+K02432+K01357+K10380+K00182+K11988+K02842+K06251+K10380+K00444+K10380+K02649+K04960+K07965+K02375+K01064+K05425+K10159+K02235
Human Diseases	Cancer: overview	Pathways in cancer	79	587	0.0593194	0.245165	ko05200	ncbi_100037684(CALML4);ncbi_100126577(WNT2);ncbi_100127209(HSP90AA1);ncbi_100135448(ARNT2);ncbi_100144763(CCND1);ncbi_100307041(F2);ncbi_101102060(WNT9A);ncbi_101102299(WNT10B);ncbi_101102692(LAMA1);ncbi_101102790(COL4A3);ncbi_101103546(FZD7);ncbi_101104343(PTGER4);ncbi_101104968(FGF16);ncbi_101105489(PAX8);ncbi_101106508(TGFA);ncbi_101106720(LOC101106720);ncbi_101107451(TRAF4);ncbi_101107831(LOC…	K02183+K00182+K04079+K15589+K04503+K01313+K01064+K01357+K05637+K06237+K02432+K04261+K04358+K09293+K08774+K00799+K09848+K00799+K08527+K18496+K04385+K02677+K11101+K04294+K06231+K00445+K05067+K08526+K04547+K06225+K02432+K05092+K01357+K09348+K04737+K16798+K01115+K04236+K00799+K04358+K04358+K00182+K04358+K08015+K11988+K04258+K06482+K06237+K08732+K00799+K02842+K09821+K05689+K04402+K16797+K04440+K00444+…
Organismal Systems	Nervous system	Glutamatergic synapse	19	115	0.0597201	0.245165	ko04724	ncbi_101103501(GRIK5);ncbi_101110074(PRKCA);ncbi_101111472(PLA2G4A);ncbi_101112183(GNG13);ncbi_101114065(GRIK3);ncbi_101114661(PLD1);ncbi_101115095(KCNJ3);ncbi_101116150(PLA2G4D);ncbi_101116182(SLC38A3);ncbi_101118063(SLC1A7);ncbi_101119495(GNAO1);ncbi_101122701(GRIK2);ncbi_114109674(ITPR3);ncbi_443246(SLC1A3);ncbi_443247(SLC1A2);ncbi_443271(GRIA1);ncbi_443273(GRIA3);ncbi_443514(SLC1A1);ncbi_4435…	K05205+K02677+K16342+K04547+K05203+K01115+K04997+K16342+K13576+K05618+K04534+K05202+K04960+K05614+K05613+K05197+K05199+K05612+K04609
Organismal Systems	Digestive system	Gastric acid secretion	14	79	0.0601632	0.245165	ko04971	ncbi_100037684(CALML4);ncbi_101110074(PRKCA);ncbi_101111729(KCNK2);ncbi_101111897(MYLK2);ncbi_101113044(ATP1B4);ncbi_101113767(SLC26A7);ncbi_101117892(KCNJ10);ncbi_101117981(KCNJ15);ncbi_101118381(CCKBR);ncbi_105603910(MYLK4);ncbi_114109674(ITPR3);ncbi_121820456(LOC121820456);ncbi_443137(SSTR2);ncbi_443190(HRH2)	K02183+K02677+K04913+K00907+K01540+K13962+K05003+K05008+K04195+K00907+K04960+K02183+K04218+K04150
Organismal Systems	Endocrine system	Renin secretion	13	73	0.0662445	0.266614	ko04924	ncbi_100037684(CALML4);ncbi_101104343(PTGER4);ncbi_101108767(CACNA1S);ncbi_101113758(PRKG2);ncbi_101114458(EDN3);ncbi_101115078(CLCA2);ncbi_101116002(LOC101116002);ncbi_101119440(AGT);ncbi_105613829(LOC105613829);ncbi_114109674(ITPR3);ncbi_121820456(LOC121820456);ncbi_443310(REN);ncbi_443528(ADRB1)	K02183+K04261+K04857+K19477+K05227+K05028+K05030+K09821+K01283+K04960+K02183+K01380+K04141
Metabolism	Metabolism of other amino acids	Selenocompound metabolism	5	20	0.0683595	0.271771	ko00450	ncbi_101121783(LOC101121783);ncbi_101122238(PAPSS2);ncbi_101123377(PAPSS1);MSTRG.6142(Inmt);MSTRG.6143(Inmt)	K01008+K13811+K13811+K00562+K00562
Environmental Information Processing	Signal transduction	cAMP signaling pathway	34	232	0.0713743	0.280338	ko04024	ncbi_100037684(CALML4);ncbi_101102014(HCAR2);ncbi_101102897(CHRM2);ncbi_101103280(TIAM1);ncbi_101107975(SOX9);ncbi_101108743(CREB3L2);ncbi_101108767(CACNA1S);ncbi_101111282(PDE4C);ncbi_101111375(HTR1B);ncbi_101111396(LOC101111396);ncbi_101111766(ATP2A1);ncbi_101112193(PTCH1);ncbi_101112926(ADORA2A);ncbi_101113044(ATP1B4);ncbi_101113228(LHCGR);ncbi_101114458(EDN3);ncbi_101114661(PLD1);ncbi_1011147…	K02183+K08402+K04130+K05731+K18435+K09048+K04857+K13293+K04153+K06231+K05853+K06225+K04266+K01540+K04248+K05227+K01115+K05840+K04129+K16797+K04440+K04153+K02649+K05673+K05673+K02183+K04218+K05259+K04379+K05197+K05199+K04204+K05232+K04141
Metabolism	Lipid metabolism	Linoleic acid metabolism	8	40	0.0775166	0.300838	ko00591	ncbi_100568285(CYP2E1);ncbi_101107420(LOC101107420);ncbi_101107486(LOC101107486);ncbi_101111472(PLA2G4A);ncbi_101116150(PLA2G4D);ncbi_101116587(ALOX15);ncbi_101120029(LOC101120029);ncbi_101120062(PLA2G5)	K07415+K01047+K07413+K16342+K16342+K00460+K16817+K01047
Organismal Systems	Nervous system	GABAergic synapse	15	90	0.0821561	0.315093	ko04727	ncbi_101105268(SLC32A1);ncbi_101105462(ABAT);ncbi_101105536(SLC6A11);ncbi_101108767(CACNA1S);ncbi_101110074(PRKCA);ncbi_101112183(GNG13);ncbi_101114770(SLC6A12);ncbi_101116182(SLC38A3);ncbi_101117719(KCNJ6);ncbi_101117810(LOC101117810);ncbi_101119495(GNAO1);ncbi_101121012(GABRG1);ncbi_101121462(SLC6A1);ncbi_101121776(GABRA4);ncbi_101122358(GABRB1)	K15015+K13524+K05044+K04857+K02677+K04547+K05045+K13576+K05000+K01580+K04534+K05186+K05034+K05175+K05181
Environmental Information Processing	Signal transduction	Ras signaling pathway	36	251	0.0832211	0.315466	ko04014	ncbi_100037684(CALML4);ncbi_101103280(TIAM1);ncbi_101104968(FGF16);ncbi_101106480(PLA1A);ncbi_101106508(TGFA);ncbi_101107420(LOC101107420);ncbi_101107460(ANGPT4);ncbi_101107882(PAK5);ncbi_101108303(RAPGEF5);ncbi_101109353(FGF1);ncbi_101110074(PRKCA);ncbi_101110179(KSR2);ncbi_101110241(SHC4);ncbi_101110290(MRAS);ncbi_101111472(PLA2G4A);ncbi_101112183(GNG13);ncbi_101112331(FLT3);ncbi_101114661(PLD1…	K02183+K05731+K04358+K13618+K08774+K01047+K05467+K05736+K08019+K18496+K02677+K18529+K17449+K07831+K16342+K04547+K05092+K01115+K05462+K04358+K16342+K04358+K04358+K08015+K17630+K08732+K02583+K16817+K01047+K04440+K08887+K02649+K04359+K10785+K02183+K04358
Metabolism	Amino acid metabolism	Alanine, aspartate and glutamate metabolism	8	41	0.0871888	0.323206	ko00250	ncbi_101103446(AGXT);ncbi_101105462(ABAT);ncbi_101107584(CPS1);ncbi_101111158(GOT1L1);ncbi_101111973(DDO);ncbi_101117810(LOC101117810);ncbi_101120570(GFPT2);ncbi_101121435(ASPA)	K00830+K13524+K01948+K14454+K00272+K01580+K00820+K01437
Metabolism	Carbohydrate metabolism	Glycolysis / Gluconeogenesis	12	69	0.0872457	0.323206	ko00010	ncbi_101105422(ALDOC);ncbi_101109164(ENO2);ncbi_101109831(ALDH1A3);ncbi_101111965(ADH1C);ncbi_101113460(FBP2);ncbi_101114294(LOC101114294);ncbi_101123502(PGAM2);ncbi_114115282(LOC114115282);ncbi_114115283(LOC114115283);ncbi_443086(ENO3);ncbi_443440(ALDOB);ncbi_443489(PFKM)	K01623+K01689+K00129+K13951+K03841+K01834+K01834+K13952+K13952+K01689+K01623+K00850
Organismal Systems	Sensory system	Phototransduction	6	28	0.0905571	0.331704	ko04744	ncbi_100037684(CALML4);ncbi_101108346(LOC101108346);ncbi_101108609(GUCA1B);ncbi_101109549(RGS9);ncbi_101120932(GUCY2D);ncbi_121820456(LOC121820456)	K02183+K08328+K08328+K13765+K12321+K02183
Human Diseases	Infectious disease: parasitic	Chagas disease	21	137	0.0943919	0.341908	ko05142	ncbi_100101238(LOC100101238);ncbi_100194428(MAPK13);ncbi_100381267(SERPINE1);ncbi_101102148(PPP2R2C);ncbi_101105461(GNAL);ncbi_101113771(LOC101113771);ncbi_101119495(GNAO1);ncbi_101120093(LOC101120093);ncbi_101120665(MAPK10);ncbi_101123247(LOC101123247);ncbi_105613829(LOC105613829);ncbi_114113004(LOC114113004);ncbi_114113206(LOC114113206);ncbi_114114906(LOC114114906);ncbi_121816042(LOC121816042);…	K05408+K04441+K03982+K04354+K04633+K05408+K04534+K14624+K04440+K02649+K01283+K05415+K05415+K08057+K10785+K04379+K05443+K10030+K05425+K04519+K10159
Metabolism	Amino acid metabolism	Arginine biosynthesis	5	22	0.0962735	0.344892	ko00220	ncbi_101102207(OTC);ncbi_101107584(CPS1);ncbi_101111158(GOT1L1);ncbi_101122363(ARG1);ncbi_443533(NOS1)	K00611+K01948+K14454+K01476+K13240
Metabolism	Lipid metabolism	Ether lipid metabolism	9	49	0.0981574	0.347819	ko00565	ncbi_101107420(LOC101107420);ncbi_101108718(ENPP6);ncbi_101111472(PLA2G4A);ncbi_101112599(GAL3ST1);ncbi_101113069(UGT8);ncbi_101114661(PLD1);ncbi_101116150(PLA2G4D);ncbi_101120029(LOC101120029);ncbi_101120062(PLA2G5)	K01047+K08743+K16342+K01019+K04628+K01115+K16342+K16817+K01047
Human Diseases	Infectious disease: viral	Human papillomavirus infection	51	376	0.101147	0.348983	ko05165	ncbi_100126577(WNT2);ncbi_100144763(CCND1);ncbi_100171394(OVAR);ncbi_100196905(COL2A1);ncbi_100820740(TNXB);ncbi_101102060(WNT9A);ncbi_101102148(PPP2R2C);ncbi_101102299(WNT10B);ncbi_101102692(LAMA1);ncbi_101102790(COL4A3);ncbi_101102992(COL9A1);ncbi_101103310(ATP6V1C2);ncbi_101103546(FZD7);ncbi_101104343(PTGER4);ncbi_101105609(LOC101105609);ncbi_101107517(ITGB8);ncbi_101108743(CREB3L2);ncbi_10110…	K00182+K04503+K06751+K19719+K06252+K01064+K04354+K01357+K05637+K06237+K08131+K02148+K02432+K04261+K06751+K06591+K09048+K06090+K04385+K00445+K02432+K01357+K06751+K06093+K04659+K00182+K04659+K06586+K06584+K06482+K06237+K06252+K06238+K06093+K02842+K06251+K06525+K06253+K06094+K00444+K02153+K18952+K02649+K06751+K05415+K05415+K02375+K01064+K06250+K06589+K02235
Metabolism	Glycan biosynthesis and metabolism	Glycosphingolipid biosynthesis - lacto and neolacto series	6	29	0.10376	0.348983	ko00601	ncbi_101106675(A4GALT);ncbi_101108248(FUT1);ncbi_101117321(ST8SIA1);ncbi_101117403(B3GNT2);ncbi_101121025(B3GALT2);ncbi_105608435(FUT2)	K01988+K00718+K03371+K00741+K07820+K00718
Organismal Systems	Nervous system	Long-term depression	11	64	0.10531	0.348983	ko04730	ncbi_101110074(PRKCA);ncbi_101111472(PLA2G4A);ncbi_101112591(RYR1);ncbi_101113758(PRKG2);ncbi_101116150(PLA2G4D);ncbi_101117078(GRID2);ncbi_101119495(GNAO1);ncbi_114109674(ITPR3);ncbi_443271(GRIA1);ncbi_443273(GRIA3);ncbi_443533(NOS1)	K02677+K16342+K04961+K19477+K16342+K05207+K04534+K04960+K05197+K05199+K13240
Cellular Processes	Cellular community - eukaryotes	Focal adhesion	30	209	0.10534	0.348983	ko04510	ncbi_100144763(CCND1);ncbi_100196905(COL2A1);ncbi_100270715(MYLPF);ncbi_100820740(TNXB);ncbi_101102692(LAMA1);ncbi_101102790(COL4A3);ncbi_101102992(COL9A1);ncbi_101107228(CAV3);ncbi_101107517(ITGB8);ncbi_101107882(PAK5);ncbi_101110074(PRKCA);ncbi_101110241(SHC4);ncbi_101111897(MYLK2);ncbi_101115211(THBS4);ncbi_101116840(THBS2);ncbi_101117377(ITGA10);ncbi_101117689(ITGA8);ncbi_101118038(ITGA3);ncb…	K04503+K19719+K12758+K06252+K05637+K06237+K08131+K12959+K06591+K05736+K02677+K17449+K00907+K04659+K04659+K06586+K06584+K06482+K06237+K06252+K06238+K06251+K06525+K06253+K04440+K02649+K00907+K04359+K06250+K06589
Environmental Information Processing	Signal transduction	ErbB signaling pathway	14	86	0.10547	0.348983	ko04012	ncbi_101103044(ERBB4);ncbi_101103724(EREG);ncbi_101103889(ERBB3);ncbi_101106508(TGFA);ncbi_101107882(PAK5);ncbi_101110074(PRKCA);ncbi_101110241(SHC4);ncbi_101112537(NRG3);ncbi_101120665(MAPK10);ncbi_101121110(ABL2);ncbi_101121348(NRG2);ncbi_101123247(LOC101123247);ncbi_105603144(NRG4);ncbi_443427(AREG)	K05085+K09784+K05084+K08774+K05736+K02677+K17449+K05457+K04440+K08887+K05456+K02649+K05458+K09782
Organismal Systems	Environmental adaptation	Circadian entrainment	16	101	0.10598	0.348983	ko04713	ncbi_100037684(CALML4);ncbi_101102032(KCNJ9);ncbi_101110074(PRKCA);ncbi_101111289(RYR3);ncbi_101112183(GNG13);ncbi_101112591(RYR1);ncbi_101113758(PRKG2);ncbi_101115095(KCNJ3);ncbi_101117719(KCNJ6);ncbi_101119495(GNAO1);ncbi_114109674(ITPR3);ncbi_121820456(LOC121820456);ncbi_443218(FOS);ncbi_443271(GRIA1);ncbi_443273(GRIA3);ncbi_443533(NOS1)	K02183+K05002+K02677+K04963+K04547+K04961+K19477+K04997+K05000+K04534+K04960+K02183+K04379+K05197+K05199+K13240
Human Diseases	Cancer: overview	Choline metabolism in cancer	16	101	0.10598	0.348983	ko05231	ncbi_101102720(DGKB);ncbi_101105348(LOC101105348);ncbi_101107837(SLC44A5);ncbi_101110074(PRKCA);ncbi_101111472(PLA2G4A);ncbi_101112740(SLC22A1);ncbi_101114661(PLD1);ncbi_101115344(PCYT1B);ncbi_101116150(PLA2G4D);ncbi_101118864(RALGDS);ncbi_101119179(SLC44A3);ncbi_101120665(MAPK10);ncbi_101123247(LOC101123247);ncbi_101123294(SLC22A4);ncbi_114110564(PDGFA);ncbi_443218(FOS)	K00901+K15377+K15377+K02677+K16342+K08198+K01115+K00968+K16342+K08732+K15282+K04440+K02649+K08202+K04359+K04379
Human Diseases	Infectious disease: viral	Influenza A	30	211	0.115209	0.373028	ko05164	ncbi_100294595(SOCS3);ncbi_101106952(KPNA2);ncbi_101108961(LOC101108961);ncbi_101108962(DQA);ncbi_101109219(LOC101109219);ncbi_101109915(LOC101109915);ncbi_101110074(PRKCA);ncbi_101110181(LOC101110181);ncbi_101112066(PLG);ncbi_101118514(LOC101118514);ncbi_101120093(LOC101120093);ncbi_101120216(TMPRSS2);ncbi_101120392(LOC101120392);ncbi_101122104(DNAJB1);ncbi_101123247(LOC101123247);ncbi_105605624…	K04696+K15043+K06752+K06752+K06752+K14216+K02677+K14216+K01315+K06752+K14624+K09633+K06752+K09507+K02649+K14285+K05415+K05415+K08738+K12648+K14216+K05482+K04383+K10030+K05425+K04519+K05404+K14216+K15042+K04722
Organismal Systems	Immune system	C-type lectin receptor signaling pathway	17	110	0.116205	0.373028	ko04625	ncbi_100037684(CALML4);ncbi_100194428(MAPK13);ncbi_101104735(CLEC4D);ncbi_101110290(MRAS);ncbi_101111483(BCL3);ncbi_101119239(NFATC2);ncbi_101120186(LOC101120186);ncbi_101120665(MAPK10);ncbi_101121578(EGR3);ncbi_101122407(EGR2);ncbi_101123141(CCL22);ncbi_101123247(LOC101123247);ncbi_114109674(ITPR3);ncbi_121820456(LOC121820456);ncbi_443342(IL10);ncbi_443472(IL12B);ncbi_443539(IL1B)	K02183+K04441+K10058+K07831+K09258+K17332+K21083+K04440+K12497+K12496+K21095+K02649+K04960+K02183+K05443+K05425+K04519
Environmental Information Processing	Membrane transport	ABC transporters	10	58	0.116986	0.373028	ko02010	ncbi_101107781(ABCB5);ncbi_101107988(ABCG4);ncbi_101111169(ABCA2);ncbi_101112460(LOC101112460);ncbi_101119776(ABCC2);ncbi_101120522(ABCC8);ncbi_101121256(LOC101121256);ncbi_105605916(LOC105605916);ncbi_105605961(LOC105605961);ncbi_121819380(ABCA13)	K05660+K05680+K05642+K05658+K05666+K05032+K05658+K05673+K05673+K05647
Metabolism	Glycan biosynthesis and metabolism	Glycosphingolipid biosynthesis - globo and isoglobo series	4	17	0.119003	0.373028	ko00603	ncbi_101106675(A4GALT);ncbi_101108248(FUT1);ncbi_101117321(ST8SIA1);ncbi_105608435(FUT2)	K01988+K00718+K03371+K00718
Metabolism	Metabolism of cofactors and vitamins	Pantothenate and CoA biosynthesis	4	17	0.119003	0.373028	ko00770	ncbi_101102070(DPYS);ncbi_101110627(GADL1);ncbi_101119507(UPB1);ncbi_101122795(ENPP3)	K01464+K18966+K01431+K01513
Organismal Systems	Nervous system	Serotonergic synapse	19	126	0.121065	0.375877	ko04726	ncbi_101102032(KCNJ9);ncbi_101105660(KCNN2);ncbi_101107486(LOC101107486);ncbi_101108767(CACNA1S);ncbi_101110074(PRKCA);ncbi_101111375(HTR1B);ncbi_101111472(PLA2G4A);ncbi_101112183(GNG13);ncbi_101113685(ALOX12);ncbi_101115095(KCNJ3);ncbi_101116150(PLA2G4D);ncbi_101116587(ALOX15);ncbi_101117482(LOC101117482);ncbi_101117719(KCNJ6);ncbi_101119495(GNAO1);ncbi_101122172(HTR1D);ncbi_101122358(GABRB1);nc…	K05002+K04943+K07413+K04857+K02677+K04153+K16342+K04547+K00458+K04997+K16342+K00460+K04161+K05000+K04534+K04153+K05181+K04960+K07414
Human Diseases	Infectious disease: parasitic	Toxoplasmosis	20	134	0.122986	0.37824	ko05145	ncbi_100194428(MAPK13);ncbi_100913152(HSPA1A);ncbi_101102692(LAMA1);ncbi_101107064(HSPA6);ncbi_101108961(LOC101108961);ncbi_101108962(DQA);ncbi_101109219(LOC101109219);ncbi_101112844(HSPA8);ncbi_101117117(LOC101117117);ncbi_101118514(LOC101118514);ncbi_101119495(GNAO1);ncbi_101120392(LOC101120392);ncbi_101120665(MAPK10);ncbi_101120946(IL10RA);ncbi_114110979(LOC114110979);ncbi_114113248(LOC1141132…	K04441+K03283+K05637+K03283+K06752+K06752+K06752+K03283+K03283+K06752+K04534+K06752+K04440+K05134+K03283+K08738+K03283+K05443+K05425+K10159
Environmental Information Processing	Signal transduction	Rap1 signaling pathway	32	229	0.125975	0.383491	ko04015	ncbi_100037684(CALML4);ncbi_100194428(MAPK13);ncbi_101102476(MAGI2);ncbi_101103280(TIAM1);ncbi_101104377(LOC101104377);ncbi_101104968(FGF16);ncbi_101107460(ANGPT4);ncbi_101108303(RAPGEF5);ncbi_101109353(FGF1);ncbi_101110074(PRKCA);ncbi_101110290(MRAS);ncbi_101111138(LPAR3);ncbi_101112926(ADORA2A);ncbi_101114699(F2RL3);ncbi_101114893(PARD6A);ncbi_101115414(EFNA3);ncbi_101116004(FGF4);ncbi_10111671…	K02183+K04441+K05629+K05731+K17700+K04358+K05467+K08019+K18496+K02677+K07831+K04294+K04266+K04236+K06093+K05462+K04358+K04358+K04358+K08015+K06093+K08732+K02583+K04534+K05689+K18952+K02649+K04359+K10785+K02183+K04289+K04358
Organismal Systems	Endocrine system	Insulin secretion	14	89	0.129875	0.383491	ko04911	ncbi_101105660(KCNN2);ncbi_101108597(KCNN4);ncbi_101108743(CREB3L2);ncbi_101108767(CACNA1S);ncbi_101110074(PRKCA);ncbi_101112056(KCNN1);ncbi_101112696(STX1A);ncbi_101113044(ATP1B4);ncbi_101120522(ABCC8);ncbi_101121431(RIMS2);ncbi_114109674(ITPR3);ncbi_443179(GCG);ncbi_443205(SLC2A2);ncbi_443461(SLC2A1)	K04943+K04945+K09048+K04857+K02677+K04942+K04560+K01540+K05032+K15297+K04960+K05259+K07593+K07299
Organismal Systems	Immune system	Fc epsilon RI signaling pathway	12	74	0.129889	0.383491	ko04664	ncbi_100144427(FCER1A);ncbi_100194428(MAPK13);ncbi_101110074(PRKCA);ncbi_101111472(PLA2G4A);ncbi_101113211(LOC101113211);ncbi_101116150(PLA2G4D);ncbi_101120665(MAPK10);ncbi_101123247(LOC101123247);MSTRG.16478(IGHG1);MSTRG.16479(IGHG2);MSTRG.16482(IGHV4-39);MSTRG.16484(IGHV4-39)	K08089+K04441+K02677+K16342+K06856+K16342+K04440+K02649+K06856+K06856+K06856+K06856
Metabolism	Metabolism of cofactors and vitamins	Porphyrin metabolism	8	45	0.132475	0.383491	ko00860	ncbi_100534644(UGT1A1);ncbi_100534646(UGT1A4);ncbi_100534650(UGT2B7);ncbi_101117163(LOC101117163);ncbi_114110057(LOC114110057);ncbi_114112219(LOC114112219);ncbi_121816013(LOC121816013);ncbi_443053(CP)	K00699+K00699+K00699+K00699+K00699+K00699+K00699+K13624
Metabolism	Carbohydrate metabolism	Pentose phosphate pathway	6	31	0.132954	0.383491	ko00030	ncbi_101105149(LOC101105149);ncbi_101105422(ALDOC);ncbi_101107229(TKT);ncbi_101113460(FBP2);ncbi_443440(ALDOB);ncbi_443489(PFKM)	K01619+K01623+K00615+K03841+K01623+K00850
Organismal Systems	Sensory system	Phototransduction - fly	6	31	0.132954	0.383491	ko04745	ncbi_100037684(CALML4);ncbi_101109927(DAGLA);ncbi_101110074(PRKCA);ncbi_101112183(GNG13);ncbi_101114632(MYO3A);ncbi_121820456(LOC121820456)	K02183+K13806+K02677+K04547+K08834+K02183
Environmental Information Processing	Signal transduction	Phospholipase D signaling pathway	23	159	0.133589	0.383491	ko04072	ncbi_100144427(FCER1A);ncbi_100307041(F2);ncbi_101102720(DGKB);ncbi_101110074(PRKCA);ncbi_101110241(SHC4);ncbi_101110290(MRAS);ncbi_101111138(LPAR3);ncbi_101111472(PLA2G4A);ncbi_101112654(AGPAT4);ncbi_101113211(LOC101113211);ncbi_101114661(PLD1);ncbi_101116150(PLA2G4D);ncbi_101118864(RALGDS);ncbi_101119440(AGT);ncbi_101123247(LOC101123247);ncbi_114110564(PDGFA);ncbi_443346(LPAR1);ncbi_443418(CXCL…	K08089+K01313+K00901+K02677+K17449+K07831+K04294+K16342+K13523+K06856+K01115+K16342+K08732+K09821+K02649+K04359+K04289+K10030+K04609+K06856+K06856+K06856+K06856
Organismal Systems	Endocrine system	Ovarian steroidogenesis	11	67	0.134104	0.383491	ko04913	ncbi_100048994(CYP11A1);ncbi_100170113(CYP1A1);ncbi_101107541(LOC101107541);ncbi_101109214(LOC101109214);ncbi_101111472(PLA2G4A);ncbi_101113228(LHCGR);ncbi_101116150(PLA2G4D);ncbi_105614315(LOC105614315);ncbi_106990122(LOC106990122);ncbi_114108656(LOC114108656);ncbi_493968(CYP17A1)	K00498+K07408+K04119+K07408+K16342+K04248+K16342+K04119+K04119+K04119+K00512
Organismal Systems	Sensory system	Taste transduction	16	105	0.136393	0.386644	ko04742	ncbi_100170325(SCNN1B);ncbi_101103020(KCNK5);ncbi_101104779(P2RX3);ncbi_101111375(HTR1B);ncbi_101111411(PKD2L1);ncbi_101112183(GNG13);ncbi_101121776(GABRA4);ncbi_101122172(HTR1D);ncbi_101122924(SCN9A);ncbi_114109674(ITPR3);ncbi_443488(SCNN1A);MSTRG.1398(--);MSTRG.16403(--);MSTRG.17738(Pol);MSTRG.303(--);MSTRG.8114(--)	K04825+K04916+K05217+K04153+K04990+K04547+K05175+K04153+K04841+K04960+K04824+K08474+K08474+K08474+K08474+K08474
Organismal Systems	Nervous system	Cholinergic synapse	17	113	0.13888	0.389989	ko04725	ncbi_101102897(CHRM2);ncbi_101108743(CREB3L2);ncbi_101108767(CACNA1S);ncbi_101110074(PRKCA);ncbi_101112183(GNG13);ncbi_101113104(CHRNA7);ncbi_101115095(KCNJ3);ncbi_101117029(CHRM1);ncbi_101117719(KCNJ6);ncbi_101117817(CHAT);ncbi_101119495(GNAO1);ncbi_101120673(KCNQ3);ncbi_101123247(LOC101123247);ncbi_101123388(KCNJ12);ncbi_101123499(CHRNB4);ncbi_114109674(ITPR3);ncbi_443218(FOS)	K04130+K09048+K04857+K02677+K04547+K04809+K04997+K04129+K05000+K00623+K04534+K04928+K02649+K05005+K04815+K04960+K04379
Metabolism	Lipid metabolism	Primary bile acid biosynthesis	4	18	0.139965	0.389989	ko00120	ncbi_101103641(AKR1D1);ncbi_101106409(BAAT);ncbi_101119853(LOC101119853);ncbi_101121460(ACOX2)	K00251+K00659+K07431+K10214
Human Diseases	Cancer: specific types	Hepatocellular carcinoma	26	184	0.141846	0.391879	ko05225	ncbi_100126577(WNT2);ncbi_100144763(CCND1);ncbi_101102060(WNT9A);ncbi_101102299(WNT10B);ncbi_101103546(FZD7);ncbi_101106508(TGFA);ncbi_101106720(LOC101106720);ncbi_101107831(LOC101107831);ncbi_101109815(AXIN2);ncbi_101110074(PRKCA);ncbi_101110241(SHC4);ncbi_101110262(DPF1);ncbi_101111785(WNT6);ncbi_101112309(FZD1);ncbi_101113129(WNT10A);ncbi_101115496(LOC101115496);ncbi_101116782(WNT2B);ncbi_1011…	K00182+K04503+K01064+K01357+K02432+K08774+K00799+K00799+K04385+K02677+K17449+K22198+K00445+K02432+K01357+K00799+K00182+K00799+K02842+K04402+K00444+K02649+K00799+K02375+K01064+K02235
Organismal Systems	Nervous system	Dopaminergic synapse	20	137	0.144105	0.394776	ko04728	ncbi_100037684(CALML4);ncbi_100194428(MAPK13);ncbi_101102032(KCNJ9);ncbi_101102148(PPP2R2C);ncbi_101105461(GNAL);ncbi_101108743(CREB3L2);ncbi_101110074(PRKCA);ncbi_101112183(GNG13);ncbi_101113663(KIF5C);ncbi_101114778(DRD5);ncbi_101115095(KCNJ3);ncbi_101117719(KCNJ6);ncbi_101119495(GNAO1);ncbi_101120619(TH);ncbi_101120665(MAPK10);ncbi_114109674(ITPR3);ncbi_121820456(LOC121820456);ncbi_443218(FOS)…	K02183+K04441+K05002+K04354+K04633+K09048+K02677+K04547+K10396+K05840+K04997+K05000+K04534+K00501+K04440+K04960+K02183+K04379+K05197+K05199
Organismal Systems	Immune system	Th17 cell differentiation	18	122	0.148822	0.404301	ko04659	ncbi_100127209(HSP90AA1);ncbi_100194428(MAPK13);ncbi_101102232(IL27RA);ncbi_101107973(RARA);ncbi_101108961(LOC101108961);ncbi_101108962(DQA);ncbi_101109219(LOC101109219);ncbi_101111234(IRF4);ncbi_101111845(RXRG);ncbi_101118514(LOC101118514);ncbi_101119104(RORC);ncbi_101119239(NFATC2);ncbi_101120392(LOC101120392);ncbi_101120665(MAPK10);ncbi_121816042(LOC121816042);ncbi_443218(FOS);ncbi_443467(AHR)…	K04079+K04441+K19598+K08527+K06752+K06752+K06752+K09445+K08526+K06752+K08534+K17332+K06752+K04440+K10785+K04379+K09093+K04519
Organismal Systems	Nervous system	Synaptic vesicle cycle	13	84	0.153837	0.412411	ko04721	ncbi_101102712(SYT1);ncbi_101103310(ATP6V1C2);ncbi_101105268(SLC32A1);ncbi_101105536(SLC6A11);ncbi_101112696(STX1A);ncbi_101114770(SLC6A12);ncbi_101118063(SLC1A7);ncbi_101121462(SLC6A1);ncbi_101122020(ATP6V0E2);ncbi_101123296(SLC6A7);ncbi_443246(SLC1A3);ncbi_443247(SLC1A2);ncbi_443514(SLC1A1)	K15290+K02148+K15015+K05044+K04560+K05045+K05618+K05034+K02153+K05040+K05614+K05613+K05612
Environmental Information Processing	Signal transduction	Hedgehog signaling pathway	9	54	0.154338	0.412411	ko04340	ncbi_100144763(CCND1);ncbi_101108200(LRP2);ncbi_101110291(PTCH2);ncbi_101111396(LOC101111396);ncbi_101112193(PTCH1);ncbi_101114169(GLI2);ncbi_101117666(SHH);ncbi_101120651(GLI1);ncbi_101123616(DHH)	K04503+K06233+K11101+K06231+K06225+K16798+K11988+K16797+K11990
Metabolism	Glycan biosynthesis and metabolism	Other types of O-glycan biosynthesis	8	47	0.158867	0.421063	ko00514	ncbi_101104350(GXYLT2);ncbi_101104386(GALNT14);ncbi_101104903(GALNTL5);ncbi_101109536(GALNT10);ncbi_101109586(GALNT17);ncbi_101117195(GALNT9);ncbi_105609977(XXYLT1);ncbi_114113140(LOC114113140)	K13676+K00710+K00710+K00710+K00710+K00710+K23800+K00778
Metabolism	Energy metabolism	Nitrogen metabolism	4	19	0.162266	0.426602	ko00910	ncbi_101107584(CPS1);ncbi_101110343(CA8);ncbi_101118196(CA3);ncbi_114116405(LOC114116405)	K01948+K01672+K01672+K01672
Human Diseases	Infectious disease: bacterial	Pertussis	12	78	0.170969	0.445886	ko05133	ncbi_100037684(CALML4);ncbi_100194428(MAPK13);ncbi_101103238(LOC101103238);ncbi_101120665(MAPK10);ncbi_101121825(LOC101121825);ncbi_121820456(LOC121820456);ncbi_443218(FOS);ncbi_443342(IL10);ncbi_443404(IL1A);ncbi_443418(CXCL8);ncbi_443472(IL12B);ncbi_443539(IL1B)	K02183+K04441+K05506+K04440+K03994+K02183+K04379+K05443+K04383+K10030+K05425+K04519
Human Diseases	Endocrine and metabolic disease	Type II diabetes mellitus	8	48	0.172922	0.447402	ko04930	ncbi_100294595(SOCS3);ncbi_101102503(LOC101102503);ncbi_101120522(ABCC8);ncbi_101120665(MAPK10);ncbi_101122295(PRKCZ);ncbi_101123247(LOC101123247);ncbi_106991336(MAFA);ncbi_443205(SLC2A2)	K04696+K04852+K05032+K04440+K18952+K02649+K07595+K07593
Human Diseases	Substance dependence	Amphetamine addiction	11	71	0.178362	0.457843	ko05031	ncbi_100037684(CALML4);ncbi_101108743(CREB3L2);ncbi_101110074(PRKCA);ncbi_101112696(STX1A);ncbi_101117101(FOSB);ncbi_101120169(ARC);ncbi_101120619(TH);ncbi_121820456(LOC121820456);ncbi_443218(FOS);ncbi_443271(GRIA1);ncbi_443273(GRIA3)	K02183+K09048+K02677+K04560+K09029+K15867+K00501+K02183+K04379+K05197+K05199
Metabolism	Amino acid metabolism	Phenylalanine, tyrosine and tryptophan biosynthesis	2	7	0.184533	0.463173	ko00400	ncbi_101110405(PAH);ncbi_101111158(GOT1L1)	K00500+K14454
Human Diseases	Cancer: specific types	Endometrial cancer	10	64	0.186106	0.463173	ko05213	ncbi_100144763(CCND1);ncbi_101109815(AXIN2);ncbi_101119747(CDH1);ncbi_101120573(GADD45B);ncbi_101121501(CTNNA2);ncbi_101123247(LOC101123247);ncbi_101123346(CTNNA3);ncbi_114110421(LOC114110421);MSTRG.14191(--);MSTRG.20224(--)	K04503+K04385+K05689+K04402+K05691+K02649+K05691+K05691+K05691+K05691
Metabolism	Lipid metabolism	alpha-Linolenic acid metabolism	5	27	0.186122	0.463173	ko00592	ncbi_101107420(LOC101107420);ncbi_101111472(PLA2G4A);ncbi_101116150(PLA2G4D);ncbi_101120029(LOC101120029);ncbi_101120062(PLA2G5)	K01047+K16342+K16342+K16817+K01047
Organismal Systems	Endocrine system	Renin-angiotensin system	5	27	0.186122	0.463173	ko04614	ncbi_100048991(KLK1);ncbi_101119440(AGT);ncbi_105613829(LOC105613829);ncbi_121817111(LOC121817111);ncbi_443310(REN)	K01325+K09821+K01283+K01389+K01380
Environmental Information Processing	Signal transduction	NF-kappa B signaling pathway	18	127	0.191646	0.470518	ko04064	ncbi_101113211(LOC101113211);ncbi_101113636(LOC101113636);ncbi_101114285(LOC101114285);ncbi_101116972(LOC101116972);ncbi_101119957(CCL21);ncbi_101120573(GADD45B);ncbi_101122820(LTB);ncbi_101123078(LTA);ncbi_105616741(LOC105616741);ncbi_114108665(LOC114108665);ncbi_121816042(LOC121816042);ncbi_443380(CXCL1);ncbi_443418(CXCL8);ncbi_443539(IL1B);MSTRG.16478(IGHG1);MSTRG.16479(IGHG2);MSTRG.16482(IGHV…	K06856+K06527+K12964+K05477+K16062+K04402+K03157+K05468+K05399+K05505+K10785+K05505+K10030+K04519+K06856+K06856+K06856+K06856
Cellular Processes	Cellular community - eukaryotes	Signaling pathways regulating pluripotency of stem cells	21	151	0.19196	0.470518	ko04550	ncbi_100126577(WNT2);ncbi_100194428(MAPK13);ncbi_101102060(WNT9A);ncbi_101102299(WNT10B);ncbi_101103546(FZD7);ncbi_101109815(AXIN2);ncbi_101110180(LIF);ncbi_101110563(SOX2);ncbi_101111785(WNT6);ncbi_101112309(FZD1);ncbi_101113129(WNT10A);ncbi_101114208(ZFHX3);ncbi_101116782(WNT2B);ncbi_101118991(FZD10);ncbi_101121415(WNT5B);ncbi_101123247(LOC101123247);ncbi_114117561(FZD8);ncbi_121820714(WNT9B);n…	K00182+K04441+K01064+K01357+K02432+K04385+K05419+K16796+K00445+K02432+K01357+K09378+K00182+K02842+K00444+K02649+K02375+K01064+K13578+K04667+K02235
Human Diseases	Substance dependence	Nicotine addiction	7	42	0.194527	0.473253	ko05033	ncbi_101105268(SLC32A1);ncbi_101113104(CHRNA7);ncbi_101121012(GABRG1);ncbi_101121776(GABRA4);ncbi_101122358(GABRB1);ncbi_443271(GRIA1);ncbi_443273(GRIA3)	K15015+K04809+K05186+K05175+K05181+K05197+K05199
Organismal Systems	Sensory system	Inflammatory mediator regulation of TRP channels	16	112	0.200069	0.483128	ko04750	ncbi_100037684(CALML4);ncbi_100194428(MAPK13);ncbi_101104343(PTGER4);ncbi_101104537(TRPM8);ncbi_101107486(LOC101107486);ncbi_101110074(PRKCA);ncbi_101111472(PLA2G4A);ncbi_101113062(ASIC3);ncbi_101113685(ALOX12);ncbi_101116150(PLA2G4D);ncbi_101120562(ASIC1);ncbi_101120665(MAPK10);ncbi_101123247(LOC101123247);ncbi_114109674(ITPR3);ncbi_121820456(LOC121820456);ncbi_443539(IL1B)	K02183+K04441+K04261+K04983+K07413+K02677+K16342+K04830+K00458+K16342+K04829+K04440+K02649+K04960+K02183+K04519
Human Diseases	Cancer: specific types	Melanoma	11	73	0.202784	0.486085	ko05218	ncbi_100144763(CCND1);ncbi_101104968(FGF16);ncbi_101109353(FGF1);ncbi_101116004(FGF4);ncbi_101116719(FGF6);ncbi_101116844(FGF9);ncbi_101119747(CDH1);ncbi_101120573(GADD45B);ncbi_101123247(LOC101123247);ncbi_114110564(PDGFA);ncbi_780460(FGF18)	K04503+K04358+K18496+K04358+K04358+K04358+K05689+K04402+K02649+K04359+K04358
Organismal Systems	Immune system	Chemokine signaling pathway	26	194	0.212284	0.505143	ko04062	ncbi_100101238(LOC100101238);ncbi_101103238(LOC101103238);ncbi_101103280(TIAM1);ncbi_101104302(CCL20);ncbi_101107075(FGR);ncbi_101110241(SHC4);ncbi_101112183(GNG13);ncbi_101113771(LOC101113771);ncbi_101114285(LOC101114285);ncbi_101114628(CCL1);ncbi_101115284(CCR6);ncbi_101117556(CCL24);ncbi_101119832(LOC101119832);ncbi_101119957(CCL21);ncbi_101120093(LOC101120093);ncbi_101120186(LOC101120186);ncb…	K05408+K05506+K05731+K14625+K08891+K17449+K04547+K05408+K12964+K05514+K04181+K21097+K16597+K16062+K14624+K21083+K16598+K05507+K18952+K21095+K02649+K05505+K04178+K05505+K10030+K08011
Metabolism	Amino acid metabolism	Lysine biosynthesis	1	2	0.214458	0.506618	ko00300	ncbi_114113035(LOC114113035)	K00825
Metabolism	Lipid metabolism	Sphingolipid metabolism	8	51	0.218155	0.511644	ko00600	ncbi_101102559(CERS4);ncbi_101110257(SPTLC3);ncbi_101112599(GAL3ST1);ncbi_101113069(UGT8);ncbi_101114836(B4GALT6);ncbi_101118389(DEGS2);ncbi_101121732(ASAH2);ncbi_101123121(SGMS2)	K04710+K00654+K01019+K04628+K07553+K04712+K12349+K04714
Human Diseases	Infectious disease: viral	Measles	26	196	0.228128	0.524357	ko05162	ncbi_100144763(CCND1);ncbi_100913152(HSPA1A);ncbi_101107064(HSPA6);ncbi_101109915(LOC101109915);ncbi_101110181(LOC101110181);ncbi_101112844(HSPA8);ncbi_101117117(LOC101117117);ncbi_101120665(MAPK10);ncbi_101121494(RAB9B);ncbi_101123247(LOC101123247);ncbi_114110979(LOC114110979);ncbi_114113004(LOC114113004);ncbi_114113206(LOC114113206);ncbi_114113248(LOC114113248);ncbi_114117288(LOC114117288);ncbi…	K04503+K03283+K03283+K14216+K14216+K03283+K03283+K04440+K07900+K02649+K03283+K05415+K05415+K08738+K12648+K03283+K10785+K14216+K04379+K04383+K05425+K06470+K04519+K05404+K10159+K14216
Metabolism	Metabolism of cofactors and vitamins	Riboflavin metabolism	2	8	0.228401	0.524357	ko00740	ncbi_101113310(RFK);ncbi_101122795(ENPP3)	K00861+K01513
Metabolism	Metabolism of cofactors and vitamins	Vitamin B6 metabolism	2	8	0.228401	0.524357	ko00750	ncbi_101120382(PSAT1);ncbi_101123544(LOC101123544)	K00831+K07758
Organismal Systems	Digestive system	Pancreatic secretion	15	108	0.242453	0.552726	ko04972	ncbi_100462650(SLC26A3);ncbi_101107420(LOC101107420);ncbi_101110074(PRKCA);ncbi_101111766(ATP2A1);ncbi_101112114(SCTR);ncbi_101113044(ATP1B4);ncbi_101115078(CLCA2);ncbi_101116002(LOC101116002);ncbi_101116575(LOC101116575);ncbi_101120062(PLA2G5);ncbi_105614340(LOC105614340);ncbi_114109674(ITPR3);ncbi_114110139(SCT);ncbi_114115250(LOC114115250);ncbi_114115251(LOC114115251)	K14078+K01047+K02677+K05853+K04588+K01540+K05028+K05030+K18152+K01047+K01242+K04960+K05263+K01242+K18152
Organismal Systems	Immune system	Leukocyte transendothelial migration	17	125	0.251409	0.569162	ko04670	ncbi_100194428(MAPK13);ncbi_100270715(MYLPF);ncbi_101102362(CLDN19);ncbi_101110074(PRKCA);ncbi_101113636(LOC101113636);ncbi_101117178(RASSF5);ncbi_101121501(CTNNA2);ncbi_101123247(LOC101123247);ncbi_101123346(CTNNA3);ncbi_106990125(CLDN20);ncbi_114110421(LOC114110421);ncbi_114110977(CLDN23);ncbi_780473(CLDN1);ncbi_780476(CLDN3);ncbi_780489(NCF1);MSTRG.14191(--);MSTRG.20224(--)	K04441+K12758+K06087+K02677+K06527+K08015+K05691+K02649+K05691+K06087+K05691+K06087+K06087+K06087+K08011+K05691+K05691
Human Diseases	Neurodegenerative disease	Spinocerebellar ataxia	14	101	0.254733	0.57271	ko05017	ncbi_101102768(DAB1);ncbi_101105027(TRPC3);ncbi_101106728(SPTBN2);ncbi_101110074(PRKCA);ncbi_101111766(ATP2A1);ncbi_101112591(RYR1);ncbi_101113249(FGF14);ncbi_101120665(MAPK10);ncbi_101123247(LOC101123247);ncbi_114109674(ITPR3);ncbi_114117960(BEAN1);ncbi_443271(GRIA1);ncbi_443273(GRIA3);ncbi_443405(MYOD1)	K20054+K04966+K23932+K02677+K05853+K04961+K23920+K04440+K02649+K04960+K19324+K05197+K05199+K09064
Metabolism	Amino acid metabolism	Histidine metabolism	4	23	0.261543	0.583994	ko00340	ncbi_101109312(CARNS1);ncbi_101109831(ALDH1A3);ncbi_101110987(CNDP1);ncbi_101121435(ASPA)	K14755+K00129+K05604+K01437
Metabolism	Glycan biosynthesis and metabolism	Glycosphingolipid biosynthesis - ganglio series	3	16	0.271009	0.601012	ko00604	ncbi_101108622(ST6GALNAC5);ncbi_101117321(ST8SIA1);ncbi_101119388(B4GALNT1)	K03375+K03371+K00725
Human Diseases	Drug resistance: antineoplastic	Antifolate resistance	6	39	0.279341	0.615305	ko01523	ncbi_101113685(ALOX12);ncbi_101119776(ABCC2);ncbi_101120775(FOLR3);ncbi_105605916(LOC105605916);ncbi_105605961(LOC105605961);ncbi_443539(IL1B)	K00458+K05666+K13649+K05673+K05673+K04519
Organismal Systems	Immune system	Toll-like receptor signaling pathway	16	120	0.286583	0.62601	ko04620	ncbi_100101238(LOC100101238);ncbi_100194428(MAPK13);ncbi_101113771(LOC101113771);ncbi_101114285(LOC101114285);ncbi_101120665(MAPK10);ncbi_101123247(LOC101123247);ncbi_105616741(LOC105616741);ncbi_114113004(LOC114113004);ncbi_114113206(LOC114113206);ncbi_443058(SPP1);ncbi_443218(FOS);ncbi_443418(CXCL8);ncbi_443472(IL12B);ncbi_443539(IL1B);ncbi_554254(TLR7);ncbi_554262(TLR2)	K05408+K04441+K05408+K12964+K04440+K02649+K05399+K05415+K05415+K06250+K04379+K10030+K05425+K04519+K05404+K10159
Metabolism	Glycan biosynthesis and metabolism	Glycosaminoglycan biosynthesis - heparan sulfate / heparin	4	24	0.288041	0.62601	ko00534	ncbi_101105173(HS3ST3A1);ncbi_101110949(HS6ST3);ncbi_101115554(LOC101115554);ncbi_101116370(HS3ST2)	K07809+K08103+K07809+K07808
Organismal Systems	Endocrine system	Prolactin signaling pathway	12	88	0.295897	0.638823	ko04917	ncbi_100144763(CCND1);ncbi_100194428(MAPK13);ncbi_100294595(SOCS3);ncbi_101110241(SHC4);ncbi_101113228(LHCGR);ncbi_101120619(TH);ncbi_101120665(MAPK10);ncbi_101123247(LOC101123247);ncbi_443066(ESR2);ncbi_443205(SLC2A2);ncbi_443218(FOS);ncbi_493968(CYP17A1)	K04503+K04441+K04696+K17449+K04248+K00501+K04440+K02649+K08551+K07593+K04379+K00512
Metabolism	Metabolism of cofactors and vitamins	Nicotinate and nicotinamide metabolism	6	40	0.299908	0.643223	ko00760	ncbi_101116575(LOC101116575);ncbi_101122795(ENPP3);ncbi_105614340(LOC105614340);ncbi_114114873(LOC114114873);ncbi_114115250(LOC114115250);ncbi_114115251(LOC114115251)	K18152+K01513+K01242+K03783+K01242+K18152
Metabolism	Biosynthesis of other secondary metabolites	Caffeine metabolism	1	3	0.303782	0.647274	ko00232	ncbi_101109838(LOC101109838)	K00365
Environmental Information Processing	Signal transduction	Apelin signaling pathway	19	147	0.310772	0.657868	ko04371	ncbi_100037684(CALML4);ncbi_100144763(CCND1);ncbi_100303607(CCN2);ncbi_100381267(SERPINE1);ncbi_101110290(MRAS);ncbi_101111289(RYR3);ncbi_101111897(MYLK2);ncbi_101112183(GNG13);ncbi_101112591(RYR1);ncbi_101115408(MYL3);ncbi_101116716(SLC8A1);ncbi_101119747(CDH1);ncbi_105603910(MYLK4);ncbi_114109674(ITPR3);ncbi_121820456(LOC121820456);ncbi_443058(SPP1);ncbi_443533(NOS1);ncbi_443547(EGR1);ncbi_4944…	K02183+K04503+K06827+K03982+K07831+K04963+K00907+K04547+K04961+K12749+K05849+K05689+K00907+K04960+K02183+K06250+K13240+K09203+K08769
Metabolism	Energy metabolism	Sulfur metabolism	2	10	0.317159	0.663188	ko00920	ncbi_101122238(PAPSS2);ncbi_101123377(PAPSS1)	K13811+K13811
Organismal Systems	Development and regeneration	Osteoclast differentiation	17	131	0.318067	0.663188	ko04380	ncbi_100194428(MAPK13);ncbi_100294595(SOCS3);ncbi_101105447(TREM2);ncbi_101111137(FOSL1);ncbi_101114799(LOC101114799);ncbi_101117101(FOSB);ncbi_101119239(NFATC2);ncbi_101120665(MAPK10);ncbi_101122510(FHL2);ncbi_101123247(LOC101123247);ncbi_114113004(LOC114113004);ncbi_114113206(LOC114113206);ncbi_443117(JUNB);ncbi_443218(FOS);ncbi_443404(IL1A);ncbi_443539(IL1B);ncbi_780489(NCF1)	K04441+K04696+K14378+K04502+K06551+K09029+K17332+K04440+K14380+K02649+K05415+K05415+K09028+K04379+K04383+K04519+K08011
Metabolism	Carbohydrate metabolism	Fructose and mannose metabolism	5	33	0.319388	0.663188	ko00051	ncbi_101105422(ALDOC);ncbi_101113460(FBP2);ncbi_101120824(AKR1B1);ncbi_443440(ALDOB);ncbi_443489(PFKM)	K01623+K03841+K00011+K01623+K00850
Organismal Systems	Immune system	B cell receptor signaling pathway	11	82	0.32707	0.674841	ko04662	ncbi_101104586(CD79B);ncbi_101111510(CD19);ncbi_101113211(LOC101113211);ncbi_101119239(NFATC2);ncbi_101123247(LOC101123247);ncbi_443017(CR2);ncbi_443218(FOS);MSTRG.16478(IGHG1);MSTRG.16479(IGHG2);MSTRG.16482(IGHV4-39);MSTRG.16484(IGHV4-39)	K06507+K06465+K06856+K17332+K02649+K04012+K04379+K06856+K06856+K06856+K06856
Human Diseases	Infectious disease: bacterial	Tuberculosis	28	225	0.333622	0.68403	ko05152	ncbi_100037684(CALML4);ncbi_100194428(MAPK13);ncbi_101108961(LOC101108961);ncbi_101108962(DQA);ncbi_101109219(LOC101109219);ncbi_101113211(LOC101113211);ncbi_101118514(LOC101118514);ncbi_101119835(LOC101119835);ncbi_101120392(LOC101120392);ncbi_101120665(MAPK10);ncbi_101120946(IL10RA);ncbi_105616741(LOC105616741);ncbi_114113004(LOC114113004);ncbi_114113206(LOC114113206);ncbi_114113248(LOC11411324…	K02183+K04441+K06752+K06752+K06752+K06856+K06752+K04077+K06752+K04440+K05134+K05399+K05415+K05415+K08738+K02183+K05482+K10048+K05443+K13916+K04383+K05425+K04519+K10159+K06856+K06856+K06856+K06856
Metabolism	Metabolism of cofactors and vitamins	Thiamine metabolism	3	18	0.336305	0.68522	ko00730	ncbi_101101962(LOC101101962);ncbi_101113475(AK8);ncbi_101123195(ALPL)	K01077+K00939+K01077
Metabolism	Amino acid metabolism	Tryptophan metabolism	7	50	0.3396	0.687638	ko00380	ncbi_100170113(CYP1A1);ncbi_101108757(ALDH8A1);ncbi_101109214(LOC101109214);ncbi_101115197(HAAO);ncbi_114113035(LOC114113035);MSTRG.6142(Inmt);MSTRG.6143(Inmt)	K07408+K23234+K07408+K00452+K00825+K00562+K00562
Organismal Systems	Endocrine system	Glucagon signaling pathway	14	108	0.342595	0.689419	ko04922	ncbi_100037684(CALML4);ncbi_101108743(CREB3L2);ncbi_101109323(PHKG1);ncbi_101113460(FBP2);ncbi_101114294(LOC101114294);ncbi_101123502(PGAM2);ncbi_114109674(ITPR3);ncbi_121820456(LOC121820456);ncbi_442998(PYGM);ncbi_443179(GCG);ncbi_443193(CPT1B);ncbi_443205(SLC2A2);ncbi_443461(SLC2A1);ncbi_443489(PFKM)	K02183+K09048+K00871+K03841+K01834+K01834+K04960+K02183+K00688+K05259+K19523+K07593+K07299+K00850
Human Diseases	Infectious disease: viral	Epstein-Barr virus infection	33	270	0.35504	0.708645	ko05169	ncbi_100144763(CCND1);ncbi_100171394(OVAR);ncbi_100194428(MAPK13);ncbi_101105609(LOC101105609);ncbi_101108961(LOC101108961);ncbi_101108962(DQA);ncbi_101109219(LOC101109219);ncbi_101109915(LOC101109915);ncbi_101110181(LOC101110181);ncbi_101111510(CD19);ncbi_101113211(LOC101113211);ncbi_101113217(LOC101113217);ncbi_101118514(LOC101118514);ncbi_101120392(LOC101120392);ncbi_101120573(GADD45B);ncbi_10…	K04503+K06751+K04441+K06751+K06752+K06752+K06752+K14216+K14216+K06465+K06856+K06751+K06752+K06752+K04402+K04440+K02649+K06468+K06751+K05415+K05415+K08738+K08057+K12648+K10785+K14216+K04012+K10159+K14216+K06856+K06856+K06856+K06856
Human Diseases	Infectious disease: bacterial	Bacterial invasion of epithelial cells	11	84	0.356839	0.708645	ko05100	ncbi_101105166(LOC101105166);ncbi_101107228(CAV3);ncbi_101110241(SHC4);ncbi_101113487(SEPTIN3);ncbi_101119747(CDH1);ncbi_101121501(CTNNA2);ncbi_101123247(LOC101123247);ncbi_101123346(CTNNA3);ncbi_114110421(LOC114110421);MSTRG.14191(--);MSTRG.20224(--)	K05757+K12959+K17449+K16938+K05689+K05691+K02649+K05691+K05691+K05691+K05691
Metabolism	Lipid metabolism	Synthesis and degradation of ketone bodies	2	11	0.360807	0.708645	ko00072	ncbi_101104112(BDH1);ncbi_101111590(HMGCS2)	K00019+K01641
Organismal Systems	Endocrine system	Aldosterone synthesis and secretion	13	101	0.360844	0.708645	ko04925	ncbi_100037684(CALML4);ncbi_100048994(CYP11A1);ncbi_101108743(CREB3L2);ncbi_101108767(CACNA1S);ncbi_101109927(DAGLA);ncbi_101110074(PRKCA);ncbi_101113044(ATP1B4);ncbi_101113222(NR4A1);ncbi_101114494(NR4A2);ncbi_101119440(AGT);ncbi_114108679(LOC114108679);ncbi_114109674(ITPR3);ncbi_121820456(LOC121820456)	K02183+K00498+K09048+K04857+K13806+K02677+K01540+K04465+K08558+K09821+K00513+K04960+K02183
Organismal Systems	Endocrine system	Cortisol synthesis and secretion	9	68	0.367196	0.716802	ko04927	ncbi_100048994(CYP11A1);ncbi_101108743(CREB3L2);ncbi_101108767(CACNA1S);ncbi_101111729(KCNK2);ncbi_101113222(NR4A1);ncbi_101119440(AGT);ncbi_114108679(LOC114108679);ncbi_114109674(ITPR3);ncbi_493968(CYP17A1)	K00498+K09048+K04857+K04913+K04465+K09821+K00513+K04960+K00512
Organismal Systems	Endocrine system	PPAR signaling pathway	11	85	0.371876	0.721616	ko03320	ncbi_100127208(SCD5);ncbi_101111590(HMGCS2);ncbi_101111845(RXRG);ncbi_101116760(APOA5);ncbi_101117273(APOC3);ncbi_101117785(APOA1);ncbi_101119853(LOC101119853);ncbi_101120755(FABP7);ncbi_101121460(ACOX2);ncbi_443193(CPT1B);ncbi_494434(UCP1)	K00507+K01641+K08526+K09025+K08759+K08757+K07431+K08756+K10214+K19523+K08769
Human Diseases	Neurodegenerative disease	Alzheimer disease	48	402	0.379746	0.732528	ko05010	ncbi_100037684(CALML4);ncbi_100126577(WNT2);ncbi_100294604(SNCA);ncbi_100302357(TUBA4A);ncbi_101102060(WNT9A);ncbi_101102299(WNT10B);ncbi_101103546(FZD7);ncbi_101106131(LOC101106131);ncbi_101108767(CACNA1S);ncbi_101109815(AXIN2);ncbi_101111289(RYR3);ncbi_101111586(AGER);ncbi_101111766(ATP2A1);ncbi_101111785(WNT6);ncbi_101112309(FZD1);ncbi_101113104(CHRNA7);ncbi_101113129(WNT10A);ncbi_101113663(KI…	K02183+K00182+K04528+K07374+K01064+K01357+K02432+K02266+K04857+K04385+K04963+K19722+K05853+K00445+K02432+K04809+K01357+K10396+K03949+K10407+K07374+K00182+K04129+K07374+K02842+K04440+K02270+K00444+K02271+K02649+K02165+K07375+K04960+K08738+K02272+K02375+K02272+K01389+K02273+K02183+K01064+K04383+K13240+K04519+K02235+K00412+K02262+K03881
Organismal Systems	Circulatory system	Vascular smooth muscle contraction	17	137	0.388788	0.744832	ko04270	ncbi_100037684(CALML4);ncbi_101107420(LOC101107420);ncbi_101108767(CACNA1S);ncbi_101110074(PRKCA);ncbi_101110925(MYL6B);ncbi_101111472(PLA2G4A);ncbi_101111897(MYLK2);ncbi_101112926(ADORA2A);ncbi_101113582(RAMP3);ncbi_101114458(EDN3);ncbi_101116150(PLA2G4D);ncbi_101119440(AGT);ncbi_101120062(PLA2G5);ncbi_101121448(PTGIR);ncbi_105603910(MYLK4);ncbi_114109674(ITPR3);ncbi_121820456(LOC121820456)	K02183+K01047+K04857+K02677+K12751+K16342+K00907+K04266+K08449+K05227+K16342+K09821+K01047+K04263+K00907+K04960+K02183
Metabolism	Metabolism of other amino acids	Glutathione metabolism	8	61	0.390694	0.744832	ko00480	ncbi_101106720(LOC101106720);ncbi_101107831(LOC101107831);ncbi_101113872(GGT7);ncbi_101114872(CHAC1);ncbi_101115496(LOC101115496);ncbi_101117153(LOC101117153);ncbi_101118990(LOC101118990);ncbi_106990219(LOC106990219)	K00799+K00799+K00681+K07232+K00799+K00383+K00799+K00799
Organismal Systems	Endocrine system	Parathyroid hormone synthesis, secretion and action	14	112	0.395375	0.749373	ko04928	ncbi_101108743(CREB3L2);ncbi_101110074(PRKCA);ncbi_101111282(PDE4C);ncbi_101111845(RXRG);ncbi_101114494(NR4A2);ncbi_101114661(PLD1);ncbi_101117966(MMP17);ncbi_101120293(MMP25);ncbi_114109674(ITPR3);ncbi_121816057(LOC121816057);ncbi_443135(PTHLH);ncbi_443218(FOS);ncbi_443547(EGR1);ncbi_677670(BGLAP)	K09048+K02677+K13293+K08526+K08558+K01115+K07997+K08003+K04960+K03626+K22608+K04379+K09203+K22609
Human Diseases	Cancer: overview	Central carbon metabolism in cancer	9	70	0.400965	0.755576	ko05230	ncbi_101112331(FLT3);ncbi_101114294(LOC101114294);ncbi_101121631(NTRK3);ncbi_101123247(LOC101123247);ncbi_101123502(PGAM2);ncbi_443205(SLC2A2);ncbi_443249(SLC7A5);ncbi_443461(SLC2A1);ncbi_443489(PFKM)	K05092+K01834+K05101+K02649+K01834+K07593+K13780+K07299+K00850
Cellular Processes	Cell motility	Regulation of actin cytoskeleton	27	225	0.412641	0.773108	ko04810	ncbi_100270715(MYLPF);ncbi_100307041(F2);ncbi_101102897(CHRM2);ncbi_101103280(TIAM1);ncbi_101104968(FGF16);ncbi_101105166(LOC101105166);ncbi_101107517(ITGB8);ncbi_101107882(PAK5);ncbi_101108266(INSRR);ncbi_101109353(FGF1);ncbi_101110290(MRAS);ncbi_101111897(MYLK2);ncbi_101116004(FGF4);ncbi_101116719(FGF6);ncbi_101116844(FGF9);ncbi_101117029(CHRM1);ncbi_101117377(ITGA10);ncbi_101117689(ITGA8);ncbi…	K12758+K01313+K04130+K05731+K04358+K05757+K06591+K05736+K05086+K18496+K07831+K00907+K04358+K04358+K04358+K04129+K06586+K06584+K06482+K06525+K02649+K00907+K05764+K04359+K06589+K04289+K04358
Environmental Information Processing	Signal transduction	Hippo signaling pathway - fly	9	71	0.417886	0.778462	ko04391	ncbi_101102148(PPP2R2C);ncbi_101108874(TP63);ncbi_101113926(CRB2);ncbi_101114893(PARD6A);ncbi_101117418(WWC1);ncbi_101118720(PARD6B);ncbi_101120665(MAPK10);ncbi_101120930(LLGL1);ncbi_101122136(DCHS2)	K04354+K10149+K16681+K06093+K16685+K06093+K04440+K06094+K16507
Organismal Systems	Nervous system	Retrograde endocannabinoid signaling	19	157	0.422367	0.778848	ko04723	ncbi_100194428(MAPK13);ncbi_101102032(KCNJ9);ncbi_101105268(SLC32A1);ncbi_101108767(CACNA1S);ncbi_101109927(DAGLA);ncbi_101110074(PRKCA);ncbi_101112183(GNG13);ncbi_101114379(LOC101114379);ncbi_101115095(KCNJ3);ncbi_101117719(KCNJ6);ncbi_101119495(GNAO1);ncbi_101120665(MAPK10);ncbi_101121012(GABRG1);ncbi_101121776(GABRA4);ncbi_101122358(GABRB1);ncbi_114109674(ITPR3);ncbi_443271(GRIA1);ncbi_443273(…	K04441+K05002+K15015+K04857+K13806+K02677+K04547+K03949+K04997+K05000+K04534+K04440+K05186+K05175+K05181+K04960+K05197+K05199+K03881
Metabolism	Carbohydrate metabolism	Butanoate metabolism	4	29	0.422871	0.778848	ko00650	ncbi_101104112(BDH1);ncbi_101105462(ABAT);ncbi_101111590(HMGCS2);ncbi_101117810(LOC101117810)	K00019+K13524+K01641+K01580
Human Diseases	Neurodegenerative disease	Amyotrophic lateral sclerosis	9	72	0.43479	0.7963	ko05014	ncbi_100194428(MAPK13);ncbi_101102221(PRPH);ncbi_101107472(NEFH);ncbi_101112452(NEFM);ncbi_101119539(NEFL);ncbi_114113248(LOC114113248);ncbi_443247(SLC1A2);ncbi_443271(GRIA1);ncbi_443533(NOS1)	K04441+K07607+K04574+K04573+K04572+K08738+K05613+K05197+K13240
Metabolism	Global and overview maps	Carbon metabolism	15	124	0.440342	0.801964	ko01200	ncbi_101103446(AGXT);ncbi_101105422(ALDOC);ncbi_101107229(TKT);ncbi_101107484(PC);ncbi_101107584(CPS1);ncbi_101109164(ENO2);ncbi_101111158(GOT1L1);ncbi_101113460(FBP2);ncbi_101114294(LOC101114294);ncbi_101118465(HAO1);ncbi_101120382(PSAT1);ncbi_101123502(PGAM2);ncbi_443086(ENO3);ncbi_443440(ALDOB);ncbi_443489(PFKM)	K00830+K01623+K00615+K01958+K01948+K01689+K14454+K03841+K01834+K11517+K00831+K01834+K01689+K01623+K00850
Organismal Systems	Digestive system	Carbohydrate digestion and absorption	6	47	0.447647	0.80284	ko04973	ncbi_101113044(ATP1B4);ncbi_101113407(MGAM);ncbi_101113672(LOC101113672);ncbi_101123247(LOC101123247);ncbi_443205(SLC2A2);ncbi_443507(SLC2A5)	K01540+K12047+K12047+K02649+K07593+K08143
Metabolism	Carbohydrate metabolism	Galactose metabolism	4	30	0.449393	0.80284	ko00052	ncbi_101113407(MGAM);ncbi_101113672(LOC101113672);ncbi_101120824(AKR1B1);ncbi_443489(PFKM)	K12047+K12047+K00011+K00850
Organismal Systems	Endocrine system	Thyroid hormone synthesis	9	73	0.451646	0.80284	ko04918	ncbi_101105489(PAX8);ncbi_101108200(LRP2);ncbi_101108743(CREB3L2);ncbi_101110074(PRKCA);ncbi_101112315(SLC5A5);ncbi_101113044(ATP1B4);ncbi_101117153(LOC101117153);ncbi_114109674(ITPR3);ncbi_443389(TTR)	K09293+K06233+K09048+K02677+K14385+K01540+K00383+K04960+K20731
Organismal Systems	Immune system	Fc gamma R-mediated phagocytosis	12	99	0.452971	0.80284	ko04666	ncbi_101105166(LOC101105166);ncbi_101110074(PRKCA);ncbi_101111472(PLA2G4A);ncbi_101113211(LOC101113211);ncbi_101114661(PLD1);ncbi_101116150(PLA2G4D);ncbi_101123247(LOC101123247);ncbi_780489(NCF1);MSTRG.16478(IGHG1);MSTRG.16479(IGHG2);MSTRG.16482(IGHV4-39);MSTRG.16484(IGHV4-39)	K05757+K02677+K16342+K06856+K01115+K16342+K02649+K08011+K06856+K06856+K06856+K06856
Metabolism	Metabolism of other amino acids	Phosphonate and phosphinate metabolism	1	5	0.453137	0.80284	ko00440	ncbi_101115344(PCYT1B)	K00968
Human Diseases	Immune disease	Systemic lupus erythematosus	20	169	0.459964	0.806848	ko05322	ncbi_101105026(C9);ncbi_101108627(LOC101108627);ncbi_101108961(LOC101108961);ncbi_101108962(DQA);ncbi_101109219(LOC101109219);ncbi_101113211(LOC101113211);ncbi_101118514(LOC101118514);ncbi_101120392(LOC101120392);ncbi_101121825(LOC101121825);ncbi_105603814(LOC105603814);ncbi_114109692(LOC114109692);ncbi_114112654(LOC114112654);ncbi_121816042(LOC121816042);ncbi_121817857(LOC121817857);ncbi_443342(…	K04000+K11251+K06752+K06752+K06752+K06856+K06752+K06752+K03994+K11253+K11252+K11254+K10785+K11087+K05443+K06470+K06856+K06856+K06856+K06856
Organismal Systems	Excretory system	Aldosterone-regulated sodium reabsorption	5	39	0.460349	0.806848	ko04960	ncbi_100170325(SCNN1B);ncbi_101110074(PRKCA);ncbi_101113044(ATP1B4);ncbi_101123247(LOC101123247);ncbi_443488(SCNN1A)	K04825+K02677+K01540+K02649+K04824
Environmental Information Processing	Signal transduction	Sphingolipid signaling pathway	15	126	0.466068	0.812458	ko04071	ncbi_100144427(FCER1A);ncbi_100194428(MAPK13);ncbi_101102148(PPP2R2C);ncbi_101102559(CERS4);ncbi_101103373(S1PR3);ncbi_101110074(PRKCA);ncbi_101110257(SPTLC3);ncbi_101112052(S1PR2);ncbi_101114661(PLD1);ncbi_101118389(DEGS2);ncbi_101120665(MAPK10);ncbi_101121732(ASAH2);ncbi_101122295(PRKCZ);ncbi_101123121(SGMS2);ncbi_101123247(LOC101123247)	K08089+K04441+K04354+K04710+K04290+K02677+K00654+K04292+K01115+K04712+K04440+K12349+K18952+K04714+K02649
Organismal Systems	Immune system	Toll and Imd signaling pathway	6	48	0.468534	0.812458	ko04624	ncbi_100194428(MAPK13);ncbi_101111972(DUOX1);ncbi_101115623(ANK2);ncbi_101120296(ANK3);ncbi_101120665(MAPK10);ncbi_101121569(ANK1)	K04441+K13411+K10380+K10380+K04440+K10380
Organismal Systems	Immune system	NOD-like receptor signaling pathway	23	198	0.489686	0.835825	ko04621	ncbi_100127209(HSP90AA1);ncbi_100194428(MAPK13);ncbi_101103842(P2RX7);ncbi_101109915(LOC101109915);ncbi_101110181(LOC101110181);ncbi_101119517(LOC101119517);ncbi_101119773(LOC101119773);ncbi_101120093(LOC101120093);ncbi_101120665(MAPK10);ncbi_101121821(LOC101121821);ncbi_105605098(LOC105605098);ncbi_114108665(LOC114108665);ncbi_114109674(ITPR3);ncbi_114113004(LOC114113004);ncbi_114113206(LOC11411…	K04079+K04441+K05220+K14216+K14216+K20899+K20899+K14624+K04440+K12803+K20909+K05505+K04960+K05415+K05415+K12648+K14216+K05482+K13916+K05505+K10030+K04519+K14216
Metabolism	Glycan biosynthesis and metabolism	Mannose type O-glycan biosynthesis	3	23	0.49471	0.835825	ko00515	ncbi_101115810(MGAT5B);ncbi_101116508(B3GAT1);ncbi_101117447(LARGE2)	K09661+K00735+K09668
Organismal Systems	Development and regeneration	Dorso-ventral axis formation	3	23	0.49471	0.835825	ko04320	ncbi_101113126(FMN2);ncbi_101114056(PIWIL1);ncbi_101116350(PIWIL3)	K02184+K02156+K02156
Human Diseases	Cancer: specific types	Non-small cell lung cancer	8	67	0.4981	0.835825	ko05223	ncbi_100144763(CCND1);ncbi_101106508(TGFA);ncbi_101110074(PRKCA);ncbi_101111845(RXRG);ncbi_101117178(RASSF5);ncbi_101120573(GADD45B);ncbi_101122663(RARB);ncbi_101123247(LOC101123247)	K04503+K08774+K02677+K08526+K08015+K04402+K08528+K02649
Human Diseases	Endocrine and metabolic disease	Insulin resistance	13	111	0.499041	0.835825	ko04931	ncbi_100294595(SOCS3);ncbi_101108743(CREB3L2);ncbi_101110321(PPP1R3A);ncbi_101111588(PTPRF);ncbi_101119440(AGT);ncbi_101120570(GFPT2);ncbi_101120665(MAPK10);ncbi_101122295(PRKCZ);ncbi_101123247(LOC101123247);ncbi_442998(PYGM);ncbi_443193(CPT1B);ncbi_443205(SLC2A2);ncbi_443461(SLC2A1)	K04696+K09048+K07189+K05695+K09821+K00820+K04440+K18952+K02649+K00688+K19523+K07593+K07299
Metabolism	Carbohydrate metabolism	Starch and sucrose metabolism	4	32	0.501147	0.835825	ko00500	ncbi_101113407(MGAM);ncbi_101113672(LOC101113672);ncbi_101122795(ENPP3);ncbi_442998(PYGM)	K12047+K12047+K01513+K00688
Metabolism	Lipid metabolism	Biosynthesis of unsaturated fatty acids	4	32	0.501147	0.835825	ko01040	ncbi_100127208(SCD5);ncbi_101106409(BAAT);ncbi_101116613(ELOVL2);ncbi_101121789(ACOT7)	K00507+K00659+K10205+K17360
Cellular Processes	Cell growth and death	Cellular senescence	20	173	0.504127	0.835825	ko04218	ncbi_100037684(CALML4);ncbi_100144763(CCND1);ncbi_100171394(OVAR);ncbi_100194428(MAPK13);ncbi_100381267(SERPINE1);ncbi_101105609(LOC101105609);ncbi_101110290(MRAS);ncbi_101113178(CDC25A);ncbi_101113217(LOC101113217);ncbi_101117178(RASSF5);ncbi_101118810(HIPK4);ncbi_101119239(NFATC2);ncbi_101120573(GADD45B);ncbi_101123247(LOC101123247);ncbi_114109640(LOC114109640);ncbi_114109674(ITPR3);ncbi_114117…	K02183+K04503+K06751+K04441+K03982+K06751+K07831+K06645+K06751+K08015+K08826+K17332+K04402+K02649+K06751+K04960+K05868+K02183+K04383+K10030
Human Diseases	Cancer: specific types	Thyroid cancer	5	41	0.505842	0.835825	ko05216	ncbi_100144763(CCND1);ncbi_101105489(PAX8);ncbi_101111845(RXRG);ncbi_101119747(CDH1);ncbi_101120573(GADD45B)	K04503+K09293+K08526+K05689+K04402
Organismal Systems	Endocrine system	GnRH signaling pathway	11	94	0.507648	0.835825	ko04912	ncbi_100037684(CALML4);ncbi_100194428(MAPK13);ncbi_101108767(CACNA1S);ncbi_101110074(PRKCA);ncbi_101111472(PLA2G4A);ncbi_101114661(PLD1);ncbi_101116150(PLA2G4D);ncbi_101120665(MAPK10);ncbi_114109674(ITPR3);ncbi_121820456(LOC121820456);ncbi_443547(EGR1)	K02183+K04441+K04857+K02677+K16342+K01115+K16342+K04440+K04960+K02183+K09203
Genetic Information Processing	Folding, sorting and degradation	Protein processing in endoplasmic reticulum	21	183	0.516907	0.844406	ko04141	ncbi_100127209(HSP90AA1);ncbi_100913152(HSPA1A);ncbi_101102415(PPP1R15A);ncbi_101105132(LOC101105132);ncbi_101107064(HSPA6);ncbi_101108676(SEC61A2);ncbi_101108691(LMAN1L);ncbi_101110772(HSPH1);ncbi_101110877(DERL3);ncbi_101112079(FBXO2);ncbi_101112844(HSPA8);ncbi_101117117(LOC101117117);ncbi_101120665(MAPK10);ncbi_101122104(DNAJB1);ncbi_101122219(HSPA4L);ncbi_105605821(LOC105605821);ncbi_11411097…	K04079+K03283+K14019+K09502+K03283+K10956+K10081+K09485+K13989+K10099+K03283+K03283+K04440+K09507+K09485+K23741+K03283+K08057+K13251+K03283+K09541
Human Diseases	Cancer: specific types	Glioma	9	77	0.51804	0.844406	ko05214	ncbi_100037684(CALML4);ncbi_100144763(CCND1);ncbi_101106508(TGFA);ncbi_101110074(PRKCA);ncbi_101110241(SHC4);ncbi_101120573(GADD45B);ncbi_101123247(LOC101123247);ncbi_114110564(PDGFA);ncbi_121820456(LOC121820456)	K02183+K04503+K08774+K02677+K17449+K04402+K02649+K04359+K02183
Human Diseases	Substance dependence	Morphine addiction	11	95	0.522393	0.847264	ko05032	ncbi_101102032(KCNJ9);ncbi_101105268(SLC32A1);ncbi_101110074(PRKCA);ncbi_101111282(PDE4C);ncbi_101112183(GNG13);ncbi_101115095(KCNJ3);ncbi_101117719(KCNJ6);ncbi_101119495(GNAO1);ncbi_101121012(GABRG1);ncbi_101121776(GABRA4);ncbi_101122358(GABRB1)	K05002+K15015+K02677+K13293+K04547+K04997+K05000+K04534+K05186+K05175+K05181
Organismal Systems	Digestive system	Cholesterol metabolism	6	52	0.549435	0.879058	ko04979	ncbi_101107590(APOB);ncbi_101108200(LRP2);ncbi_101111679(LIPG);ncbi_101117273(APOC3);ncbi_101117521(APOH);ncbi_101117785(APOA1)	K14462+K06233+K22284+K08759+K17305+K08757
Genetic Information Processing	Folding, sorting and degradation	RNA degradation	10	88	0.550822	0.879058	ko03018	ncbi_100620047(BTG2);ncbi_101109164(ENO2);ncbi_101119835(LOC101119835);ncbi_105612706(LOC105612706);ncbi_114110582(LOC114110582);ncbi_114111193(LOC114111193);ncbi_114111228(LOC114111228);ncbi_121818033(LOC121818033);ncbi_443086(ENO3);ncbi_443489(PFKM)	K14443+K01689+K04077+K12599+K12619+K13126+K12622+K12624+K01689+K00850
Environmental Information Processing	Signal transduction	JAK-STAT signaling pathway	25	222	0.552548	0.879058	ko04630	ncbi_100144763(CCND1);ncbi_100294595(SOCS3);ncbi_101102232(IL27RA);ncbi_101106400(LOC101106400);ncbi_101107894(CNTF);ncbi_101110180(LIF);ncbi_101111837(IL5RA);ncbi_101112653(IL20RA);ncbi_101113991(IL3RA);ncbi_101120946(IL10RA);ncbi_101122466(OSM);ncbi_101123247(LOC101123247);ncbi_114110564(PDGFA);ncbi_114110650(IL9R);ncbi_114113004(LOC114113004);ncbi_114113008(LOC114113008);ncbi_114113019(LOC1141…	K04503+K04696+K19598+K05440+K05420+K05419+K05067+K05136+K04737+K05134+K05418+K02649+K04359+K05073+K05415+K05440+K05440+K05415+K05417+K05640+K05079+K05062+K05443+K05425+K05423
Metabolism	Lipid metabolism	Steroid biosynthesis	3	25	0.552782	0.879058	ko00100	ncbi_101118320(DHCR7);ncbi_101121628(MSMO1);ncbi_101123162(DHCR24)	K00213+K07750+K09828
Organismal Systems	Digestive system	Fat digestion and absorption	6	53	0.568795	0.896995	ko04975	ncbi_101107420(LOC101107420);ncbi_101107590(APOB);ncbi_101108161(LOC101108161);ncbi_101110535(DGAT2);ncbi_101117785(APOA1);ncbi_101120062(PLA2G5)	K01047+K14462+K14457+K11160+K08757+K01047
Organismal Systems	Immune system	Platelet activation	15	135	0.578668	0.896995	ko04611	ncbi_100194428(MAPK13);ncbi_100307041(F2);ncbi_101102090(FGA);ncbi_101102336(FGB);ncbi_101111472(PLA2G4A);ncbi_101111897(MYLK2);ncbi_101113758(PRKG2);ncbi_101114699(F2RL3);ncbi_101116150(PLA2G4D);ncbi_101121448(PTGIR);ncbi_101122295(PRKCZ);ncbi_101123247(LOC101123247);ncbi_101123664(FGG);ncbi_105603910(MYLK4);ncbi_114109674(ITPR3)	K04441+K01313+K03903+K03904+K16342+K00907+K19477+K04236+K16342+K04263+K18952+K02649+K03905+K00907+K04960
Organismal Systems	Excretory system	Proximal tubule bicarbonate reclamation	3	26	0.580285	0.896995	ko04964	ncbi_100147800(SLC25A10);ncbi_101113044(ATP1B4);ncbi_101116182(SLC38A3)	K13577+K01540+K13576
Organismal Systems	Digestive system	Vitamin digestion and absorption	3	26	0.580285	0.896995	ko04977	ncbi_101104976(LRAT);ncbi_101107590(APOB);ncbi_101117785(APOA1)	K00678+K14462+K08757
Organismal Systems	Aging	Longevity regulating pathway - worm	10	90	0.58057	0.896995	ko04212	ncbi_100127208(SCD5);ncbi_100194428(MAPK13);ncbi_101106720(LOC101106720);ncbi_101107831(LOC101107831);ncbi_101109003(FAR2);ncbi_101115496(LOC101115496);ncbi_101118990(LOC101118990);ncbi_101119835(LOC101119835);ncbi_101120665(MAPK10);ncbi_106990219(LOC106990219)	K00507+K04441+K00799+K00799+K13356+K00799+K00799+K04077+K04440+K00799
Cellular Processes	Cellular community - eukaryotes	Gap junction	10	90	0.58057	0.896995	ko04540	ncbi_100302357(TUBA4A);ncbi_101110074(PRKCA);ncbi_101113758(PRKG2);ncbi_101116286(LOC101116286);ncbi_101118605(TUBA8);ncbi_105609865(TUBB4A);ncbi_114109674(ITPR3);ncbi_114110564(PDGFA);ncbi_443346(LPAR1);ncbi_443528(ADRB1)	K07374+K02677+K19477+K07374+K07374+K07375+K04960+K04359+K04289+K04141
Metabolism	Amino acid metabolism	Cysteine and methionine metabolism	6	54	0.587741	0.90379	ko00270	ncbi_101102489(CDO1);ncbi_101107762(MAT1A);ncbi_101111158(GOT1L1);ncbi_101113853(BHMT);ncbi_101120382(PSAT1);ncbi_101122577(LOC101122577)	K00456+K00789+K14454+K00544+K00831+K01611
Human Diseases	Endocrine and metabolic disease	Maturity onset diabetes of the young	3	27	0.606693	0.925301	ko04950	ncbi_101103984(RFX6);ncbi_106991336(MAFA);ncbi_443205(SLC2A2)	K19521+K07595+K07593
Metabolism	Lipid metabolism	Glycerophospholipid metabolism	11	101	0.607406	0.925301	ko00564	ncbi_101102720(DGKB);ncbi_101106480(PLA1A);ncbi_101107420(LOC101107420);ncbi_101111472(PLA2G4A);ncbi_101112654(AGPAT4);ncbi_101114661(PLD1);ncbi_101115344(PCYT1B);ncbi_101116150(PLA2G4D);ncbi_101117817(CHAT);ncbi_101120029(LOC101120029);ncbi_101120062(PLA2G5)	K00901+K13618+K01047+K16342+K13523+K01115+K00968+K16342+K00623+K16817+K01047
Human Diseases	Infectious disease: bacterial	Epithelial cell signaling in Helicobacter pylori infection	8	74	0.615057	0.932598	ko05120	ncbi_100194428(MAPK13);ncbi_101103310(ATP6V1C2);ncbi_101103717(PTPRZ1);ncbi_101120665(MAPK10);ncbi_101122020(ATP6V0E2);ncbi_114108665(LOC114108665);ncbi_443380(CXCL1);ncbi_443418(CXCL8)	K04441+K02148+K08114+K04440+K02153+K05505+K05505+K10030
Organismal Systems	Aging	Longevity regulating pathway - multiple species	7	65	0.619063	0.934326	ko04213	ncbi_100913152(HSPA1A);ncbi_101107064(HSPA6);ncbi_101112844(HSPA8);ncbi_101117117(LOC101117117);ncbi_101123247(LOC101123247);ncbi_114110979(LOC114110979);ncbi_121815981(LOC121815981)	K03283+K03283+K03283+K03283+K02649+K03283+K03283
Organismal Systems	Endocrine system	Relaxin signaling pathway	15	139	0.625644	0.939908	ko04926	ncbi_100194428(MAPK13);ncbi_101102790(COL4A3);ncbi_101108743(CREB3L2);ncbi_101110074(PRKCA);ncbi_101110241(SHC4);ncbi_101112183(GNG13);ncbi_101118172(COL4A4);ncbi_101118386(RXFP3);ncbi_101119133(RLN3);ncbi_101119495(GNAO1);ncbi_101120665(MAPK10);ncbi_101122295(PRKCZ);ncbi_101123247(LOC101123247);ncbi_443218(FOS);ncbi_443533(NOS1)	K04441+K06237+K09048+K02677+K17449+K04547+K06237+K08397+K22000+K04534+K04440+K18952+K02649+K04379+K13240
Environmental Information Processing	Signal transduction	TGF-beta signaling pathway	11	104	0.647074	0.967642	ko04350	ncbi_101108925(GDF6);ncbi_101111037(FMOD);ncbi_101114997(HJV);ncbi_101115035(THSD4);ncbi_105604271(BMP8B);ncbi_106990980(GDF7);ncbi_443242(BAMBI);ncbi_443243(CHRD);ncbi_443454(BMPR1B);ncbi_443524(INHBA);ncbi_780490(NOG)	K20012+K08121+K23100+K23377+K16622+K20013+K10162+K04657+K13578+K04667+K04658
Organismal Systems	Excretory system	Vasopressin-regulated water reabsorption	5	48	0.650246	0.967946	ko04962	ncbi_101106977(LOC101106977);ncbi_101108743(CREB3L2);ncbi_101118013(DYNC1I1);ncbi_101118902(DYNLL1);ncbi_101122156(ARHGDIG)	K10418+K09048+K10415+K10418+K12462
Metabolism	Global and overview maps	2-Oxocarboxylic acid metabolism	2	19	0.65326	0.968012	ko01210	ncbi_101111158(GOT1L1);ncbi_114113035(LOC114113035)	K14454+K00825
Organismal Systems	Endocrine system	Regulation of lipolysis in adipocytes	6	58	0.658902	0.971954	ko04923	ncbi_101113758(PRKG2);ncbi_101120029(LOC101120029);ncbi_101123247(LOC101123247);ncbi_443361(NPY1R);ncbi_443508(NPY);ncbi_443528(ADRB1)	K19477+K16817+K02649+K04204+K05232+K04141
Human Diseases	Cancer: specific types	Colorectal cancer	11	106	0.67227	0.987207	ko05210	ncbi_100144763(CCND1);ncbi_101103724(EREG);ncbi_101106508(TGFA);ncbi_101109815(AXIN2);ncbi_101118864(RALGDS);ncbi_101120573(GADD45B);ncbi_101120665(MAPK10);ncbi_101123247(LOC101123247);ncbi_114113248(LOC114113248);ncbi_443218(FOS);ncbi_443427(AREG)	K04503+K09784+K08774+K04385+K08732+K04402+K04440+K02649+K08738+K04379+K09782
Environmental Information Processing	Signal transduction	VEGF signaling pathway	6	59	0.675444	0.98742	ko04370	ncbi_100194428(MAPK13);ncbi_101110074(PRKCA);ncbi_101111472(PLA2G4A);ncbi_101116150(PLA2G4D);ncbi_101119239(NFATC2);ncbi_101123247(LOC101123247)	K04441+K02677+K16342+K16342+K17332+K02649
Organismal Systems	Immune system	Th1 and Th2 cell differentiation	11	107	0.684469	0.996147	ko04658	ncbi_100194428(MAPK13);ncbi_101108961(LOC101108961);ncbi_101108962(DQA);ncbi_101109219(LOC101109219);ncbi_101118514(LOC101118514);ncbi_101119239(NFATC2);ncbi_101120392(LOC101120392);ncbi_101120665(MAPK10);ncbi_121816042(LOC121816042);ncbi_443218(FOS);ncbi_443472(IL12B)	K04441+K06752+K06752+K06752+K06752+K17332+K06752+K04440+K10785+K04379+K05425
Human Diseases	Infectious disease: viral	Human cytomegalovirus infection	29	275	0.697049	1	ko05163	ncbi_100037684(CALML4);ncbi_100101238(LOC100101238);ncbi_100144763(CCND1);ncbi_100171394(OVAR);ncbi_100194428(MAPK13);ncbi_101104343(PTGER4);ncbi_101105609(LOC101105609);ncbi_101108743(CREB3L2);ncbi_101110074(PRKCA);ncbi_101112183(GNG13);ncbi_101113217(LOC101113217);ncbi_101113771(LOC101113771);ncbi_101114285(LOC101114285);ncbi_101117842(PTGER1);ncbi_101119239(NFATC2);ncbi_101119495(GNAO1);ncbi_1…	K02183+K05408+K04503+K06751+K04441+K04261+K06751+K09048+K02677+K04547+K06751+K05408+K12964+K04258+K17332+K04534+K14624+K05134+K02649+K06751+K04960+K05415+K05415+K08738+K08057+K02183+K04178+K10030+K04519
Environmental Information Processing	Signal transduction	Hippo signaling pathway - multiple species	3	31	0.700873	1	ko04392	ncbi_101117418(WWC1);ncbi_101122136(DCHS2);ncbi_105606080(FRMD1)	K16685+K16507+K16821
Environmental Information Processing	Signal transduction	mTOR signaling pathway	18	174	0.701471	1	ko04150	ncbi_100126577(WNT2);ncbi_101102060(WNT9A);ncbi_101102299(WNT10B);ncbi_101103310(ATP6V1C2);ncbi_101103546(FZD7);ncbi_101110074(PRKCA);ncbi_101111785(WNT6);ncbi_101112309(FZD1);ncbi_101113129(WNT10A);ncbi_101115803(CAB39L);ncbi_101116782(WNT2B);ncbi_101118991(FZD10);ncbi_101121415(WNT5B);ncbi_101123247(LOC101123247);ncbi_114117561(FZD8);ncbi_121820714(WNT9B);ncbi_443249(SLC7A5);ncbi_780481(FZD2)	K00182+K01064+K01357+K02148+K02432+K02677+K00445+K02432+K01357+K08272+K00182+K02842+K00444+K02649+K02375+K01064+K13780+K02235
Human Diseases	Substance dependence	Cocaine addiction	5	51	0.70322	1	ko05030	ncbi_101108743(CREB3L2);ncbi_101109549(RGS9);ncbi_101116818(GPSM1);ncbi_101117101(FOSB);ncbi_101120619(TH)	K09048+K13765+K15839+K09029+K00501
Metabolism	Metabolism of terpenoids and polyketides	Terpenoid backbone biosynthesis	2	21	0.707381	1	ko00900	ncbi_101108851(IDI1);ncbi_101111590(HMGCS2)	K01823+K01641
Cellular Processes	Transport and catabolism	Peroxisome	11	109	0.708041	1	ko04146	ncbi_101103446(AGXT);ncbi_101105793(PEX5L);ncbi_101106409(BAAT);ncbi_101109003(FAR2);ncbi_101111973(DDO);ncbi_101118465(HAO1);ncbi_101121460(ACOX2);MSTRG.1335(--);MSTRG.13664(--);MSTRG.17835(--);MSTRG.5172(--)	K00830+K13342+K00659+K13356+K00272+K11517+K10214+K00308+K00308+K00308+K00308
Human Diseases	Cancer: specific types	Prostate cancer	10	100	0.713931	1	ko05215	ncbi_100127209(HSP90AA1);ncbi_100144763(CCND1);ncbi_101106508(TGFA);ncbi_101108266(INSRR);ncbi_101108743(CREB3L2);ncbi_101113199(NKX3-1);ncbi_101118895(MMP3);ncbi_101120216(TMPRSS2);ncbi_101123247(LOC101123247);ncbi_114110564(PDGFA)	K04079+K04503+K08774+K05086+K09048+K09348+K01394+K09633+K02649+K04359
Metabolism	Glycan biosynthesis and metabolism	N-Glycan biosynthesis	5	53	0.735287	1	ko00510	ncbi_101108733(MGAT4C);ncbi_101115810(MGAT5B);ncbi_101123204(MGAT3);ncbi_105605821(LOC105605821);ncbi_114113140(LOC114113140)	K13748+K09661+K00737+K23741+K00778
Metabolism	Glycan biosynthesis and metabolism	Various types of N-glycan biosynthesis	4	43	0.736268	1	ko00513	ncbi_101108733(MGAT4C);ncbi_101115274(B4GALNT3);ncbi_101116693(CHST9);ncbi_105605821(LOC105605821)	K13748+K09656+K09673+K23741
Organismal Systems	Endocrine system	Adipocytokine signaling pathway	7	73	0.738469	1	ko04920	ncbi_100294595(SOCS3);ncbi_101111845(RXRG);ncbi_101120665(MAPK10);ncbi_443193(CPT1B);ncbi_443264(LEPR);ncbi_443461(SLC2A1);ncbi_443508(NPY)	K04696+K08526+K04440+K19523+K05062+K07299+K05232
Cellular Processes	Cellular community - eukaryotes	Adherens junction	8	83	0.741313	1	ko04520	ncbi_101102742(LMO7);ncbi_101111588(PTPRF);ncbi_101119747(CDH1);ncbi_101121501(CTNNA2);ncbi_101123346(CTNNA3);ncbi_114110421(LOC114110421);MSTRG.14191(--);MSTRG.20224(--)	K06084+K05695+K05689+K05691+K05691+K05691+K05691+K05691
Organismal Systems	Endocrine system	Progesterone-mediated oocyte maturation	9	93	0.744574	1	ko04914	ncbi_100127209(HSP90AA1);ncbi_100194428(MAPK13);ncbi_101107408(LOC101107408);ncbi_101113178(CDC25A);ncbi_101114750(LOC101114750);ncbi_101120211(KIF22);ncbi_101120665(MAPK10);ncbi_101123247(LOC101123247);ncbi_114117819(LOC114117819)	K04079+K04441+K08694+K06645+K03359+K10403+K04440+K02649+K05868
Organismal Systems	Endocrine system	Growth hormone synthesis, secretion and action	12	122	0.745534	1	ko04935	ncbi_100194428(MAPK13);ncbi_100294595(SOCS3);ncbi_101108743(CREB3L2);ncbi_101108767(CACNA1S);ncbi_101110074(PRKCA);ncbi_101110241(SHC4);ncbi_101120665(MAPK10);ncbi_101123247(LOC101123247);ncbi_114109674(ITPR3);ncbi_443117(JUNB);ncbi_443137(SSTR2);ncbi_443218(FOS)	K04441+K04696+K09048+K04857+K02677+K17449+K04440+K02649+K04960+K09028+K04218+K04379
Human Diseases	Infectious disease: bacterial	Yersinia infection	15	151	0.749209	1	ko05135	ncbi_100194428(MAPK13);ncbi_101119239(NFATC2);ncbi_101120093(LOC101120093);ncbi_101120665(MAPK10);ncbi_101121821(LOC101121821);ncbi_101123247(LOC101123247);ncbi_114113004(LOC114113004);ncbi_114113206(LOC114113206);ncbi_121816042(LOC121816042);ncbi_121818734(LOC121818734);ncbi_443206(IL18);ncbi_443218(FOS);ncbi_443342(IL10);ncbi_443418(CXCL8);ncbi_443539(IL1B)	K04441+K17332+K14624+K04440+K12803+K02649+K05415+K05415+K10785+K19475+K05482+K04379+K05443+K10030+K04519
Human Diseases	Cancer: specific types	Small cell lung cancer	11	113	0.751764	1	ko05222	ncbi_100144763(CCND1);ncbi_101102692(LAMA1);ncbi_101102790(COL4A3);ncbi_101107451(TRAF4);ncbi_101111845(RXRG);ncbi_101118038(ITGA3);ncbi_101118172(COL4A4);ncbi_101120573(GADD45B);ncbi_101122663(RARB);ncbi_101123247(LOC101123247);ncbi_114113248(LOC114113248)	K04503+K05637+K06237+K09848+K08526+K06482+K06237+K04402+K08528+K02649+K08738
Metabolism	Lipid metabolism	Fatty acid degradation	4	44	0.752799	1	ko00071	ncbi_101111965(ADH1C);ncbi_114115282(LOC114115282);ncbi_114115283(LOC114115283);ncbi_443193(CPT1B)	K13951+K13952+K13952+K19523
Metabolism	Nucleotide metabolism	Pyrimidine metabolism	5	56	0.778523	1	ko00240	ncbi_101102070(DPYS);ncbi_101102378(CDA);ncbi_101119507(UPB1);ncbi_101122795(ENPP3);ncbi_114114873(LOC114114873)	K01464+K01489+K01431+K01513+K03783
Metabolism	Nucleotide metabolism	Purine metabolism	13	136	0.786427	1	ko00230	ncbi_101102023(AMPD1);ncbi_101102594(GMPR);ncbi_101104795(PDE6C);ncbi_101106352(ADA);ncbi_101109838(LOC101109838);ncbi_101111282(PDE4C);ncbi_101113475(AK8);ncbi_101120932(GUCY2D);ncbi_101122238(PAPSS2);ncbi_101122795(ENPP3);ncbi_101123377(PAPSS1);ncbi_114114873(LOC114114873);ncbi_114115884(LOC114115884)	K01490+K00364+K13757+K01488+K00365+K13293+K00939+K12321+K13811+K01513+K13811+K03783+K01587
Organismal Systems	Digestive system	Mineral absorption	7	77	0.787296	1	ko04978	ncbi_100125625(CLCN2);ncbi_100462650(SLC26A3);ncbi_101105882(S100G);ncbi_101108060(SLC39A4);ncbi_101113044(ATP1B4);ncbi_101116716(SLC8A1);ncbi_101117129(LOC101117129)	K05011+K14078+K14734+K14710+K01540+K05849+K14736
Human Diseases	Cancer: specific types	Pancreatic cancer	7	77	0.787296	1	ko05212	ncbi_100144763(CCND1);ncbi_101106508(TGFA);ncbi_101114661(PLD1);ncbi_101118864(RALGDS);ncbi_101120573(GADD45B);ncbi_101120665(MAPK10);ncbi_101123247(LOC101123247)	K04503+K08774+K01115+K08732+K04402+K04440+K02649
Human Diseases	Infectious disease: viral	Human T-cell leukemia virus 1 infection	25	251	0.789677	1	ko05166	ncbi_100144763(CCND1);ncbi_100171394(OVAR);ncbi_101105609(LOC101105609);ncbi_101107819(MSX2);ncbi_101108743(CREB3L2);ncbi_101108961(LOC101108961);ncbi_101108962(DQA);ncbi_101109219(LOC101109219);ncbi_101111137(FOSL1);ncbi_101113217(LOC101113217);ncbi_101114750(LOC101114750);ncbi_101118514(LOC101118514);ncbi_101119239(NFATC2);ncbi_101120392(LOC101120392);ncbi_101120665(MAPK10);ncbi_101122407(EGR2)…	K04503+K06751+K06751+K09341+K09048+K06752+K06752+K06752+K04502+K06751+K03359+K06752+K17332+K06752+K04440+K12496+K05468+K02649+K06751+K08057+K10785+K04379+K15308+K07299+K09203
Environmental Information Processing	Signal transduction	Phosphatidylinositol signaling system	9	99	0.807418	1	ko04070	ncbi_100037684(CALML4);ncbi_101102720(DGKB);ncbi_101109366(SYNJ2);ncbi_101110074(PRKCA);ncbi_101111072(MTMR7);ncbi_101118907(IP6K3);ncbi_101123247(LOC101123247);ncbi_114109674(ITPR3);ncbi_121820456(LOC121820456)	K02183+K00901+K20279+K02677+K18083+K07756+K02649+K04960+K02183
Human Diseases	Infectious disease: bacterial	Salmonella infection	25	254	0.808361	1	ko05132	ncbi_100127209(HSP90AA1);ncbi_100194428(MAPK13);ncbi_101105166(LOC101105166);ncbi_101106977(LOC101106977);ncbi_101107464(FHOD1);ncbi_101110925(MYL6B);ncbi_101111723(MYH8);ncbi_101111932(MYH15);ncbi_101111980(LOC101111980);ncbi_101113252(LOC101113252);ncbi_101116082(KLC3);ncbi_101118013(DYNC1I1);ncbi_101118902(DYNLL1);ncbi_101119327(MYH7B);ncbi_101120665(MAPK10);ncbi_101121494(RAB9B);ncbi_11411324…	K04079+K04441+K05757+K10418+K23938+K12751+K10352+K10352+K10352+K10352+K10407+K10415+K10418+K10352+K04440+K07900+K08738+K10352+K05482+K04379+K10030+K10352+K04519+K10159+K04722
Organismal Systems	Nervous system	Long-term potentiation	6	69	0.811579	1	ko04720	ncbi_100037684(CALML4);ncbi_101107087(PPP1R1A);ncbi_101110074(PRKCA);ncbi_114109674(ITPR3);ncbi_121820456(LOC121820456);ncbi_443271(GRIA1)	K02183+K08050+K02677+K04960+K02183+K05197
Metabolism	Glycan biosynthesis and metabolism	Glycosaminoglycan biosynthesis - keratan sulfate	1	14	0.815634	1	ko00533	ncbi_101117403(B3GNT2)	K00741
Organismal Systems	Immune system	T cell receptor signaling pathway	11	121	0.825247	1	ko04660	ncbi_100194428(MAPK13);ncbi_101107882(PAK5);ncbi_101113567(ICOS);ncbi_101119239(NFATC2);ncbi_101120665(MAPK10);ncbi_101121636(PDCD1);ncbi_101123247(LOC101123247);ncbi_121816042(LOC121816042);ncbi_443218(FOS);ncbi_443342(IL10);ncbi_443480(CD28)	K04441+K05736+K06713+K17332+K04440+K06744+K02649+K10785+K04379+K05443+K06470
Human Diseases	Infectious disease: viral	Kaposi sarcoma-associated herpesvirus infection	22	229	0.830035	1	ko05167	ncbi_100037684(CALML4);ncbi_100144763(CCND1);ncbi_100171394(OVAR);ncbi_100194428(MAPK13);ncbi_101105609(LOC101105609);ncbi_101112183(GNG13);ncbi_101113217(LOC101113217);ncbi_101119239(NFATC2);ncbi_101120665(MAPK10);ncbi_101123247(LOC101123247);ncbi_114108665(LOC114108665);ncbi_114109640(LOC114109640);ncbi_114109674(ITPR3);ncbi_114113004(LOC114113004);ncbi_114113206(LOC114113206);ncbi_114113248(LO…	K02183+K04503+K06751+K04441+K06751+K04547+K06751+K17332+K04440+K02649+K05505+K06751+K04960+K05415+K05415+K08738+K02183+K04178+K04379+K15308+K05505+K10030
Metabolism	Lipid metabolism	Glycerolipid metabolism	6	71	0.832565	1	ko00561	ncbi_101102720(DGKB);ncbi_101108161(LOC101108161);ncbi_101110535(DGAT2);ncbi_101111679(LIPG);ncbi_101112654(AGPAT4);ncbi_101120824(AKR1B1)	K00901+K14457+K11160+K22284+K13523+K00011
Environmental Information Processing	Signal transduction	HIF-1 signaling pathway	11	123	0.84077	1	ko04066	ncbi_100381267(SERPINE1);ncbi_101105422(ALDOC);ncbi_101107460(ANGPT4);ncbi_101109164(ENO2);ncbi_101110074(PRKCA);ncbi_101117129(LOC101117129);ncbi_101123247(LOC101123247);ncbi_443086(ENO3);ncbi_443440(ALDOB);ncbi_443461(SLC2A1);ncbi_443489(PFKM)	K03982+K01623+K05467+K01689+K02677+K14736+K02649+K01689+K01623+K07299+K00850
Environmental Information Processing	Signal transduction	cGMP-PKG signaling pathway	16	173	0.843635	1	ko04022	ncbi_100037684(CALML4);ncbi_100170317(ADRA2A);ncbi_101108743(CREB3L2);ncbi_101108767(CACNA1S);ncbi_101111766(ATP2A1);ncbi_101111897(MYLK2);ncbi_101113044(ATP1B4);ncbi_101113758(PRKG2);ncbi_101116716(SLC8A1);ncbi_101119239(NFATC2);ncbi_105603910(MYLK4);ncbi_114109674(ITPR3);ncbi_121820456(LOC121820456);ncbi_442995(LOC442995);ncbi_443163(RGS2);ncbi_443528(ADRB1)	K02183+K04138+K09048+K04857+K05853+K00907+K01540+K19477+K05849+K17332+K00907+K04960+K02183+K17751+K18154+K04141
Organismal Systems	Excretory system	Collecting duct acid secretion	2	28	0.843955	1	ko04966	ncbi_101103310(ATP6V1C2);ncbi_101122020(ATP6V0E2)	K02148+K02153
Cellular Processes	Cell growth and death	Apoptosis	15	165	0.855204	1	ko04210	ncbi_100302357(TUBA4A);ncbi_101107924(LMNA);ncbi_101108034(LOC101108034);ncbi_101113279(LOC101113279);ncbi_101113991(IL3RA);ncbi_101116286(LOC101116286);ncbi_101118605(TUBA8);ncbi_101120573(GADD45B);ncbi_101120665(MAPK10);ncbi_101121266(PTPN13);ncbi_101123247(LOC101123247);ncbi_114109674(ITPR3);ncbi_114113248(LOC114113248);ncbi_443218(FOS);MSTRG.2448(--)	K07374+K12641+K01353+K01353+K04737+K07374+K07374+K04402+K04440+K02374+K02649+K04960+K08738+K04379+K04722
Human Diseases	Cancer: specific types	Bladder cancer	3	41	0.860407	1	ko05219	ncbi_100144763(CCND1);ncbi_101119747(CDH1);ncbi_443418(CXCL8)	K04503+K05689+K10030
Organismal Systems	Immune system	RIG-I-like receptor signaling pathway	10	116	0.863281	1	ko04622	ncbi_100194428(MAPK13);ncbi_101106400(LOC101106400);ncbi_101120665(MAPK10);ncbi_114113004(LOC114113004);ncbi_114113008(LOC114113008);ncbi_114113019(LOC114113019);ncbi_114113206(LOC114113206);ncbi_114117288(LOC114117288);ncbi_443418(CXCL8);ncbi_443472(IL12B)	K04441+K05440+K04440+K05415+K05440+K05440+K05415+K12648+K10030+K05425
Metabolism	Carbohydrate metabolism	Amino sugar and nucleotide sugar metabolism	4	53	0.867463	1	ko00520	ncbi_101114271(UGDH);ncbi_101115460(GNPNAT1);ncbi_101120570(GFPT2);ncbi_114118360(LOC114118360)	K00012+K00621+K00820+K01639
Environmental Information Processing	Signal transduction	AMPK signaling pathway	11	127	0.868598	1	ko04152	ncbi_100127208(SCD5);ncbi_100144763(CCND1);ncbi_100170327(FASN);ncbi_101102148(PPP2R2C);ncbi_101108743(CREB3L2);ncbi_101113460(FBP2);ncbi_101115803(CAB39L);ncbi_101123247(LOC101123247);ncbi_443193(CPT1B);ncbi_443264(LEPR);ncbi_443489(PFKM)	K00507+K04503+K00665+K04354+K09048+K03841+K08272+K02649+K19523+K05062+K00850
Metabolism	Lipid metabolism	Fatty acid elongation	2	30	0.870642	1	ko00062	ncbi_101116613(ELOVL2);ncbi_101121789(ACOT7)	K10205+K17360
Organismal Systems	Development and regeneration	Axon regeneration	8	97	0.875076	1	ko04361	ncbi_100125611(SLIT2);ncbi_100125614(ROBO2);ncbi_100194428(MAPK13);ncbi_101102720(DGKB);ncbi_101115699(DUSP2);ncbi_101118748(DUSP5);ncbi_101119495(GNAO1);ncbi_101120665(MAPK10)	K06839+K06754+K04441+K00901+K04459+K04459+K04534+K04440
Cellular Processes	Cell growth and death	Ferroptosis	5	66	0.88401	1	ko04216	ncbi_101112726(FTMT);ncbi_101116587(ALOX15);ncbi_101117129(LOC101117129);ncbi_101120002(MAP1LC3C);ncbi_443053(CP)	K18495+K00460+K14736+K10435+K13624
Organismal Systems	Immune system	Cytosolic DNA-sensing pathway	6	77	0.884441	1	ko04623	ncbi_101114285(LOC101114285);ncbi_114113004(LOC114113004);ncbi_114113206(LOC114113206);ncbi_114117288(LOC114117288);ncbi_443206(IL18);ncbi_443539(IL1B)	K12964+K05415+K05415+K12648+K05482+K04519
Human Diseases	Drug resistance: antineoplastic	Endocrine resistance	8	99	0.888494	1	ko01522	ncbi_100144763(CCND1);ncbi_100194428(MAPK13);ncbi_101110241(SHC4);ncbi_101120665(MAPK10);ncbi_101123247(LOC101123247);ncbi_114110561(GPER1);ncbi_443066(ESR2);ncbi_443218(FOS)	K04503+K04441+K17449+K04440+K02649+K04246+K08551+K04379
Metabolism	Carbohydrate metabolism	Glyoxylate and dicarboxylate metabolism	2	32	0.893071	1	ko00630	ncbi_101103446(AGXT);ncbi_101118465(HAO1)	K00830+K11517
Human Diseases	Drug resistance: antineoplastic	Platinum drug resistance	8	100	0.89474	1	ko01524	ncbi_101106720(LOC101106720);ncbi_101107831(LOC101107831);ncbi_101115496(LOC101115496);ncbi_101118990(LOC101118990);ncbi_101119776(ABCC2);ncbi_101123247(LOC101123247);ncbi_106990219(LOC106990219);ncbi_114113248(LOC114113248)	K00799+K00799+K00799+K00799+K05666+K02649+K00799+K08738
Organismal Systems	Endocrine system	Insulin signaling pathway	13	152	0.894823	1	ko04910	ncbi_100037684(CALML4);ncbi_100170327(FASN);ncbi_100294595(SOCS3);ncbi_101109323(PHKG1);ncbi_101110241(SHC4);ncbi_101110321(PPP1R3A);ncbi_101111588(PTPRF);ncbi_101113460(FBP2);ncbi_101120665(MAPK10);ncbi_101122295(PRKCZ);ncbi_101123247(LOC101123247);ncbi_121820456(LOC121820456);ncbi_442998(PYGM)	K02183+K00665+K04696+K00871+K17449+K07189+K05695+K03841+K04440+K18952+K02649+K02183+K00688
Human Diseases	Endocrine and metabolic disease	Non-alcoholic fatty liver disease	18	203	0.897209	1	ko04932	ncbi_100294595(SOCS3);ncbi_100568285(CYP2E1);ncbi_101106131(LOC101106131);ncbi_101114379(LOC101114379);ncbi_101120665(MAPK10);ncbi_101121285(LOC101121285);ncbi_101121518(LOC101121518);ncbi_101123247(LOC101123247);ncbi_114113248(LOC114113248);ncbi_114115573(LOC114115573);ncbi_121816305(LOC121816305);ncbi_121817553(LOC121817553);ncbi_443264(LEPR);ncbi_443404(IL1A);ncbi_443418(CXCL8);ncbi_443539(IL1…	K04696+K07415+K02266+K03949+K04440+K02270+K02271+K02649+K08738+K02272+K02272+K02273+K05062+K04383+K10030+K04519+K00412+K02262
Human Diseases	Neurodegenerative disease	Parkinson disease	17	193	0.897286	1	ko05012	ncbi_100294604(SNCA);ncbi_101105461(GNAL);ncbi_101106131(LOC101106131);ncbi_101107437(GPR37);ncbi_101112926(ADORA2A);ncbi_101114379(LOC101114379);ncbi_101117250(UCHL1);ncbi_101120619(TH);ncbi_101121285(LOC101121285);ncbi_101121518(LOC101121518);ncbi_114113248(LOC114113248);ncbi_114115573(LOC114115573);ncbi_121816305(LOC121816305);ncbi_121817553(LOC121817553);MSTRG.1727(MT-CYB);MSTRG.20573(MT-CO3)…	K04528+K04633+K02266+K04243+K04266+K03949+K05611+K00501+K02270+K02271+K08738+K02272+K02272+K02273+K00412+K02262+K03881
Human Diseases	Drug resistance: antineoplastic	EGFR tyrosine kinase inhibitor resistance	7	90	0.899137	1	ko01521	ncbi_101103889(ERBB3);ncbi_101106508(TGFA);ncbi_101110074(PRKCA);ncbi_101110241(SHC4);ncbi_101121348(NRG2);ncbi_101123247(LOC101123247);ncbi_114110564(PDGFA)	K05084+K08774+K02677+K17449+K05456+K02649+K04359
Metabolism	Lipid metabolism	Fatty acid biosynthesis	1	19	0.899275	1	ko00061	ncbi_100170327(FASN)	K00665
Human Diseases	Cancer: overview	PD-L1 expression and PD-1 checkpoint pathway in cancer	8	101	0.90069	1	ko05235	ncbi_100194428(MAPK13);ncbi_101119239(NFATC2);ncbi_101121636(PDCD1);ncbi_101123247(LOC101123247);ncbi_121816042(LOC121816042);ncbi_443218(FOS);ncbi_443480(CD28);ncbi_554262(TLR2)	K04441+K17332+K06744+K02649+K10785+K04379+K06470+K10159
Human Diseases	Infectious disease: bacterial	Vibrio cholerae infection	4	57	0.901574	1	ko05110	ncbi_101103310(ATP6V1C2);ncbi_101108676(SEC61A2);ncbi_101110074(PRKCA);ncbi_101122020(ATP6V0E2)	K02148+K10956+K02677+K02153
Human Diseases	Cancer: overview	MicroRNAs in cancer	15	175	0.906938	1	ko05206	ncbi_100144763(CCND1);ncbi_100820740(TNXB);ncbi_101103889(ERBB3);ncbi_101108874(TP63);ncbi_101110074(PRKCA);ncbi_101110241(SHC4);ncbi_101112460(LOC101112460);ncbi_101113178(CDC25A);ncbi_101115414(EFNA3);ncbi_101118337(TNC);ncbi_101119684(ST14);ncbi_101121256(LOC101121256);ncbi_101123247(LOC101123247);ncbi_114110564(PDGFA);MSTRG.19665(HNRNPK)	K04503+K06252+K05084+K10149+K02677+K17449+K05658+K06645+K05462+K06252+K08670+K05658+K02649+K04359+K12886
Organismal Systems	Excretory system	Endocrine and other factor-regulated calcium reabsorption	4	58	0.908788	1	ko04961	ncbi_100048991(KLK1);ncbi_101110074(PRKCA);ncbi_101113044(ATP1B4);ncbi_101116716(SLC8A1)	K01325+K02677+K01540+K05849
Metabolism	Carbohydrate metabolism	Propanoate metabolism	2	35	0.920021	1	ko00640	ncbi_101103801(ACSS3);ncbi_101105462(ABAT)	K01908+K13524
Metabolism	Glycan biosynthesis and metabolism	Glycosaminoglycan biosynthesis - chondroitin sulfate / dermatan sulfate	1	21	0.920918	1	ko00532	ncbi_101112877(CHST3)	K01020
Metabolism	Metabolism of cofactors and vitamins	One carbon pool by folate	1	21	0.920918	1	ko00670	ncbi_101102845(LOC101102845)	K01934
Environmental Information Processing	Signal transduction	FoxO signaling pathway	11	138	0.925491	1	ko04068	ncbi_100144763(CCND1);ncbi_100194428(MAPK13);ncbi_101107121(SGK2);ncbi_101108441(BNIP3);ncbi_101120573(GADD45B);ncbi_101120665(MAPK10);ncbi_101123074(FOXG1);ncbi_101123247(LOC101123247);ncbi_101123434(FOXO6);ncbi_114117819(LOC114117819);ncbi_443342(IL10)	K04503+K04441+K13303+K15464+K04402+K04440+K09385+K02649+K17847+K05868+K05443
Metabolism	Glycan biosynthesis and metabolism	Glycosaminoglycan degradation	1	22	0.929929	1	ko00531	ncbi_114110341(HPSE2)	K07965
Human Diseases	Infectious disease: viral	Hepatitis C	17	203	0.934399	1	ko05160	ncbi_100144763(CCND1);ncbi_100294595(SOCS3);ncbi_101102148(PPP2R2C);ncbi_101102362(CLDN19);ncbi_101109915(LOC101109915);ncbi_101110181(LOC101110181);ncbi_101123247(LOC101123247);ncbi_106990125(CLDN20);ncbi_114110977(CLDN23);ncbi_114113004(LOC114113004);ncbi_114113206(LOC114113206);ncbi_114113248(LOC114113248);ncbi_114117288(LOC114117288);ncbi_121816895(LOC121816895);ncbi_780473(CLDN1);ncbi_780476…	K04503+K04696+K04354+K06087+K14216+K14216+K02649+K06087+K06087+K05415+K05415+K08738+K12648+K14216+K06087+K06087+K14216
Metabolism	Global and overview maps	Fatty acid metabolism	4	63	0.938247	1	ko01212	ncbi_100127208(SCD5);ncbi_100170327(FASN);ncbi_101116613(ELOVL2);ncbi_443193(CPT1B)	K00507+K00665+K10205+K19523
Organismal Systems	Endocrine system	Thyroid hormone signaling pathway	9	120	0.938866	1	ko04919	ncbi_100144763(CCND1);ncbi_101107103(SLC16A10);ncbi_101110074(PRKCA);ncbi_101111766(ATP2A1);ncbi_101111845(RXRG);ncbi_101113044(ATP1B4);ncbi_101123247(LOC101123247);ncbi_442995(LOC442995);ncbi_443461(SLC2A1)	K04503+K08187+K02677+K05853+K08526+K01540+K02649+K17751+K07299
Cellular Processes	Cell growth and death	p53 signaling pathway	7	98	0.939343	1	ko04115	ncbi_100144763(CCND1);ncbi_100381267(SERPINE1);ncbi_101113683(LOC101113683);ncbi_101120573(GADD45B);ncbi_101122263(LOC101122263);ncbi_114113248(LOC114113248);ncbi_114117819(LOC114117819)	K04503+K03982+K10136+K04402+K10134+K08738+K05868
Cellular Processes	Cell growth and death	Apoptosis - multiple species	3	51	0.939942	1	ko04215	ncbi_101119064(NGFR);ncbi_101120665(MAPK10);ncbi_114113248(LOC114113248)	K02583+K04440+K08738
Human Diseases	Cancer: specific types	Renal cell carcinoma	5	76	0.943225	1	ko05211	ncbi_100135448(ARNT2);ncbi_101106508(TGFA);ncbi_101107882(PAK5);ncbi_101123247(LOC101123247);ncbi_443461(SLC2A1)	K15589+K08774+K05736+K02649+K07299
Human Diseases	Infectious disease: viral	Human immunodeficiency virus 1 infection	24	278	0.94448	1	ko05170	ncbi_100037684(CALML4);ncbi_100171394(OVAR);ncbi_100194428(MAPK13);ncbi_100885761(WEE1);ncbi_101105609(LOC101105609);ncbi_101107882(PAK5);ncbi_101110074(PRKCA);ncbi_101112183(GNG13);ncbi_101113217(LOC101113217);ncbi_101119239(NFATC2);ncbi_101119495(GNAO1);ncbi_101120665(MAPK10);ncbi_101123247(LOC101123247);ncbi_114109640(LOC114109640);ncbi_114109674(ITPR3);ncbi_114113004(LOC114113004);ncbi_114113…	K02183+K06751+K04441+K06632+K06751+K05736+K02677+K04547+K06751+K17332+K04534+K04440+K02649+K06751+K04960+K05415+K05415+K08738+K08057+K05868+K10785+K02183+K04379+K10159
Genetic Information Processing	Folding, sorting and degradation	Protein export	1	24	0.94499	1	ko03060	ncbi_101108676(SEC61A2)	K10956
Cellular Processes	Cell growth and death	Apoptosis - fly	4	66	0.951474	1	ko04214	ncbi_101107451(TRAF4);ncbi_101108874(TP63);ncbi_101120665(MAPK10);ncbi_114113248(LOC114113248)	K09848+K10149+K04440+K08738
Environmental Information Processing	Signal transduction	MAPK signaling pathway - fly	6	90	0.951978	1	ko04013	ncbi_100194428(MAPK13);ncbi_101106946(FRK);ncbi_101110179(KSR2);ncbi_101111972(DUOX1);ncbi_101120665(MAPK10);ncbi_443454(BMPR1B)	K04441+K08892+K18529+K13411+K04440+K13578
Metabolism	Amino acid metabolism	Valine, leucine and isoleucine degradation	3	54	0.953925	1	ko00280	ncbi_101105462(ABAT);ncbi_101111590(HMGCS2);ncbi_101113789(ACAD8)	K13524+K01641+K11538
Human Diseases	Neurodegenerative disease	Huntington disease	28	323	0.954265	1	ko05016	ncbi_100302357(TUBA4A);ncbi_101104179(DNAH5);ncbi_101106131(LOC101106131);ncbi_101108743(CREB3L2);ncbi_101112696(STX1A);ncbi_101113663(KIF5C);ncbi_101114379(LOC101114379);ncbi_101116082(KLC3);ncbi_101116286(LOC101116286);ncbi_101117892(KCNJ10);ncbi_101118605(TUBA8);ncbi_101120665(MAPK10);ncbi_101121285(LOC101121285);ncbi_101121518(LOC101121518);ncbi_101122250(DNAI1);ncbi_105609865(TUBB4A);ncbi_11…	K07374+K10408+K02266+K09048+K04560+K10396+K03949+K10407+K07374+K05003+K07374+K04440+K02270+K02271+K10409+K07375+K08738+K02272+K02272+K02273+K05614+K05613+K05197+K05199+K08769+K00412+K02262+K03881
Environmental Information Processing	Signal transduction	Hedgehog signaling pathway - fly	2	41	0.955901	1	ko04341	ncbi_101112193(PTCH1);ncbi_101117159(EN2)	K06225+K09319
Genetic Information Processing	Transcription	Spliceosome	13	169	0.955974	1	ko03040	ncbi_100913152(HSPA1A);ncbi_101107064(HSPA6);ncbi_101112844(HSPA8);ncbi_101114597(LOC101114597);ncbi_101117117(LOC101117117);ncbi_106991442(LOC106991442);ncbi_114110979(LOC114110979);ncbi_114111228(LOC114111228);ncbi_114117797(LOC114117797);ncbi_121815981(LOC121815981);ncbi_121817857(LOC121817857);ncbi_121818033(LOC121818033);MSTRG.19665(HNRNPK)	K03283+K03283+K03283+K12741+K03283+K11099+K03283+K12622+K12893+K03283+K11087+K12624+K12886
Metabolism	Glycan biosynthesis and metabolism	Glycosylphosphatidylinositol (GPI)-anchor biosynthesis	1	27	0.96174	1	ko00563	ncbi_105601869(PIGY)	K11001
Organismal Systems	Nervous system	Neurotrophin signaling pathway	9	128	0.962667	1	ko04722	ncbi_100037684(CALML4);ncbi_100194428(MAPK13);ncbi_101110241(SHC4);ncbi_101119064(NGFR);ncbi_101120665(MAPK10);ncbi_101121631(NTRK3);ncbi_101122156(ARHGDIG);ncbi_101123247(LOC101123247);ncbi_121820456(LOC121820456)	K02183+K04441+K17449+K02583+K04440+K05101+K12462+K02649+K02183
Cellular Processes	Transport and catabolism	Endocytosis	22	267	0.96317	1	ko04144	ncbi_100171394(OVAR);ncbi_100913152(HSPA1A);ncbi_101105166(LOC101105166);ncbi_101105609(LOC101105609);ncbi_101107064(HSPA6);ncbi_101107228(CAV3);ncbi_101111237(DNAJC6);ncbi_101112844(HSPA8);ncbi_101113217(LOC101113217);ncbi_101113663(KIF5C);ncbi_101114661(PLD1);ncbi_101114893(PARD6A);ncbi_101117117(LOC101117117);ncbi_101117176(RAB11FIP4);ncbi_101118720(PARD6B);ncbi_101120775(FOLR3);ncbi_101122295…	K06751+K03283+K05757+K06751+K03283+K12959+K09526+K03283+K06751+K10396+K01115+K06093+K03283+K12485+K06093+K13649+K18952+K05633+K06751+K03283+K03283+K19475
Human Diseases	Cancer: specific types	Acute myeloid leukemia	4	71	0.967867	1	ko05221	ncbi_100144763(CCND1);ncbi_101107973(RARA);ncbi_101112331(FLT3);ncbi_101123247(LOC101123247)	K04503+K08527+K05092+K02649
Human Diseases	Substance dependence	Alcoholism	16	210	0.972633	1	ko05034	ncbi_100037684(CALML4);ncbi_101108627(LOC101108627);ncbi_101108743(CREB3L2);ncbi_101110241(SHC4);ncbi_101110769(PKIA);ncbi_101112183(GNG13);ncbi_101112926(ADORA2A);ncbi_101117101(FOSB);ncbi_101117541(SLC29A1);ncbi_101119495(GNAO1);ncbi_101120619(TH);ncbi_105603814(LOC105603814);ncbi_114109692(LOC114109692);ncbi_114112654(LOC114112654);ncbi_121820456(LOC121820456);ncbi_443508(NPY)	K02183+K11251+K09048+K17449+K15985+K04547+K04266+K09029+K15014+K04534+K00501+K11253+K11252+K11254+K02183+K05232
Human Diseases	Infectious disease: viral	Hepatitis B	15	202	0.976491	1	ko05161	ncbi_100194428(MAPK13);ncbi_101108743(CREB3L2);ncbi_101110074(PRKCA);ncbi_101119239(NFATC2);ncbi_101120665(MAPK10);ncbi_101121578(EGR3);ncbi_101122407(EGR2);ncbi_101123247(LOC101123247);ncbi_114113004(LOC114113004);ncbi_114113206(LOC114113206);ncbi_114113248(LOC114113248);ncbi_114117288(LOC114117288);ncbi_443218(FOS);ncbi_443418(CXCL8);ncbi_554262(TLR2)	K04441+K09048+K02677+K17332+K04440+K12497+K12496+K02649+K05415+K05415+K08738+K12648+K04379+K10030+K10159
Metabolism	Carbohydrate metabolism	Citrate cycle (TCA cycle)	1	32	0.979116	1	ko00020	ncbi_101107484(PC)	K01958
Metabolism	Energy metabolism	Oxidative phosphorylation	12	175	0.983652	1	ko00190	ncbi_101103310(ATP6V1C2);ncbi_101106131(LOC101106131);ncbi_101114379(LOC101114379);ncbi_101121285(LOC101121285);ncbi_101121518(LOC101121518);ncbi_101122020(ATP6V0E2);ncbi_114115573(LOC114115573);ncbi_121816305(LOC121816305);ncbi_121817553(LOC121817553);MSTRG.1727(MT-CYB);MSTRG.20573(MT-CO3);MSTRG.7807(MT-ND4)	K02148+K02266+K03949+K02270+K02271+K02153+K02272+K02272+K02273+K00412+K02262+K03881
Organismal Systems	Environmental adaptation	Circadian rhythm	1	35	0.98548	1	ko04710	ncbi_101119104(RORC)	K08534
Cellular Processes	Transport and catabolism	Mitophagy - animal	3	67	0.98609	1	ko04137	ncbi_101108441(BNIP3);ncbi_101110290(MRAS);ncbi_101120665(MAPK10)	K15464+K07831+K04440
Human Diseases	Cancer: specific types	Chronic myeloid leukemia	4	81	0.986386	1	ko05220	ncbi_100144763(CCND1);ncbi_101110241(SHC4);ncbi_101120573(GADD45B);ncbi_101123247(LOC101123247)	K04503+K17449+K04402+K02649
Genetic Information Processing	Folding, sorting and degradation	SNARE interactions in vesicular transport	1	37	0.988605	1	ko04130	ncbi_101112696(STX1A)	K04560
Human Diseases	Infectious disease: viral	Herpes simplex virus 1 infection	40	484	0.99103	1	ko05168	ncbi_100171394(OVAR);ncbi_100294595(SOCS3);ncbi_101105609(LOC101105609);ncbi_101106618(ZNF529);ncbi_101108961(LOC101108961);ncbi_101108962(DQA);ncbi_101109219(LOC101109219);ncbi_101109733(LOC101109733);ncbi_101109915(LOC101109915);ncbi_101110181(LOC101110181);ncbi_101110308(ZNF169);ncbi_101113217(LOC101113217);ncbi_101114551(LOC101114551);ncbi_101116972(LOC101116972);ncbi_101118514(LOC101118514);…	K06751+K04696+K06751+K09228+K06752+K06752+K06752+K09228+K14216+K14216+K09228+K06751+K09228+K05477+K06752+K09228+K14624+K06752+K03994+K05468+K02649+K06751+K05415+K05415+K08738+K08057+K12648+K12893+K09228+K09228+K09228+K14216+K05425+K04519+K10159+K09228+K09228+K14216+K09228+K09228
Metabolism	Amino acid metabolism	Lysine degradation	3	72	0.991378	1	ko00310	ncbi_101108731(SMYD1);ncbi_114113035(LOC114113035);MSTRG.21081(--)	K11426+K00825+K20796
Metabolism	Carbohydrate metabolism	Pyruvate metabolism	1	40	0.992079	1	ko00620	ncbi_101107484(PC)	K01958
Metabolism	Carbohydrate metabolism	Inositol phosphate metabolism	3	74	0.992896	1	ko00562	ncbi_101109366(SYNJ2);ncbi_101109704(ISYNA1);ncbi_101111072(MTMR7)	K20279+K01858+K18083
Organismal Systems	Environmental adaptation	Thermogenesis	20	286	0.99544	1	ko04714	ncbi_100194428(MAPK13);ncbi_101106131(LOC101106131);ncbi_101108743(CREB3L2);ncbi_101110262(DPF1);ncbi_101111245(LOC101111245);ncbi_101113758(PRKG2);ncbi_101114379(LOC101114379);ncbi_101121285(LOC101121285);ncbi_101121518(LOC101121518);ncbi_105604271(BMP8B);ncbi_114115573(LOC114115573);ncbi_121816305(LOC121816305);ncbi_121817553(LOC121817553);ncbi_121818351(LOC121818351);ncbi_443179(GCG);ncbi_4431…	K04441+K02266+K09048+K22198+K18161+K19477+K03949+K02270+K02271+K16622+K02272+K02272+K02273+K18184+K05259+K19523+K08769+K00412+K02262+K03881
Cellular Processes	Cell growth and death	Oocyte meiosis	7	134	0.995661	1	ko04114	ncbi_100037684(CALML4);ncbi_100194428(MAPK13);ncbi_101107408(LOC101107408);ncbi_101114750(LOC101114750);ncbi_114109674(ITPR3);ncbi_114117819(LOC114117819);ncbi_121820456(LOC121820456)	K02183+K04441+K08694+K03359+K04960+K05868+K02183
Genetic Information Processing	Translation	Ribosome	29	389	0.996497	1	ko03010	ncbi_100135440(RPL6);ncbi_101104199(LOC101104199);ncbi_101107331(LOC101107331);ncbi_101108561(LOC101108561);ncbi_101109212(LOC101109212);ncbi_101110649(LOC101110649);ncbi_101110758(LOC101110758);ncbi_101112108(RPL3L);ncbi_101112474(LOC101112474);ncbi_101112973(LOC101112973);ncbi_101114092(LOC101114092);ncbi_101115288(RPL21);ncbi_101116252(LOC101116252);ncbi_101118825(LOC101118825);ncbi_101121371(…	K02934+K02891+K02973+K02984+K02934+K02880+K02975+K02925+K02936+K02953+K02893+K02889+K02984+K02880+K02921+K02953+K02921+K02866+K02873+K02880+K02984+K02910+K02921+K02881+K02875+K02924+K02866+K02866+K02987
Cellular Processes	Cell growth and death	Necroptosis	12	205	0.99777	1	ko04217	ncbi_100127209(HSP90AA1);ncbi_101108627(LOC101108627);ncbi_101111472(PLA2G4A);ncbi_101116150(PLA2G4D);ncbi_101116587(ALOX15);ncbi_101120665(MAPK10);ncbi_114113004(LOC114113004);ncbi_114113206(LOC114113206);ncbi_442998(PYGM);ncbi_443404(IL1A);ncbi_443539(IL1B);MSTRG.2448(--)	K04079+K11251+K16342+K16342+K00460+K04440+K05415+K05415+K00688+K04383+K04519+K04722
Genetic Information Processing	Translation	Ribosome biogenesis in eukaryotes	3	90	0.99855	1	ko03008	ncbi_105605624(NXT2);ncbi_114110582(LOC114110582);MSTRG.243(UTP6)	K14285+K12619+K14557
Human Diseases	Cancer: overview	Viral carcinogenesis	14	237	0.998716	1	ko05203	ncbi_100144763(CCND1);ncbi_100171394(OVAR);ncbi_101105609(LOC101105609);ncbi_101108743(CREB3L2);ncbi_101113217(LOC101113217);ncbi_101117692(HPN);ncbi_101121578(EGR3);ncbi_101122407(EGR2);ncbi_101123247(LOC101123247);ncbi_114109640(LOC114109640);ncbi_114109692(LOC114109692);ncbi_114112654(LOC114112654);ncbi_443111(CCR3);MSTRG.19665(HNRNPK)	K04503+K06751+K06751+K09048+K06751+K08665+K12497+K12496+K02649+K06751+K11252+K11254+K04178+K12886
Cellular Processes	Cell growth and death	Cell cycle	6	140	0.999151	1	ko04110	ncbi_100144763(CCND1);ncbi_100885761(WEE1);ncbi_101113178(CDC25A);ncbi_101114750(LOC101114750);ncbi_101120573(GADD45B);ncbi_114117819(LOC114117819)	K04503+K06632+K06645+K03359+K04402+K05868
Genetic Information Processing	Translation	Nucleocytoplasmic transport	9	191	0.999642	1	ko03013	ncbi_101109898(EEF1A2);ncbi_101114018(LOC101114018);ncbi_101116631(LOC101116631);ncbi_101117638(LOC101117638);ncbi_105601979(LOC105601979);ncbi_105605624(NXT2);ncbi_114110536(LOC114110536);ncbi_114111193(LOC114111193);ncbi_114111768(LOC114111768)	K03231+K03231+K03257+K03231+K03231+K14285+K14322+K13126+K12160
Genetic Information Processing	Translation	mRNA surveillance pathway	3	105	0.99969	1	ko03015	ncbi_101102148(PPP2R2C);ncbi_105605624(NXT2);ncbi_114111193(LOC114111193)	K04354+K14285+K13126
[truncated: 6 more rows]
