# Supplementary material for: Dietary resveratrol and β-Hydroxy-β-Methylbutyric acid enhance flavor and modulate intramuscular fat in Tibetan sheep: insights from transcriptomics and lipidomics
Source: Front Vet Sci. 2025 Sep 3;12:1634086. doi: 10.3389/fvets.2025.1634086 (PMC12440778; doi:10.3389/fvets.2025.1634086)
Supplement: Supplementary file 1 [file Data_Sheet_1.zip › Table S1/Table 3.xlsx]

## Sheet: POS H VS H-RES
index	H-1	H-2	H-3	H-4	H-5	H-6	H-RES-1	H-RES-2	H-RES-3	H-RES-4	H-RES-5	H-RES-6	control_mean	case_mean	log2_FC(case_mean/control_mean)	Pvalue	fdr	vip	Compounds	Class	IonFormula	RT	CalcMz	CAS	HMDB	C_ID	Pathway	KEGG_B_class	KEGG_A_class
POS6593	2.95902e+07	5.58055e+07	13612.1	7.99949e+07	25730.8	7.78052e+07	1.17911e+07	1.17166e+06	819391	2.18113e+06	1.3319e+09	2.13737e+09	4.05392e+07	5.80873e+08	3.84083	0.185133	0.954183	15.3885	TG(18:0_14:3_18:1)	TG	C53 H98 O6 N1	15.8241	844.739	--	--	-	-	-	-
POS6906	1.73396e+09	1.85345e+09	8.7539e+06	1.70016e+09	7.79054e+06	1.64197e+09	1.64098e+09	7.84228e+06	9.23137e+06	1.33575e+06	1.64461e+09	1.68946e+09	1.15768e+09	8.32244e+08	-0.47616	0.544743	0.954183	9.74161	TG(16:0_18:1_18:1)	TG	C55 H106 O6 N1	16.3509	876.801	--	--	-	-	-	-
POS5918	6.41676e+08	1.05761e+09	6.38174e+08	1.70967e+07	1.90045e+07	1.47993e+07	881643	5.40761e+08	6.35015e+08	5.35914e+08	2.08967e+07	847280	3.98061e+08	2.89053e+08	-0.461656	0.633003	0.954183	9.52133	TG(16:1_12:0_18:1)	TG	C49 H94 O6 N1	17.7477	792.708	--	--	-	-	-	-
POS5464	274224	7.65496e+08	4.46575e+08	1.10064e+09	2.89487e+08	9.71552e+08	9.54222e+08	3.97218e+08	4.75611e+08	3.86731e+08	1.3112e+09	1.18971e+09	5.95671e+08	7.85781e+08	0.399613	0.451907	0.954183	9.00248	TG(10:0_14:0_18:1)	TG	C45 H88 O6 N1	16.9283	738.661	--	--	-	-	-	-
POS7330	1.15959e+09	1.77374e+09	7.47777e+06	1.57414e+09	6.78475e+06	1.45957e+09	1.27963e+09	7.01989e+06	8.88392e+06	884940	1.45415e+09	1.40015e+09	9.96883e+08	6.91787e+08	-0.527096	0.509823	0.954183	8.44725	TG(18:0_18:1_18:1)	TG	C57 H110 O6 N1	16.6545	904.833	--	--	-	-	-	-
POS6131	1.18612e+09	1.53716e+09	5.15766e+06	1.5374e+09	3.97745e+06	1.40607e+09	1.60038e+09	1.17001e+08	1.68364e+06	1.47827e+06	1.05851e+09	1.43418e+09	9.4598e+08	7.02206e+08	-0.429915	0.582864	0.954183	8.1733	TG(16:0_14:0_18:1)	TG	C51 H100 O6 N1	15.9681	822.755	--	--	-	-	-	-
POS6521	1.27691e+09	1.7286e+09	7.71206e+07	1.56938e+09	2.40115e+06	1.4426e+09	1.71352e+09	2.52374e+07	1.30018e+07	516402	1.35201e+09	1.57365e+09	1.01617e+09	7.79655e+08	-0.382232	0.624154	0.954183	7.64172	TG(16:0_16:1_18:1)	TG	C53 H102 O6 N1	16.0051	848.77	--	--	-	-	-	-
POS6445	1.14774e+09	1.28571e+09	2.09718e+08	1.41133e+09	1.09886e+07	1.26324e+09	1.46434e+09	5.41499e+06	9.54805e+06	492544	1.1894e+09	1.27318e+09	8.88123e+08	6.57063e+08	-0.434728	0.562293	0.954183	6.93065	TG(16:0_16:0_18:1)	TG	C53 H104 O6 N1	16.1095	850.786	--	--	-	-	-	-
POS7944	1.10283e+08	2.6471e+08	2.80751e+08	4.56956e+08	2.87985e+08	3.88946e+08	4.36082e+08	2.8302e+08	2.97432e+08	2.94825e+08	4.20285e+08	4.77725e+08	2.98272e+08	3.68228e+08	0.303972	0.269117	0.954183	6.62203	TG(18:0_18:1_22:1)	TG	C61 H118 O6 N1	17.0854	960.895	--	--	-	-	-	-
POS7921	1.97253e+07	8.98469e+07	1.33071e+08	1.97602e+08	1.38656e+08	1.75784e+08	2.29646e+08	1.4253e+08	1.49344e+08	1.47617e+08	2.10425e+08	2.34392e+08	1.25781e+08	1.85659e+08	0.561746	0.0873958	0.954183	6.35351	TG(18:0_18:1_22:0)	TG	C61 H120 O6 N1	17.3068	962.911	--	--	-	-	-	-
POS6008	5.67896e+08	7.69648e+08	814127	1.0503e+09	717291	8.00834e+08	7.09754e+08	8.18922e+06	4.86363e+06	6.16788e+06	6.29719e+08	6.66027e+08	5.31702e+08	3.37453e+08	-0.655929	0.423262	0.954183	6.28632	TG(15:0_14:0_18:1)	TG	C50 H98 O6 N1	15.7876	808.739	--	--	-	-	-	-
POS7823	2.68203e+07	6.54688e+07	50616.5	1.15306e+08	3056.9	1.12364e+08	6.04826e+08	89624.6	1.74186e+08	1.80334e+08	2.10499e+08	2.57411e+08	5.33356e+07	2.37891e+08	2.15713	0.0535676	0.954183	6.25655	TG(18:1e_18:1_20:5)	TG	C59 H103 O5	14.4919	891.78	--	--	-	-	-	-
POS7134	7.71309e+08	1.02451e+09	1.01852e+06	1.10306e+09	718702	9.66711e+08	7.96648e+08	523356	616636	694069	9.6066e+08	9.55424e+08	6.44554e+08	4.52428e+08	-0.510614	0.524413	0.954183	6.0611	TG(17:0_18:1_18:1)	TG	C56 H108 O6 N1	16.5137	890.817	--	--	-	-	-	-
POS6335	9.59729e+08	1.35337e+09	1.49596e+06	1.56177e+09	1.11804e+06	1.45321e+09	1.18755e+09	4.99322e+06	2.61114e+06	2.89893e+06	1.46802e+09	1.24007e+09	8.8845e+08	6.51023e+08	-0.448583	0.578464	0.954183	5.91275	TG(18:1_14:0_17:1)	TG	C52 H100 O6 N1	15.8267	834.755	--	--	-	-	-	-
POS6189	1.06506e+09	1.71772e+09	1.16422e+06	2.20552e+09	765325	1.97162e+09	1.58371e+09	1.03434e+06	926100	670847	1.79251e+09	1.70343e+09	1.16031e+09	8.47046e+08	-0.453994	0.581573	0.954183	5.87873	TG(16:1_14:0_18:1)	TG	C51 H98 O6 N1	15.6303	820.739	--	--	-	-	-	-
POS6970	1.03087e+09	1.51929e+09	3.41368e+06	1.35184e+09	4.4645e+06	1.22872e+09	1.53294e+09	1.74654e+07	5.15132e+06	1.71653e+06	1.20879e+09	1.46433e+09	8.56433e+08	7.05067e+08	-0.28058	0.725759	0.954183	5.81821	TG(16:0_18:1_18:2)	TG	C55 H104 O6 N1	16.094	874.786	--	--	-	-	-	-
POS6307	7.01245e+08	9.6706e+08	514210	9.88809e+08	176315	8.85725e+08	9.47888e+08	967273	266670	451888	7.68633e+08	9.01289e+08	5.90588e+08	4.36583e+08	-0.435898	0.586624	0.954183	5.81787	TG(15:0_16:0_18:1)	TG	C52 H102 O6 N1	16.1223	836.77	--	--	-	-	-	-
POS7397	6.73639e+08	8.00284e+08	3.12671e+06	6.6659e+08	5.49812e+06	6.13783e+08	5.31426e+08	4.95704e+06	2.49645e+06	2.11052e+06	7.40234e+08	7.15183e+08	4.60487e+08	3.32734e+08	-0.468789	0.556182	0.954183	5.75526	TG(18:1_18:1_18:1)	TG	C57 H108 O6 N1	16.4022	902.817	--	--	-	-	-	-
POS6718	7.88697e+08	1.00797e+09	1.82746e+06	1.21266e+09	162663	1.05507e+09	9.49205e+08	559294	88177.4	445007	1.02474e+09	9.93969e+08	6.77731e+08	4.94834e+08	-0.453767	0.571727	0.954183	5.5073	TG(16:0_17:1_18:1)	TG	C54 H104 O6 N1	16.1912	862.786	--	--	-	-	-	-
POS6823	1.02195e+09	1.26101e+09	4.87427e+06	1.5159e+09	4.32411e+06	1.40336e+09	1.67336e+09	4.30599e+06	3.43763e+06	1.00672e+06	1.18514e+09	1.35249e+09	8.68569e+08	7.0329e+08	-0.304521	0.706096	0.954183	5.39858	TG(18:0_16:0_18:1)	TG	C55 H108 O6 N1	16.5955	878.817	--	--	-	-	-	-
POS6669	6.99451e+08	8.87047e+08	8.22702e+06	9.08609e+08	1.12742e+07	8.35329e+08	8.54557e+08	7.08548e+06	1.11524e+07	5.13098e+06	7.36312e+08	9.13753e+08	5.58323e+08	4.21332e+08	-0.406143	0.604771	0.954183	5.36786	TG(16:0_17:0_18:1)	TG	C54 H106 O6 N1	16.6525	864.801	--	--	-	-	-	-
POS1574	2.92537e+08	4.86624e+08	102855	5.36943e+08	110698	4.84147e+08	4.51875e+08	169100	379371	232482	2.96073e+08	4.45813e+08	3.00077e+08	1.9909e+08	-0.591912	0.47588	0.954183	4.57124	DG(16:0_18:1)	DG	C37 H74 O5 N1	11.1754	612.556	--	--	-	-	-	-
POS8052	1.34402e+07	7.87851e+07	8.60478e+07	1.49772e+08	8.93315e+07	1.39543e+08	1.3231e+08	8.90087e+07	9.31377e+07	9.19443e+07	1.52974e+08	1.53885e+08	9.282e+07	1.18876e+08	0.356955	0.297082	0.954183	4.19778	TG(18:0_18:1_24:1)	TG	C63 H122 O6 N1	17.2929	988.927	--	--	-	-	-	-
POS5928	1.39514e+08	3.18244e+08	1.083e+08	4.91286e+08	738501	4.41282e+08	4.31264e+08	1.96658e+06	1.12337e+08	1.11327e+08	7.74817e+08	5.01906e+08	2.49894e+08	3.2227e+08	0.366951	0.629346	0.954183	4.11225	TG(16:0_12:0_18:3)	TG	C49 H92 O6 N1	14.6287	790.692	--	--	-	-	-	-
POS5916	7.70068e+06	9.93435e+08	4.87477e+08	1.64226e+07	3.52231e+08	8.16891e+08	1.53312e+06	2.24445e+08	2.79214e+08	2.3176e+08	7.95783e+08	484802	4.45693e+08	2.55537e+08	-0.802519	0.373122	0.954183	4.09486	TG(18:1_14:0_14:1)	TG	C49 H94 O6 N1	17.1939	792.708	--	--	-	-	-	-
POS5870	9.72012e+08	1.44066e+09	3.8409e+06	1.71962e+09	3.36544e+06	1.61846e+09	1.70512e+09	5.3852e+06	4.46488e+06	3.90828e+06	1.48457e+09	1.6208e+09	9.59659e+08	8.04043e+08	-0.25525	0.752787	0.955562	4.05833	TG(16:0_12:0_18:1)	TG	C49 H96 O6 N1	15.5708	794.723	--	--	-	-	-	-
POS7086	6.12215e+08	8.37606e+08	8.81733e+06	1.02944e+09	5.40559e+06	9.60762e+08	8.46436e+08	6.00951e+06	8.69957e+06	8.61508e+06	8.15699e+08	9.77135e+08	5.75708e+08	4.43766e+08	-0.375539	0.638546	0.954183	4.00408	TG(18:0_17:0_18:1)	TG	C56 H110 O6 N1	16.8194	892.833	--	--	-	-	-	-
POS6232	5.86345e+07	1.39653e+08	4.58888e+07	2.22391e+08	3.07204e+06	2.01531e+08	2.06925e+08	1.74198e+06	4.60388e+07	1.23387e+06	4.75892e+08	2.54402e+08	1.11862e+08	1.64372e+08	0.55525	0.548103	0.954183	3.82182	TG(18:1_12:0_18:3)	TG	C51 H94 O6 N1	14.6937	816.708	--	--	-	-	-	-
POS8044	6.97318e+06	4.44055e+07	6.40018e+07	1.13937e+08	6.55381e+07	1.00865e+08	1.19518e+08	6.61837e+07	6.97978e+07	6.94525e+07	1.0477e+08	1.06148e+08	6.59535e+07	8.93116e+07	0.437398	0.234226	0.954183	3.81563	TG(26:0_16:0_18:1)	TG	C63 H124 O6 N1	17.4919	990.942	--	--	-	-	-	-
POS261	3.99658e+07	5.23872e+07	123204	5.21966e+06	250338	2.20812e+06	6.55149e+06	142889	24860.8	43866.5	4.62139e+06	5.1633e+06	1.66924e+07	2.75797e+06	-2.59751	0.176034	0.954183	3.30622	Cer(d45:5)	Cer	C45 H82 O3 N1	12.7085	684.629	--	--	-	-	-	-
POS3403	1882.49	9982.61	1.00504e+08	5018.55	2.69219e+07	5740.68	25753.3	4.64478e+08	7.68215e+07	2.54585e+08	19519.8	52353.4	2.12414e+07	1.32664e+08	2.64282	0.19064	0.954183	3.30316	PC(36:2)	PC	C44 H85 O8 N1 P1	13.7771	786.601	-	HMDB0013428	-	-	-	-
POS6750	194764	2.19924e+06	1.45462e+08	1.72068e+06	1.64087e+08	6.14476e+06	5.82068e+06	2.06551e+08	1.95947e+08	1.80941e+08	1.0591e+07	7.32918e+06	5.33015e+07	1.01197e+08	0.924916	0.385691	0.954183	3.22863	TG(16:0_17:1_18:2)	TG	C54 H102 O6 N1	17.4883	860.77	--	--	-	-	-	-
POS7168	6.05185e+08	8.60869e+08	569597	1.05663e+09	607934	9.0059e+08	7.86469e+08	618662	438534	1.02735e+06	1.08344e+09	8.86281e+08	5.70742e+08	4.59712e+08	-0.312108	0.702317	0.954183	3.14286	TG(18:1_17:1_18:1)	TG	C56 H106 O6 N1	16.2307	888.801	--	--	-	-	-	-
POS8015	4.7878e+06	2.58185e+07	4.83942e+07	7.5007e+07	5.01459e+07	6.376e+07	6.78954e+07	4.77699e+07	4.98924e+07	4.91752e+07	6.49091e+07	6.44268e+07	4.46522e+07	5.73448e+07	0.360931	0.280145	0.954183	3.14003	TG(18:0_18:1_23:0)	TG	C62 H122 O6 N1	17.4011	976.927	--	--	-	-	-	-
POS7188	29459.7	363557	1.91423e+07	225893	2.46831e+07	2.08029e+06	8.03419e+06	1.01453e+08	1.5536e+08	1.41777e+08	4.38167e+06	5.1667e+06	7.7541e+06	6.93621e+07	3.16112	0.0645151	0.954183	3.05524	TG(18:1_17:1_18:2)	TG	C56 H104 O6 N1	17.4958	886.786	--	--	-	-	-	-
POS6611	1.6763e+07	6.48168e+07	111695	1.02666e+08	1.08604e+06	9.07493e+07	1.0013e+08	1.10213e+06	2.17698e+07	2.06556e+07	2.10517e+08	1.23349e+08	4.60322e+07	7.95872e+07	0.789893	0.396271	0.954183	3.03932	TG(14:0_18:2_18:3)	TG	C53 H96 O6 N1	14.8061	842.723	--	--	-	-	-	-
POS8100	4.94603e+06	3.66184e+07	4.16133e+07	8.40491e+07	4.25426e+07	7.04716e+07	7.09471e+07	4.13253e+07	4.35195e+07	4.32538e+07	9.43218e+07	7.09114e+07	4.67068e+07	6.07132e+07	0.378375	0.351507	0.954183	2.99833	TG(26:0_18:1_18:1)	TG	C65 H126 O6 N1	17.4899	1016.96	--	--	-	-	-	-
POS4540	1.38155e+07	281542	196588	2.35324e+07	187368	1.30978e+07	7.01585e+07	675194	848890	9.76704e+07	3.21931e+07	5.61826e+07	8.51853e+06	4.29548e+07	2.33414	0.0620639	0.954183	2.94886	SM(d42:1)	SM	C47 H96 O6 N2 P1	11.9119	815.7	--	--	-	-	-	-
POS3986	1.70539e+08	1.11274e+07	6.20592e+07	4.81697e+07	8.81658e+06	5.86906e+07	3.64893e+07	5.86865e+07	9.18659e+06	6.1964e+07	5.75809e+07	3.09329e+07	5.99005e+07	4.24734e+07	-0.496009	0.510012	0.954183	2.91629	PE(37:2e)	PE	C42 H83 O7 N1 P1	9.37995	744.59	--	--	-	-	-	-
POS3286	617752	515893	1.22777e+08	109620	3.00941e+07	446524	2.58681	1.48198e+08	3.79897e+07	2.97101e+08	0.516713	386206	2.57602e+07	8.06126e+07	1.64586	0.326199	0.954183	2.87509	PC(34:1)	PC	C42 H83 O8 N1 P1	14.0588	760.585	-	HMDB0013426	-	-	-	-
POS5104	1.13942e+08	1.51002e+08	19510.5	1.55191e+08	14181.1	1.45012e+08	1.41168e+08	27876.9	53902.3	44205	1.02269e+08	1.3757e+08	9.41968e+07	6.35222e+07	-0.568417	0.481297	0.954183	2.80199	TG(12:1e_6:0_18:3)	TG	C39 H69 O5	11.1389	617.514	--	--	-	-	-	-
POS7486	206851	217703	8.52018e+07	656423	9.09205e+07	488997	695685	1.49588e+08	1.66271e+08	1.31571e+08	1.1718e+06	947272	2.96154e+07	7.50408e+07	1.34133	0.262039	0.954183	2.79596	TG(18:1_18:2_18:2)	TG	C57 H104 O6 N1	17.4744	898.786	--	--	-	-	-	-
POS1209	3.70803e+06	3.47429e+06	1.67121e+08	2.02854e+07	1.0291e+08	1.53236e+07	3.51633e+07	1.96239e+08	3.09598e+08	6.97675e+07	44162.3	1.1188e+07	5.2137e+07	1.03667e+08	0.991571	0.390775	0.954183	2.72458	DG(18:1_14:0)	DG	C35 H70 O5 N1	14.9822	584.525	--	--	-	-	-	-
POS5680	1.05279e+06	202596	2.75415e+08	524478	1.71451e+08	2.95811e+06	1.73673e+06	1.97846e+08	2.24045e+08	1.64654e+08	512448	126057	7.52674e+07	9.81533e+07	0.383012	0.73522	0.954183	2.65087	TG(16:1_10:0_18:1)	TG	C47 H90 O6 N1	16.9663	764.676	--	--	-	-	-	-
POS6779	2.07895e+08	2.34892e+08	1.46319e+06	2.79722e+08	1.02451e+06	2.55963e+08	2.76349e+08	1.21762e+06	946223	3.38376e+06	2.23303e+08	2.56374e+08	1.63493e+08	1.26929e+08	-0.36521	0.644365	0.954183	2.65058	TG(18:0_16:0_18:0)	TG	C55 H110 O6 N1	16.6253	880.833	--	--	-	-	-	-
POS1968	1.00305e+06	1.7572e+06	18029.1	2.22334e+06	1128.8	1.66378e+06	1.91987e+06	17727.9	15736.7	5739.43	3.70628e+07	6.49529e+07	1.11109e+06	1.73291e+07	3.96315	0.18009	0.954183	2.64549	DG(18:1_18:1)	DG	C39 H72 O5 Na1	11.7285	643.527	--	--	-	-	-	-
POS5687	3.69869e+07	9.02183e+07	3.21866e+07	1.70725e+08	3.1897e+07	1.45675e+08	1.37429e+08	3.16041e+07	3.30478e+07	3.19105e+07	2.52439e+08	1.52639e+08	8.46148e+07	1.06512e+08	0.332028	0.634746	0.954183	2.63903	TG(16:0_10:0_18:3)	TG	C47 H88 O6 N1	13.7837	762.661	--	--	-	-	-	-
POS1920	1.43396e+08	2.78006e+08	63949.6	3.5461e+08	197949	3.05177e+08	2.89504e+08	149273	125850	62747.1	1.59091e+08	3.14853e+08	1.80242e+08	1.27298e+08	-0.501729	0.561231	0.954183	2.61673	DG(18:0_18:1)	DG	C39 H78 O5 N1	12.2284	640.587	--	--	-	-	-	-
POS8095	3.04888e+06	2.60525e+07	3.41287e+07	8.03016e+07	3.11496e+06	6.37468e+07	9.00227e+07	3.5111e+07	3.71208e+07	3.70423e+07	6.12078e+07	7.21802e+07	3.50656e+07	5.54475e+07	0.661066	0.229075	0.954183	2.6111	TG(26:0_18:0_18:1)	TG	C65 H128 O6 N1	17.6622	1018.97	--	--	-	-	-	-
POS6375	1.76706e+08	1.78973e+08	1.66829e+06	2.11266e+08	1.49582e+06	1.86629e+08	2.13079e+08	2.04559e+06	1.90973e+06	2509.4	1.75584e+08	1.89065e+08	1.26123e+08	9.69476e+07	-0.379557	0.629101	0.954183	2.58446	TG(18:0_16:0_16:0)	TG	C53 H106 O6 N1	16.298	852.801	--	--	-	-	-	-
POS8023	1.35546e+07	6.83464e+07	6.23028e+07	1.34138e+08	6.49257e+07	1.09918e+08	1.05027e+08	3.38269e+06	6.78134e+07	6.69139e+07	1.23157e+08	1.2478e+08	7.55309e+07	8.18458e+07	0.115842	0.809198	0.971537	2.55884	TG(18:0_18:1_23:1)	TG	C62 H120 O6 N1	17.1995	974.911	--	--	-	-	-	-
POS7241	1.07705e+09	1.33157e+09	4.20449e+06	1.78722e+09	2.49373e+06	1.66588e+09	2.25381e+09	2.31181e+06	2.62869e+06	1.62344e+06	1.55102e+09	1.73171e+09	9.78068e+08	9.23851e+08	-0.0822747	0.921004	0.996409	2.53406	TG(18:0_18:0_18:1)	TG	C57 H112 O6 N1	16.8825	906.848	--	--	-	-	-	-
POS7038	9.09933e+07	1.71163e+08	813473	3.61248e+08	1.52585e+06	2.12701e+08	1.92304e+08	555864	5.54695e+06	6.64747e+07	4.00205e+08	3.2776e+08	1.39741e+08	1.65474e+08	0.243855	0.779837	0.958483	2.46808	TG(16:0_18:2_18:3)	TG	C55 H100 O6 N1	15.4018	870.755	--	--	-	-	-	-
POS8009	1.65716e+07	2.51091e+07	2.75684e+07	3.46887e+07	2.74758e+07	3.47609e+07	5.65419e+07	2.70211e+07	2.85507e+07	2.84483e+07	4.65922e+07	5.2663e+07	2.76958e+07	3.99695e+07	0.529235	0.0744595	0.954183	2.42721	TG(16:2e_20:0_22:6)	TG	C61 H105 O5	14.544	917.796	--	--	-	-	-	-
POS5723	1.68078e+08	2.10797e+08	3.2772e+06	3.00406e+08	969954	2.52635e+08	2.8886e+08	1.71578e+07	838693	1.91541e+06	1.75132e+08	2.40359e+08	1.56027e+08	1.2071e+08	-0.370248	0.644608	0.954183	2.39825	TG(15:0_14:0_16:0)	TG	C48 H96 O6 N1	15.7177	782.723	--	--	-	-	-	-
POS5294	3.19024e+08	6.34884e+08	1.33781e+07	9.48968e+08	1.34495e+07	6.3841e+08	6.61579e+08	1.27873e+07	21208.5	1.35639e+07	6.44579e+08	6.69843e+08	4.28019e+08	3.33729e+08	-0.358997	0.665934	0.954183	2.38971	TG(12:0_14:0_14:0)	TG	C43 H86 O6 N1	14.2934	712.645	--	--	-	-	-	-
POS7998	2.71994e+07	6.16903e+07	7.35847e+07	9.55451e+07	7.41451e+07	9.55949e+07	1.17708e+08	7.11485e+07	7.52624e+07	7.51468e+07	5.97487e+07	1.01005e+08	7.12932e+07	8.33366e+07	0.225184	0.397093	0.954183	2.38845	TG(20:0e_18:1_20:5)	TG	C61 H109 O5	15.5144	921.827	--	--	-	-	-	-
POS7454	6.68442e+06	1.72978e+07	14777.8	3.47402e+07	1941.52	2.65399e+07	2.38076e+07	1423.32	7.74395e+06	7.85503e+06	1.44115e+08	2.15678e+07	1.42132e+07	3.41818e+07	1.266	0.406854	0.954183	2.36454	TG(18:0e_18:1_18:3)	TG	C57 H104 O5 Na1	14.1064	891.778	--	--	-	-	-	-
POS5153	2.71734e+07	5.04913e+07	1.28689e+07	2.85179e+07	1.30148e+07	2.5284e+07	2.61812e+07	951.568	2751.43	1.37509e+07	1.19081e+07	2.64169e+07	2.6225e+07	1.30435e+07	-1.00762	0.105149	0.954183	2.30488	TG(12:0e_10:4_15:0)	TG	C40 H71 O5	11.6853	631.53	--	--	-	-	-	-
POS4591	5.58587e+06	380946	1.61333e+07	9.46923e+06	1.61851e+07	3.17615e+06	2.72659e+07	1.5648e+07	1.661e+07	1.66446e+07	1.42934e+07	2.06615e+07	8.48843e+06	1.85206e+07	1.12556	0.0133329	0.685285	2.30246	SM(d44:5)	SM	C49 H92 O6 N2 P1	10.9096	835.669	--	--	-	-	-	-
POS1746	14159.1	49927.2	1.26941e+08	50977.7	8.53403e+07	68897.4	165984	1.25095e+08	1.47487e+08	9.552e+07	73983.3	69180.6	3.54109e+07	6.14019e+07	0.794091	0.491686	0.954183	2.28764	DG(14:0_20:4)	DG	C37 H65 O5	14.789	589.483	--	--	-	-	-	-
POS6042	2.68515e+07	6.25956e+07	2.88156e+07	7.18508e+07	2.94494e+07	8.81679e+07	7.74387e+07	2.96671e+07	3.11843e+07	3.09148e+07	1.50393e+08	8.90507e+07	5.12885e+07	6.81081e+07	0.409191	0.469424	0.954183	2.27056	TG(11:0_18:1_18:2)	TG	C50 H94 O6 N1	14.8901	804.708	--	--	-	-	-	-
POS1740	4.56309e+07	3.01556e+06	9400.69	8.12573e+07	10785	7.37304e+07	7.29794e+07	14809	17838.8	7040.95	1.91663e+06	2.52364e+06	3.39424e+07	1.29099e+07	-1.39461	0.309019	0.954183	2.26918	DG(34:4)	DG	C37 H65 O5	9.86188	589.483	-	HMDB0056171	-	-	-	-
POS7043	1.28296e+06	682929	8.75886e+07	1.88251e+06	8.88463e+07	2.20063e+06	2.05184e+06	1.00719e+08	1.07343e+08	9.59201e+07	4.32178e+06	2.68682e+06	3.0414e+07	5.21738e+07	0.778592	0.46478	0.954183	2.23317	TG(18:4_16:0_18:1)	TG	C55 H100 O6 N1	17.299	870.755	--	--	-	-	-	-
POS6665	3.31812e+07	2.84534e+07	695326	1.2979e+08	2.41097e+06	6.29217e+07	2.40799e+07	1.0077e+06	1.56656e+06	681713	2.56036e+07	2.13069e+07	4.29088e+07	1.23744e+07	-1.79392	0.16478	0.954183	2.20307	TG(16:0_17:0_18:1)	TG	C54 H103 O6	16.4902	847.775	--	--	-	-	-	-
POS6965	2.55374e+07	1.19122e+07	73978.4	1.42395e+07	88678.2	3.95751e+07	2.73113e+06	131533	58235.8	2.28003e+06	3.63382e+06	1.01143e+07	1.52378e+07	3.15817e+06	-2.27049	0.0894866	0.954183	2.19017	TG(16:1_18:1_18:1)	TG	C55 H101 O6	14.4264	857.759	--	--	-	-	-	-
POS4234	499222	51563.6	9.01927e+07	51510.1	7.64159e+07	48376.7	52851.1	1.24154e+08	1.56557e+08	6.45113e+07	54883.1	162219	2.78766e+07	5.75821e+07	1.04657	0.394937	0.954183	2.17736	PG(29:2e)	PG	C35 H68 O9 N0 P1	14.686	663.46	--	--	-	-	-	-
POS4639	1.57792e+08	1.05737e+08	4506.88	2.15262e+08	92182.1	2.45291e+08	1.70637e+08	190783	97847.1	56734.3	2.10663e+08	1.28439e+08	1.20696e+08	8.5014e+07	-0.50561	0.553861	0.954183	2.12881	SPH(d20:1)+H-H2O	SPH	C20 H40 O1 N1	3.508	310.31	--	--	-	-	-	-
POS1191	5.10404e+07	8.93529e+07	22807.5	8.23501e+07	11896.1	7.30173e+07	6.57653e+07	36436.1	20242.9	9208.85	5.23298e+07	7.03723e+07	4.92992e+07	3.14222e+07	-0.649781	0.430581	0.954183	2.12817	DG(18:1_14:0)	DG	C35 H67 O5	10.0397	567.498	--	--	-	-	-	-
POS7571	1.87335e+08	2.99273e+08	1.21091e+06	3.575e+08	1.78752e+06	3.24938e+08	2.11406e+08	552210	1.36164e+06	787184	3.5659e+08	3.00407e+08	1.95341e+08	1.45184e+08	-0.42811	0.605053	0.954183	2.09149	TG(19:1_18:0_18:1)	TG	C58 H112 O6 N1	16.7689	918.848	--	--	-	-	-	-
POS1964	1.95355e+08	2.47954e+08	237350	3.39939e+08	109921	3.1058e+08	2.74676e+08	126938	193561	82670.8	2.21439e+08	3.47664e+08	1.82363e+08	1.40697e+08	-0.374218	0.650442	0.954183	2.09031	DG(18:1_18:1)	DG	C39 H76 O5 N1	11.2338	638.572	--	--	-	-	-	-
POS7848	3.17086e+07	1.41771e+08	4.14991e+06	3.06748e+08	4.1351e+06	2.43275e+08	2.42448e+08	4.08426e+06	4.29374e+06	4.11978e+06	2.79009e+08	2.87102e+08	1.21964e+08	1.36843e+08	0.166058	0.856149	0.985839	2.08435	TG(18:0_17:0_22:1)	TG	C60 H118 O6 N1	17.2101	948.895	--	--	-	-	-	-
POS8104	2.32463e+06	1.52213e+07	1.41304e+07	3.10711e+07	1.46506e+07	2.66128e+07	2.49316e+07	1.42022e+07	1.48522e+07	1.46564e+07	4.60232e+07	3.23449e+07	1.73351e+07	2.45018e+07	0.499186	0.309289	0.954183	2.0457	TG(18:1_22:1_22:1)	TG	C65 H124 O6 N1	17.2801	1014.94	--	--	-	-	-	-
POS7991	3.07137e+07	4.5762e+07	0.00611359	6.37502e+07	2.59536e+07	6.07964e+07	2.53914e+07	1.82349e+07	1.90224e+07	1.878e+07	2.52221e+07	2.89716e+07	3.78293e+07	2.26037e+07	-0.742945	0.158011	0.954183	2.02027	TG(18:3e_18:1_22:1)	TG	C61 H111 O5	15.7571	923.843	--	--	-	-	-	-
POS6591	2.48035e+08	4.59267e+08	832630	6.05608e+08	586303	5.52436e+08	5.37968e+08	1.35798e+06	258962	1.39857e+08	8.71018e+08	5.86401e+08	3.11127e+08	3.56143e+08	0.194953	0.811527	0.971648	2.00943	TG(18:1_14:0_18:3)	TG	C53 H98 O6 N1	15.3019	844.739	--	--	-	-	-	-
POS6745	2.97217e+08	4.25501e+08	225525	5.4152e+08	317092	4.66256e+08	3.86134e+08	568383	315453	1.39376e+08	5.19882e+08	4.22681e+08	2.88506e+08	2.44826e+08	-0.236844	0.751112	0.955562	1.98992	TG(16:1_17:1_18:1)	TG	C54 H102 O6 N1	15.8765	860.77	--	--	-	-	-	-
POS1718	4.98785e+07	8.43317e+07	85190.4	9.94551e+07	213255	8.60659e+07	8.46509e+07	135030	282982	44208.2	4.23234e+07	7.99323e+07	5.33383e+07	3.45615e+07	-0.626007	0.461152	0.954183	1.97798	DG(34:3e)	DG	C37 H69 O4	11.142	577.519	--	--	-	-	-	-
POS7046	1.62446e+06	2.52161e+07	1.20048e+07	5.3328e+07	1.22306e+07	4.84302e+07	6.18067e+07	1.4704e+07	1.56535e+07	1.5698e+07	6.89931e+07	4.53251e+07	2.54724e+07	3.70301e+07	0.539764	0.406778	0.954183	1.97505	TG(20:4e_14:0_18:1)	TG	C55 H99 O5	13.8813	839.749	--	--	-	-	-	-
POS5822	1.60343e+08	1.83909e+08	5.87799e+06	2.34652e+08	1.11455e+06	2.0506e+08	2.70411e+08	1.39217e+06	2.31139e+06	296799	1.44311e+08	2.39038e+08	1.31826e+08	1.09627e+08	-0.266037	0.744227	0.954183	1.95124	TG(16:0_14:0_16:0)	TG	C49 H98 O6 N1	15.9291	796.739	--	--	-	-	-	-
POS4551	6.60808e+06	894315	1.58893e+07	8.44613e+06	1.60036e+07	4.20139e+06	1.80923e+07	1.54063e+07	1.62836e+07	1.62426e+07	1.25934e+07	1.47659e+07	8.67381e+06	1.5564e+07	0.843476	0.0255993	0.869608	1.95019	SM(d18:1_24:3)	SM	C47 H90 O6 N2 P1	10.9366	809.653	--	--	-	-	-	-
POS5938	1.53422e+07	3.85193e+07	29811.9	7.28981e+07	30695.5	6.08941e+07	5.08285e+07	1.37895e+07	1.62618e+07	1.63076e+07	1.23654e+08	6.37137e+07	3.12857e+07	4.74259e+07	0.600173	0.472595	0.954183	1.9416	TG(10:0_18:1_18:3)	TG	C49 H90 O6 N1	13.8627	788.676	--	--	-	-	-	-
POS3909	1.83435e+07	4.99348e+06	6.38137e+07	2.10726e+07	6.48925e+07	1.40323e+07	2.5971e+07	6.5323e+07	6.93563e+07	6.95209e+07	1.46429e+07	2.05965e+07	3.11913e+07	4.42351e+07	0.504045	0.410918	0.954183	1.9386	PE(18:0p_18:1)	PE	C41 H81 O7 N1 P1	10.8673	730.575	--	--	-	-	-	-
POS8450	1.84632e+07	4.13068e+07	75747.4	2.79425e+07	6748.51	3.25409e+07	1.72107e+07	58434.1	44091	7.98134e+06	1.88137e+07	1.65878e+07	2.0056e+07	1.0116e+07	-0.987393	0.234097	0.954183	1.93505	ZyE(36:6)	ZyE	C63 H106 O2 N1	15.1935	908.822	--	--	-	-	-	-
POS4973	4.8168e+07	9.46066e+07	8667.53	8.54446e+07	14197.3	7.68699e+07	7.33154e+07	18867	18291.9	7670.7	5.67555e+07	7.61721e+07	5.0852e+07	3.43813e+07	-0.56468	0.495568	0.954183	1.91549	TG(18:1e_6:0_10:3)	TG	C37 H65 O5	10.0292	589.483	--	--	-	-	-	-
POS4589	2.68637e+06	442019	2.58629e+07	4.11962e+06	2.61378e+07	1.95658e+06	1.74686e+07	2.61396e+07	2.77239e+07	2.77514e+07	6.20396e+06	1.31888e+07	1.02009e+07	1.9746e+07	0.95287	0.155164	0.954183	1.914	SM(d20:1_24:3)	SM	C49 H94 O6 N2 P1	12.0644	837.684	--	--	-	-	-	-
POS3206	9.80497e+07	1.14869e+07	2.71985e+07	8.91009e+07	2.79434e+07	8.23071e+07	5.04657e+07	1.97401e+07	2.06265e+07	2.03963e+07	6.62869e+07	4.17044e+07	5.60144e+07	3.65367e+07	-0.616454	0.288449	0.954183	1.89417	PC(32:1)	PC	C40 H79 O8 N1 P1	8.16201	732.554	-	HMDB0013404	-	-	-	-
POS8030	1.02795e+07	2.53633e+07	2.5105e+07	3.98479e+07	2.57038e+07	3.75285e+07	2.69661e+07	2.50487e+07	2.63344e+07	2.57211e+07	5.03839e+07	3.92146e+07	2.73047e+07	3.22781e+07	0.24141	0.430115	0.954183	1.88101	TG(18:1_18:1_23:1)	TG	C62 H118 O6 N1	16.9808	972.895	--	--	-	-	-	-
POS8081	1.95104e+06	1.28754e+07	1.69987e+07	3.30514e+07	1.75829e+07	2.72034e+07	2.54926e+07	1.68672e+07	1.76467e+07	1.74233e+07	3.46723e+07	2.6483e+07	1.82771e+07	2.30975e+07	0.337697	0.385831	0.954183	1.85921	TG(25:0_18:1_18:1)	TG	C64 H124 O6 N1	17.3947	1002.94	--	--	-	-	-	-
POS7005	5.29934e+08	7.61895e+08	888152	8.11901e+08	1.23767e+06	6.64166e+08	9.42617e+08	483337	528052	2.75085e+08	1.15522e+09	1.00561e+09	4.6167e+08	5.63257e+08	0.286931	0.708333	0.954183	1.82154	TG(16:0_18:1_18:3)	TG	C55 H102 O6 N1	15.7574	872.77	--	--	-	-	-	-
POS7803	6.95841e+07	1.04032e+08	1.16489e+06	1.3134e+08	1.53295e+06	1.01569e+08	9.56431e+07	1.04405e+06	804613	276682	9.17262e+07	9.96224e+07	6.82039e+07	4.81862e+07	-0.501234	0.533341	0.954183	1.76874	TG(16:0_18:1_22:5)	TG	C59 H106 O6 N1	15.9154	924.801	--	--	-	-	-	-
POS7860	1.82735e+08	4.23997e+08	2.55285e+06	7.3687e+08	2.66655e+06	6.66347e+08	5.03092e+08	2.27438e+06	5.30527e+06	2.3463e+06	7.9231e+08	7.05716e+08	3.35861e+08	3.35174e+08	-0.00295592	0.997356	0.999515	1.76631	TG(17:0_18:1_22:1)	TG	C60 H116 O6 N1	16.9881	946.88	--	--	-	-	-	-
POS5785	7.9277e+07	1.71848e+08	1.0614e+08	2.6396e+08	1.07188e+08	2.33923e+08	1.77527e+08	1.00458e+08	1.06142e+08	1.0629e+08	2.83649e+08	1.96938e+08	1.60389e+08	1.61834e+08	0.0129371	0.973721	0.997663	1.75453	TG(11:0_16:1_18:1)	TG	C48 H92 O6 N1	14.7961	778.692	--	--	-	-	-	-
POS7052	3.28015e+07	1.59837e+07	137803	1.76407e+07	827163	2.36578e+07	1.54726e+07	496271	534524	1.37197e+06	1.66195e+07	1.61036e+07	1.51748e+07	8.43307e+06	-0.847546	0.30609	0.954183	1.74826	TG(16:0_14:0_22:6)	TG	C55 H98 O6 N1	15.6686	868.739	--	--	-	-	-	-
POS5675	2.54941e+07	4.31318e+07	6653.92	2.29095e+07	305694	2.93968e+07	3.44878e+07	11157.3	6118.45	17960.6	2.53209e+07	1.92754e+07	2.02074e+07	1.31866e+07	-0.615818	0.468817	0.954183	1.73897	TG(15:0_14:2_15:0)	TG	C47 H90 O6 N1	13.6498	764.676	--	--	-	-	-	-
POS2450	4.65838e+07	2.20371e+06	1.41481e+07	1.09345e+06	1.41923e+07	1.71822e+07	1.57349e+06	1.37776e+07	1.45372e+07	1.44687e+07	1.20961e+07	619998	1.59006e+07	9.51219e+06	-0.741231	0.398317	0.954183	1.73789	Hex1Cer(d18:1_18:0+O)	Hex1Cer	C42 H82 O9 N1	8.87224	744.598	--	--	-	-	-	-
POS4469	1.21494e+07	1.0654e+06	1.89205e+07	8.42832e+06	1.92477e+07	7.98832e+06	8.48821e+06	1.96832e+07	2.08334e+07	2.08053e+07	2.78712e+07	9.74511e+06	1.12999e+07	1.79044e+07	0.664001	0.14397	0.954183	1.72268	SM(d14:0_22:4)	SM	C41 H78 O6 N2 P1	7.54195	725.559	--	--	-	-	-	-
POS5647	2.90453e+07	2.6037e+07	837539	2.09798e+07	871511	1.89584e+07	2.05836e+07	871652	1.02987e+06	963096	1.64077e+07	1.98899e+07	1.61216e+07	9.95763e+06	-0.69512	0.36387	0.954183	1.71458	TG(18:1_12:0_14:0)	TG	C47 H89 O6	15.0697	749.665	--	--	-	-	-	-
POS6346	1.0894e+08	2.07708e+08	554101	2.76048e+08	8.34982e+07	2.70071e+08	2.09756e+08	2.5064e+07	9.85858e+07	1.14607e+08	3.61434e+08	2.60527e+08	1.57803e+08	1.78329e+08	0.176414	0.767467	0.958334	1.71356	TG(15:0_16:0_18:3)	TG	C52 H98 O6 N1	15.4454	832.739	--	--	-	-	-	-
POS7032	7.0667e+06	1.11307e+07	1.46589e+07	1.40209e+07	1.48352e+07	1.85878e+07	3.52105e+07	1.50885e+07	1.60775e+07	1.618e+07	2.15351e+07	2.14149e+07	1.33834e+07	2.09178e+07	0.644288	0.0549768	0.954183	1.7113	TG(16:0e_18:1_18:3)	TG	C55 H101 O5	15.1136	841.764	--	--	-	-	-	-
POS7508	1.79308e+07	7.74118e+07	171389	1.02336e+08	171191	9.55052e+07	9.91476e+07	1.68472e+06	49686.3	2.67562e+07	1.47987e+08	1.12859e+08	4.89211e+07	6.47473e+07	0.404364	0.636223	0.954183	1.70809	TG(18:1_18:2_18:3)	TG	C57 H102 O6 N1	15.466	896.77	--	--	-	-	-	-
POS8077	1.10277e+06	9.28188e+06	1.43883e+07	2.78027e+07	1.46558e+07	2.21292e+07	2.67465e+07	1.46756e+07	1.55116e+07	1.54719e+07	2.12871e+07	2.31417e+07	1.48934e+07	1.94724e+07	0.386754	0.31634	0.954183	1.68896	TG(26:0_17:0_18:1)	TG	C64 H126 O6 N1	17.575	1004.96	--	--	-	-	-	-
POS5539	3.65713e+07	8.60307e+07	6405.48	1.23974e+08	4.98348	1.10428e+08	6.15915e+07	5283.13	6803.8	2.2142e+07	7.2598e+07	6.45585e+07	5.95018e+07	3.6817e+07	-0.69256	0.407489	0.954183	1.68891	TG(11:0_14:0_18:1)	TG	C46 H90 O6 N1	14.6405	752.676	--	--	-	-	-	-
POS7694	2.36095e+08	3.34815e+08	1.47074e+06	3.94392e+08	782108	3.69388e+08	3.65193e+08	602111	691634	6.05801e+06	3.97776e+08	3.73976e+08	2.22824e+08	1.90716e+08	-0.224478	0.779889	0.958483	1.68841	TG(18:0_18:1_20:1)	TG	C59 H114 O6 N1	16.8526	932.864	--	--	-	-	-	-
POS2524	9.88551e+06	2.02979e+07	1.98803e+07	3.34972e+07	2.00559e+07	3.79853e+07	4.64399e+07	1.90528e+07	2.01583e+07	2.01352e+07	3.44219e+07	4.2148e+07	2.36004e+07	3.03927e+07	0.364916	0.323031	0.954183	1.6802	Hex1Cer(d19:0_22:0)+H-H2O	Hex1Cer	C47 H92 O7 N1	14.3211	782.687	--	--	-	-	-	-
POS2117	5.23925e+07	9.65155e+07	221608	1.29384e+08	389237	1.21289e+08	7.71627e+07	930873	1.50139e+06	591172	1.02963e+08	7.82806e+07	6.66987e+07	4.35716e+07	-0.614272	0.467394	0.954183	1.66628	DG(36:4e)	DG	C39 H71 O4	14.9006	603.535	--	--	-	-	-	-
POS6614	2.85639e+07	1.91533e+07	117507	1.95603e+07	108219	1.80414e+07	1.58501e+07	44921.5	263502	31951	1.55855e+07	1.69253e+07	1.42574e+07	8.11689e+06	-0.812715	0.325183	0.954183	1.65693	TG(16:1_14:0_20:4)	TG	C53 H93 O6	15.6266	825.697	--	--	-	-	-	-
POS3051	5.04121e+07	8.5083e+07	155428	1.10589e+08	14761.8	9.19761e+07	8.11327e+07	168280	354187	91450.1	5.36831e+07	9.37923e+07	5.63718e+07	3.82037e+07	-0.561262	0.506976	0.954183	1.64249	MG(18:3e)	MG	C21 H39 O3	11.1932	339.289	--	--	-	-	-	-
POS2280	7.19174e+07	7.89298e+07	17148.8	9.67275e+07	27357.3	9.16774e+07	8.31211e+07	28427.8	36121.5	3986.48	7.43772e+07	9.22633e+07	5.65494e+07	4.16383e+07	-0.4416	0.581229	0.954183	1.64076	DG(18:1_20:4)	DG	C41 H71 O5	11.2377	643.53	--	--	-	-	-	-
POS841	31645.2	180234	5.08254e+07	394015	4.08409e+07	143514	88448	4.89395e+07	5.93161e+07	5.27897e+07	339913	625476	1.54026e+07	2.70165e+07	0.810667	0.469194	0.954183	1.60372	DG(16:0_14:0)	DG	C33 H64 O5 Na1	14.6693	563.465	--	--	-	-	-	-
POS2981	2.69973e+07	5.09989e+07	88262.2	6.0926e+07	30223.9	4.92732e+07	4.33757e+07	19305.7	215871	49913.6	2.65251e+07	4.37337e+07	3.13856e+07	1.89866e+07	-0.725124	0.397146	0.954183	1.59996	MG(16:2e)	MG	C19 H37 O3	11.149	313.274	--	--	-	-	-	-
POS3248	2.03446e+07	1.02535e+07	3.58554e+07	3.01268e+07	3.62476e+07	2.4301e+07	2.61727e+07	3.53486e+07	3.7396e+07	3.73394e+07	2.50685e+07	2.44677e+07	2.61882e+07	3.09655e+07	0.241745	0.346958	0.954183	1.59428	PC(15:0_18:1)	PC	C41 H81 O8 N1 P1	10.3042	746.569	--	--	-	-	-	-
POS8429	130615	2.4717e+06	5.33911e+07	1.38222e+07	5.97857e+07	1.3919e+07	1.685e+06	4.23684e+07	6.13103e+07	3.2131e+07	1.09487e+07	1.48397e+07	2.392e+07	2.72139e+07	0.186121	0.818574	0.975232	1.58512	ZyE(34:6)	ZyE	C61 H102 O2 N1	16.9354	880.791	--	--	-	-	-	-
POS4670	1.49214e+06	2.43598e+07	2.5609e+07	987494	2.54857e+07	4.4824e+07	6.18425e+07	3.31652e+07	3.85392e+07	1.67398e+07	5.58983e+07	1.17634e+06	2.04597e+07	3.45602e+07	0.756329	0.252738	0.954183	1.55137	SPH(t18:0)	SPH	C18 H40 O3 N1	1.54535	318.3	--	--	-	-	-	-
POS1122	5.2297e+07	6.03992e+07	141022	7.16557e+07	85386.5	6.91112e+07	6.74222e+07	73413.8	282692	99461.4	5.50287e+07	6.11427e+07	4.22816e+07	3.06749e+07	-0.462973	0.561992	0.954183	1.55074	DG(16:0_16:0)	DG	C35 H72 O5 N1	11.0254	586.541	--	--	-	-	-	-
POS7503	8.7241e+06	1.86375e+07	1.86234e+07	2.85348e+07	1.88874e+07	2.63879e+07	4.67466e+07	1.95453e+07	2.07309e+07	2.07458e+07	2.25869e+07	3.31997e+07	1.99659e+07	2.72592e+07	0.449208	0.195006	0.954183	1.5395	TG(16:0e_18:0_20:5)	TG	C57 H103 O5	14.9352	867.78	--	--	-	-	-	-
POS4960	4.20654e+07	4.5458e+07	99841.7	5.09627e+07	29391.6	4.87112e+07	4.68114e+07	87250.2	204149	53338.4	3.99754e+07	4.36261e+07	3.12211e+07	2.17929e+07	-0.51866	0.513127	0.954183	1.53492	TG(14:0e_6:0_14:3)	TG	C37 H67 O5	11.057	591.498	--	--	-	-	-	-
POS4871	9274.02	18124.7	3.68022e+07	46508.4	2.63157e+07	33782.6	40534.5	4.16898e+07	6.56365e+07	3.70925e+07	35797	71294.7	1.05376e+07	2.40944e+07	1.19315	0.332637	0.954183	1.51896	TG(12:1e_6:0_14:3)	TG	C35 H61 O5	13.7503	561.451	--	--	-	-	-	-
POS671	0.0325377	16195.3	1.50505e+07	77350.9	1.52582e+07	39725.6	143739	3.73494e+07	5.64574e+07	3.33093e+07	99578.5	183138	5.07366e+06	2.12571e+07	2.06685	0.153048	0.954183	1.51725	DG(14:0_14:0)	DG	C31 H60 O5 Na1	13.556	535.433	--	--	-	-	-	-
POS8219	282169	2.59608e+06	5.27833e+06	7.42705e+06	5.39282e+06	6.81361e+06	1.13938e+07	6.00965e+06	6.54924e+06	6.75832e+06	7.44232e+06	1.22288e+07	4.63168e+06	8.39702e+06	0.858343	0.0364535	0.954183	1.50548	TG(74:5)	TG	C77 H141 O6	17.595	1162.07	--	--	-	-	-	-
POS7434	3.88429e+08	6.10421e+08	2.6704e+06	6.13002e+08	2.67392e+06	5.56546e+08	6.71824e+08	2.15488e+06	2.6801e+06	2.04864e+08	6.16064e+08	6.38845e+08	3.6229e+08	3.56072e+08	-0.0249772	0.972693	0.997663	1.50277	TG(18:1_18:1_18:2)	TG	C57 H106 O6 N1	16.1222	900.801	--	--	-	-	-	-
POS7059	4.47279e+06	9.08167e+06	1.17787e+07	2.72116e+07	1.16693e+07	2.67446e+07	2.4369e+07	9.59436e+06	1.02027e+07	1.02617e+07	2.91772e+07	2.97474e+07	1.51598e+07	1.88921e+07	0.317534	0.520934	0.954183	1.50177	TG(14:1e_16:1_22:5)	TG	C55 H95 O5	14.5179	835.717	--	--	-	-	-	-
POS3129	5.8719e+06	3.05333e+06	2.11053e+07	6.67373e+06	2.11852e+07	7.23648e+06	9.52044e+06	2.06128e+07	2.18854e+07	2.19352e+07	4.60166e+06	1.79103e+07	1.08543e+07	1.60776e+07	0.566785	0.267925	0.954183	1.4863	PC(8:0e_10:1)	PC	C26 H53 O7 N1 P1	1.68947	522.355	--	--	-	-	-	-
POS7441	2.25165e+06	4.17196e+07	2.28672e+06	6.78697e+06	1.00828e+07	9.00973e+06	3.7553e+06	1.31048e+07	1.47307e+07	5.98893e+06	4.78965e+06	2.32559e+06	1.20229e+07	7.44914e+06	-0.690639	0.494195	0.954183	1.46947	TG(18:0_18:1_18:3)	TG	C57 H103 O6	17.6097	883.775	--	--	-	-	-	-
POS5597	2.88984e+08	5.02442e+08	614828	6.34317e+08	263627	5.93623e+08	7.48468e+08	799271	684303	154470	4.57384e+08	6.36996e+08	3.36707e+08	3.07414e+08	-0.131312	0.876855	0.98782	1.4648	TG(16:0_14:0_14:0)	TG	C47 H94 O6 N1	15.5536	768.708	--	--	-	-	-	-
POS6234	1.26669e+07	2.38754e+07	391457	3.39963e+07	284838	3.03583e+07	2.11664e+07	1.36492e+06	879664	1.05128e+06	1.01751e+07	1.57825e+07	1.69289e+07	8.40332e+06	-1.01045	0.251094	0.954183	1.44249	TG(16:0_14:3_18:1)	TG	C51 H94 O6 N1	15.21	816.708	--	--	-	-	-	-
POS2661	5.51287e+06	7.66015e+06	34911.3	6.96518e+06	16006.3	4.39428e+06	139039	4016.37	5740.47	986.999	1.24271e+06	764729	4.09723e+06	359538	-3.51044	0.0223604	0.869608	1.43962	Hex1Cer(m43:1)	Hex1Cer	C49 H96 O7 N1	11.342	810.718	--	--	-	-	-	-
POS6349	43460.7	344264	8.82111e+07	921017	7.84748e+07	659233	399161	5.83342e+07	7.16583e+07	5.11595e+07	1.27571e+06	665755	2.8109e+07	3.05821e+07	0.121656	0.913387	0.996046	1.42112	TG(14:0_17:1_18:2)	TG	C52 H98 O6 N1	17.3044	832.739	--	--	-	-	-	-
POS1757	2.7595e+07	3.92876e+07	674236	3.99484e+07	1.6581e+06	2.40289e+07	3.62449e+07	245277	735620	361459	2.19962e+07	3.20808e+07	2.21987e+07	1.52774e+07	-0.539078	0.50123	0.954183	1.41765	DG(34:4e)	DG	C37 H67 O4	16.0416	575.503	--	--	-	-	-	-
POS5965	9.99334e+07	1.26288e+08	1.23359e+06	1.28242e+08	1.35412e+06	1.23756e+08	1.88402e+08	1.45978e+06	874426	709719	8.54621e+07	1.56805e+08	8.01344e+07	7.22856e+07	-0.148714	0.858486	0.985839	1.4139	TG(16:0_14:0_17:0)	TG	C50 H100 O6 N1	16.1101	810.755	--	--	-	-	-	-
POS5909	1.23011e+09	1.98942e+09	720799	2.60549e+09	920033	2.34782e+09	2.24483e+09	1.08812e+06	876161	539989	2.90079e+09	2.33606e+09	1.36241e+09	1.24736e+09	-0.127282	0.878744	0.98782	1.40755	TG(10:0_18:1_18:1)	TG	C49 H94 O6 N1	15.138	792.708	--	--	-	-	-	-
POS7051	1.36358e+07	1.91438e+07	102519	3.00655e+07	35568.7	2.6317e+07	2.97495e+07	13999.1	9.13022e+06	9.11588e+06	6.07736e+07	3.71871e+07	1.48834e+07	2.43284e+07	0.70894	0.395567	0.954183	1.40739	TG(16:1_18:2_18:3)	TG	C55 H98 O6 N1	14.9353	868.739	--	--	-	-	-	-
POS7612	9.53427e+06	1.79057e+07	6884.37	1.85779e+07	8659.75	2.701e+07	7.97281e+06	15146.7	8079.24	4.05541e+06	9.18605e+06	9.1025e+06	1.21739e+07	5.05667e+06	-1.26753	0.168842	0.954183	1.40668	TG(16:0e_17:0_22:5)	TG	C58 H105 O5	14.6519	881.796	--	--	-	-	-	-
POS4514	4.20061e+06	1.73675e+06	1.99272e+07	2.90593e+06	8.09591e+06	1.49276e+06	1.7834e+06	1.03901e+07	4.58507e+07	5.37486e+07	3.72107e+06	1.68399e+06	6.39318e+06	1.95296e+07	1.61106	0.223883	0.954183	1.3995	SM(d40:1)	SM	C45 H92 O6 N2 P1	15.0732	787.669	--	--	-	-	-	-
POS3317	1.30413e+06	78803.1	2.72605e+06	210278	2.73214e+06	307395	139973	2.32039e+06	2.4284e+06	2.39911e+06	2.29035e+07	5.3189e+06	1.22647e+06	5.91838e+06	2.27069	0.20971	0.954183	1.38999	PC(18:3e_16:0)	PC	C42 H81 O7 N1 P1	8.923	742.575	--	--	-	-	-	-
POS6057	7.20961e+07	7.62278e+07	8.1989e+06	1.09131e+08	8.33695e+06	1.01434e+08	1.19978e+08	2.4042e+06	4.50886e+06	1.88946e+06	7.06436e+07	9.64691e+07	6.25708e+07	4.93156e+07	-0.343446	0.649254	0.954183	1.38503	TG(18:0_14:0_16:0)	TG	C51 H102 O6 N1	16.2706	824.77	--	--	-	-	-	-
POS4011	524369	387043	2.0488e+07	3.13761e+06	1740.24	765989	9.03524e+06	1.95596e+07	2.06884e+07	2.06594e+07	592679	6.12093e+06	4.21747e+06	1.2776e+07	1.59899	0.107144	0.954183	1.35512	PE(18:0p_20:1)	PE	C43 H85 O7 N1 P1	11.8464	758.606	--	--	-	-	-	-
POS6215	4.5762e+08	8.13459e+08	1.3843e+06	1.08158e+09	665234	9.9108e+08	1.01657e+09	1.14819e+06	1.38537e+06	1.71167e+06	1.37533e+09	1.10583e+09	5.57631e+08	5.83663e+08	0.065824	0.938628	0.996831	1.35143	TG(16:0_14:0_18:3)	TG	C51 H96 O6 N1	15.2278	818.723	--	--	-	-	-	-
POS3899	2.60649e+07	6.14514e+06	9.81929e+06	1.90378e+07	9.93592e+06	2.07313e+07	1.26771e+07	9.60982e+06	6204.6	1.01765e+07	1.30501e+07	9.43722e+06	1.52891e+07	9.15949e+06	-0.73916	0.130192	0.954183	1.34935	PE(18:0_18:1)	PE	C41 H80 O8 N1 P1 Na1	9.2597	768.551	--	--	-	-	-	-
POS7194	1.57326e+07	1.05451e+07	48125.7	9.16e+06	158328	7.37705e+06	7.25455e+06	5097.14	86505.4	81906.2	6.95966e+06	8.09696e+06	7.17018e+06	3.74745e+06	-0.936102	0.28131	0.954183	1.34927	TG(15:0_18:1_20:4)	TG	C56 H99 O6	16.0351	867.744	--	--	-	-	-	-
POS5368	4.92329e+07	1.07463e+08	1.39829e+06	1.53864e+08	1.39778e+06	1.51778e+08	1.23586e+08	45068.8	18253.9	32318.9	9.6907e+07	1.11989e+08	7.75222e+07	5.54297e+07	-0.48395	0.5742	0.954183	1.34145	TG(15:0_12:0_14:0)	TG	C44 H88 O6 N1	14.5849	726.661	--	--	-	-	-	-
POS7520	2.39866e+07	1.33082e+07	244976	1.59667e+07	627366	1.22778e+07	1.47652e+07	18557.8	16540.3	80444.1	1.30549e+07	1.36001e+07	1.10686e+07	6.92263e+06	-0.677081	0.413836	0.954183	1.33806	TG(16:1_18:1_20:5)	TG	C57 H97 O6	15.748	877.728	--	--	-	-	-	-
POS8413	1.49001e+07	2.90691e+07	671.819	4.71218e+07	7307.86	4.03495e+07	7.81285e+07	1.87997e+07	1.98778e+07	1.98326e+07	3.66632e+07	5.51769e+07	2.19081e+07	3.80798e+07	0.79756	0.237519	0.954183	1.33147	ZyE(33:6)	ZyE	C60 H100 O2 N1	14.9407	866.775	--	--	-	-	-	-
POS1806	1.82122e+07	3.81935e+07	8.9923e+06	4.80075e+07	9.01259e+06	4.28127e+07	3.16516e+07	188153	79823.4	9.32423e+06	1.97105e+07	3.37756e+07	2.75385e+07	1.57883e+07	-0.802592	0.240714	0.954183	1.32898	DG(17:0_18:1)	DG	C38 H76 O5 N1	11.5116	626.572	--	--	-	-	-	-
POS2219	8.79954e+06	1.16102e+07	19883.6	9.0989e+06	51558.5	6.91058e+06	6.2158e+06	5277.48	10065.4	2459.98	3.31918e+06	5.92835e+06	6.08177e+06	2.58019e+06	-1.23702	0.167098	0.954183	1.32847	DG(20:0_18:1)	DG	C41 H82 O5 N1	12.239	668.619	--	--	-	-	-	-
POS8445	3.46124e+06	360296	2.50211e+06	258785	2.66912e+06	286786	1.85007e+06	1.9405e+07	2.62158e+07	3.36808e+07	1.35163e+06	3.18437e+06	1.58972e+06	1.42813e+07	3.16728	0.0526324	0.954183	1.31065	ZyE(36:3)	ZyE	C63 H109 O2	15.549	897.842	--	--	-	-	-	-
POS7609	1.58643e+07	8.62434e+06	677087	7.93181e+06	477561	6.22898e+06	5.71617e+06	321325	407591	279494	6.77825e+06	7.3063e+06	6.63402e+06	3.46819e+06	-0.9357	0.274126	0.954183	1.30409	TG(17:0_18:1_20:4)	TG	C58 H103 O6	16.5143	895.775	--	--	-	-	-	-
POS6627	7.46441e+06	1.24172e+07	9.63028e+06	1.99571e+07	9.68786e+06	2.23042e+07	2.20564e+07	9.22652e+06	9.79252e+06	9.8146e+06	3.15081e+07	2.40358e+07	1.35768e+07	1.7739e+07	0.385776	0.386037	0.954183	1.29931	TG(20:4e_11:2_19:0)	TG	C53 H93 O5	14.37	809.702	--	--	-	-	-	-
POS367	1.03078e+07	9.03292e+06	2.59243e+07	2.5971e+07	2.58271e+07	1.58304e+07	2.46648e+07	2.2832e+07	2.40932e+07	2.40054e+07	1.12196e+07	2.21206e+07	1.88156e+07	2.14893e+07	0.191689	0.50968	0.954183	1.29798	Cer(m19:0_23:3)	Cer	C42 H80 O2 N1	12.3764	630.618	--	--	-	-	-	-
POS7264	1.62216e+06	5.81668e+06	1.32105e+07	1.48921e+07	3.62626e+07	9.81773e+06	9.42988e+06	2.74185e+07	2.75793e+07	2.01226e+07	8.03973e+06	1.30119e+07	1.36036e+07	1.76003e+07	0.371612	0.526947	0.954183	1.29567	TG(18:0e_18:0_18:1)	TG	C57 H114 O5 N1	17.2325	892.869	--	--	-	-	-	-
POS3927	5.35373e+06	1.25291e+06	4.12596e+07	1.25309e+07	14724.8	4.78785e+06	2.14979e+07	3.81681e+07	14506.6	4.03199e+07	4.01681e+06	1.32777e+07	1.08666e+07	1.95492e+07	0.847204	0.377172	0.954183	1.28616	PE(18:1p_18:1)	PE	C41 H79 O7 N1 P1	9.86281	728.559	--	--	-	-	-	-
POS6847	4.42845e+06	9.21238e+06	3.18167e+07	1.80123e+07	6.71995e+07	1.47e+07	1.02932e+07	3.82982e+07	5.41868e+07	2.95103e+07	1.25422e+07	1.51739e+07	2.42282e+07	2.66674e+07	0.13839	0.839896	0.983214	1.28516	TG(18:0e_16:0_18:1)	TG	C55 H110 O5 N1	17.0179	864.838	--	--	-	-	-	-
POS6253	5.38062e+06	9.58295e+06	1.01006e+07	1.64082e+07	1.01699e+07	1.84624e+07	2.51768e+07	9.6471e+06	1.0195e+07	1.01695e+07	1.80021e+07	2.14332e+07	1.16841e+07	1.57706e+07	0.432688	0.254437	0.954183	1.28484	TG(48:5e)	TG	C51 H91 O5	14.3224	783.686	--	--	-	-	-	-
POS6265	6.91039e+07	7.06853e+07	2.82094e+06	7.45921e+07	896625	7.33433e+07	1.10107e+08	2.47873e+06	1.29777e+06	1.73122e+06	4.93708e+07	9.24672e+07	4.85737e+07	4.29088e+07	-0.178903	0.824808	0.977686	1.28285	TG(18:0_15:0_16:0)	TG	C52 H104 O6 N1	16.4428	838.786	--	--	-	-	-	-
POS1617	4.5556e+07	7.73095e+07	1.65052e+06	1.09466e+08	640180	9.29386e+07	6.60394e+07	1.72024e+06	405674	201065	8.75672e+07	7.15232e+07	5.45935e+07	3.79095e+07	-0.526169	0.525721	0.954183	1.2792	DG(34:1e)	DG	C37 H72 O4 Na1	14.6869	603.532	--	--	-	-	-	-
POS8062	4.12322e+06	8.18763e+06	2.7147e+06	2.4323e+06	2.33885e+06	1.97242e+06	676716	691795	715581	702068	938049	686986	3.62819e+06	735199	-2.30304	0.0131658	0.685285	1.27898	TG(18:1_18:2_24:1)	TG	C63 H118 O6 N1	16.8577	984.895	--	--	-	-	-	-
POS2049	2.77574e+07	8.37732e+06	30356.9	2.43536e+07	7896.97	2.14198e+07	1.336e+07	8101.9	11307.1	34072.3	1.85142e+07	1.41884e+07	1.36577e+07	7.68601e+06	-0.829411	0.35582	0.954183	1.27246	DG(36:3e)	DG	C39 H72 O4 Na1	7.7206	627.532	--	--	-	-	-	-
POS7605	1.45236e+07	8.07642e+06	1.36705e+06	6.87071e+06	926386	6.27147e+06	5.17424e+06	658529	533250	2.15877e+06	5.46609e+06	6.9602e+06	6.33928e+06	3.49185e+06	-0.860329	0.248014	0.954183	1.26994	TG(19:1_18:1_18:2)	TG	C58 H105 O6	16.786	897.791	--	--	-	-	-	-
POS7995	7.09565e+06	1.23879e+07	1.11171e+07	1.49862e+07	1.11655e+07	1.15913e+07	1.51059e+07	1.09208e+07	1.15978e+07	1.16271e+07	1.84126e+07	1.77491e+07	1.13906e+07	1.42356e+07	0.321653	0.127362	0.954183	1.26642	TG(18:1_18:1_22:4)	TG	C61 H110 O6 N1	16.2602	952.833	--	--	-	-	-	-
POS1871	2.94581e+07	3.99477e+07	107012	3.99011e+07	96386.9	3.73073e+07	3.06322e+07	5147.71	102696	172748	3.52996e+07	3.61712e+07	2.44696e+07	1.70639e+07	-0.520039	0.514386	0.954183	1.24587	DG(35:3e)	DG	C38 H71 O4	16.5248	591.535	--	--	-	-	-	-
POS7542	3.52058e+08	6.60311e+08	1.73129e+07	1.33543e+09	1.17345e+07	1.12748e+09	9.5034e+08	1.00287e+07	9.70755e+06	6.12582e+06	1.10529e+09	1.20103e+09	5.84054e+08	5.47087e+08	-0.0943307	0.913975	0.996046	1.24518	TG(18:0_18:1_19:0)	TG	C58 H114 O6 N1	16.9974	920.864	--	--	-	-	-	-
POS8439	7.16382e+06	1.38007e+07	2262.5	1.86395e+07	1.42643e+07	1.92407e+07	3.89181e+07	1.56945e+07	1.66852e+07	1.67287e+07	1.44891e+07	2.45428e+07	1.21852e+07	2.11764e+07	0.797326	0.0948934	0.954183	1.24092	ZyE(35:6)	ZyE	C62 H104 O2 N1	15.4612	894.806	--	--	-	-	-	-
POS4614	2.39252e+08	1.27047e+08	1.37972e+08	1.66004e+06	1.3817e+08	1.52858e+06	1.68811e+06	1.4946e+08	1.69732e+08	8.25853e+07	2.03993e+06	2.48236e+08	1.07605e+08	1.08957e+08	0.018015	0.980835	0.997663	1.23743	SPH(d16:0)	SPH	C16 H36 O2 N1	1.57765	274.274	--	--	-	-	-	-
POS54	2.39182e+07	2.15095e+07	34116.8	2.47574e+07	732654	2.34594e+07	2.03067e+07	329575	0.13626	190440	2.27475e+07	1.85214e+07	1.57352e+07	1.03493e+07	-0.60447	0.439603	0.954183	1.23677	Cer(d14:0_18:0)	Cer	C32 H66 O3 N1	6.81954	512.504	--	--	-	-	-	-
POS5487	245171	888906	11104.2	3.97215e+06	693156	1.6484e+06	1.81236e+06	65912.1	71812.5	51830.8	1.77195e+07	8.82782e+06	1.24315e+06	4.7582e+06	1.93642	0.268415	0.954183	1.23488	TG(14:0_14:0_14:3)	TG	C45 H84 O6 N1	13.3053	734.629	--	--	-	-	-	-
POS5485	7.95768e+06	1.94351e+07	6.09248e+06	3.77131e+07	5.87059e+06	3.38428e+07	3.17231e+07	6.41983e+06	7.28819e+06	5.9782e+06	5.56685e+07	3.43582e+07	1.84853e+07	2.35727e+07	0.350738	0.628226	0.954183	1.23315	TG(10:0_14:0_18:3)	TG	C45 H84 O6 N1	12.8408	734.629	--	--	-	-	-	-
POS3293	159091	157633	2.02675e+07	119168	1.17665e+07	125964	135149	4.55083e+07	2.87357e+07	2.50414e+07	113960	187589	5.43266e+06	1.66204e+07	1.61322	0.224385	0.954183	1.23243	PC(34:1e)	PC	C42 H85 O7 N1 P1	14.2328	746.606	--	--	-	-	-	-
POS7039	2.21646e+07	2.1851e+07	543061	2.49709e+07	972037	2.1957e+07	2.58156e+07	329455	594796	125946	1.53321e+07	2.0809e+07	1.54098e+07	1.05011e+07	-0.553299	0.476999	0.954183	1.23098	TG(16:1_18:1_18:3)	TG	C55 H100 O6 N1	15.9961	870.755	--	--	-	-	-	-
POS2675	7.06265e+06	9.59579e+06	56513.7	5.80752e+06	53985.1	5.32639e+06	4.22982e+06	35026.4	126767	1.15339e+06	2.73073e+06	4.05591e+06	4.65047e+06	2.05527e+06	-1.17805	0.169379	0.954183	1.22675	Hex1Cer(m19:0_25:1)	Hex1Cer	C50 H98 O7 N1	13.941	824.734	--	--	-	-	-	-
POS7157	7.44597e+06	1.59461e+07	7968.76	3.4838e+07	26031.4	3.36669e+07	8.89371e+06	14221.2	8845.06	4.78252e+06	8.84522e+06	1.20065e+07	1.53218e+07	5.7585e+06	-1.41182	0.187944	0.954183	1.22663	TG(18:2e_17:0_18:0)	TG	C56 H106 O5 Na1	14.6491	881.793	--	--	-	-	-	-
POS6630	6.15669e+07	6.23379e+07	6.35909e+06	8.03587e+07	5.41379e+06	7.92083e+07	9.70019e+07	3.98951e+06	5.84745e+06	2.55633e+06	4.87488e+07	8.63518e+07	4.92074e+07	4.07493e+07	-0.272101	0.715701	0.954183	1.22462	TG(18:0_16:0_17:0)	TG	C54 H108 O6 N1	16.7224	866.817	--	--	-	-	-	-
POS1331	4.88537e+07	6.09923e+07	4.72018e+06	6.39296e+07	1.48858e+06	4.7576e+07	5.7088e+07	3.26819e+06	9.36816e+06	1.70279e+06	5.38138e+07	6.19145e+07	3.79267e+07	3.11926e+07	-0.282013	0.690626	0.954183	1.21739	DG(32:3e)	DG	C35 H65 O4	15.9843	549.488	--	--	-	-	-	-
POS7650	1.20369e+08	2.87842e+08	8.03659e+06	4.60285e+08	8.5288e+06	3.96654e+08	4.77738e+08	8.33782e+06	8.74426e+06	8.53497e+06	4.19459e+08	4.462e+08	2.13619e+08	2.28169e+08	0.0950614	0.911069	0.996046	1.2157	TG(18:0_18:1_20:0)	TG	C59 H116 O6 N1	17.1043	934.88	--	--	-	-	-	-
POS6246	2.79658e+06	9.0614e+06	1.73807e+06	2.06754e+07	1.76037e+06	1.73887e+07	1.38835e+07	1.67551e+06	1.76848e+06	1.76194e+06	4.05999e+07	1.93948e+07	8.90342e+06	1.31807e+07	0.565992	0.563061	0.954183	1.21497	TG(16:1_14:1_18:3)	TG	C51 H92 O6 N1	14.0535	814.692	--	--	-	-	-	-
POS7523	6.53499e+06	1.01233e+07	1316.35	1.54282e+07	5906.1	1.74793e+07	1.97802e+07	1.00066e+07	1.06245e+07	1.06381e+07	2.23351e+07	2.03488e+07	8.26216e+06	1.56222e+07	0.91901	0.0851256	0.954183	1.2136	TG(14:0e_18:1_22:6)	TG	C57 H99 O5	15.1128	863.749	--	--	-	-	-	-
POS870	4.93686e+07	6.05071e+07	5.48943e+06	6.33354e+07	3.05453e+06	4.76153e+07	5.76246e+07	572434	7.19455e+06	431614	5.49416e+07	6.29238e+07	3.82284e+07	3.06148e+07	-0.320417	0.658359	0.954183	1.21328	DG(30:0e)	DG	C33 H66 O4 Na1	16.0016	549.485	--	--	-	-	-	-
POS3970	8.36938e+08	1.53952e+08	7.68504e+08	6.39618e+08	7.74073e+08	6.10995e+08	5.34989e+08	7.12833e+08	7.53288e+08	7.51669e+08	5.68003e+08	4.49293e+08	6.3068e+08	6.28346e+08	-0.0053481	0.984118	0.997663	1.2077	PE(19:0_18:1)	PE	C42 H83 O8 N1 P1	8.85842	760.585	--	--	-	-	-	-
POS4462	719899	1.16694e+06	1.22581e+07	963370	5.7962e+06	1.0528e+06	1.13293e+06	3.43933e+07	3.24688e+07	1.99287e+07	1.25095e+06	1.19743e+06	3.65956e+06	1.5062e+07	2.04117	0.124218	0.954183	1.20624	SM(d36:1)	SM	C41 H84 O6 N2 P1	13.385	731.606	--	--	-	-	-	-
POS1283	2.65945e+07	1.76051e+07	1.26545e+06	3.52015e+07	1.54525e+06	3.05413e+07	3.98656e+07	985433	1.46179e+06	374343	1.59873e+07	2.00413e+07	1.87922e+07	1.31193e+07	-0.518439	0.53089	0.954183	1.19843	DG(32:2e)	DG	C35 H67 O4	16.278	551.503	--	--	-	-	-	-
POS7640	8.17958e+06	5.4414e+06	16891.2	2.88995e+06	32892.8	3.72299e+06	1.05777e+06	30078.4	37212.6	28223.2	2.00917e+06	3.4488e+06	3.38062e+06	1.10187e+06	-1.61733	0.137968	0.954183	1.19275	TG(15:0_20:4_20:5)	TG	C58 H98 O6 N1	15.7768	904.739	--	--	-	-	-	-
POS7847	6.6685e+06	6.97953e+06	14133.9	5.39237e+06	24489.4	2.86781e+06	5.07535e+06	8218.42	9186.7	19522.2	1.56907e+06	2.04523e+06	3.65781e+06	1.45443e+06	-1.33052	0.179531	0.954183	1.19005	TG(18:0_18:1_21:0)	TG	C60 H118 O6 N1	16.5909	948.895	--	--	-	-	-	-
POS7641	4.89855e+07	1.0971e+08	1.09322e+06	2.1726e+08	1.22047e+06	1.85752e+08	2.23164e+08	539878	1.99712e+06	23197.6	1.96225e+08	2.02117e+08	9.40036e+07	1.04011e+08	0.145948	0.870489	0.987279	1.18914	TG(26:0_14:0_16:0)	TG	C59 H118 O6 N1	17.1111	936.895	--	--	-	-	-	-
POS3276	2.25933e+07	3.80416e+06	4.65403e+07	2.825e+07	4.68041e+07	2.05e+07	3.89808e+07	4.50271e+07	7986.48	4.76409e+07	1.87148e+07	2.82475e+07	2.8082e+07	2.97699e+07	0.084207	0.869664	0.987279	1.18523	PC(34:0)	PC	C42 H85 O8 N1 P1	9.84067	762.601	-	HMDB0013405	-	-	-	-
POS1081	8.3704e+06	1.18507e+07	98315.3	8.05279e+06	347394	7.58428e+06	8.26713e+06	154181	153878	15914.3	4.56353e+06	6.00249e+06	6.05065e+06	3.19285e+06	-0.922244	0.267163	0.954183	1.17775	DG(31:2e)	DG	C34 H65 O4	15.9978	537.488	--	--	-	-	-	-
POS7818	4.66461e+06	4.26713e+06	6498.66	5.66299e+06	2116.38	5.32441e+06	1.38847e+07	2.88105e+06	3.04105e+06	3.02955e+06	1.72827e+07	1.31562e+07	3.32129e+06	8.87922e+06	1.41869	0.0843695	0.954183	1.17585	TG(16:0_18:1_22:6)	TG	C59 H104 O6 N1	15.5413	922.786	--	--	-	-	-	-
POS7203	1.1731e+07	7.8686e+06	58760.8	5.67591e+06	48582.6	5.99955e+06	5.02975e+06	83741.6	57027.8	18120.5	5.32631e+06	5.95872e+06	5.23039e+06	2.74561e+06	-0.929792	0.288737	0.954183	1.16888	TG(15:0_18:1_20:5)	TG	C56 H97 O6	15.8781	865.728	--	--	-	-	-	-
POS7511	1.02525e+07	7.02695e+06	1.76677e+06	6.19217e+06	1.22305e+06	5.68048e+06	3.99884e+06	258167	1.44397e+06	1.11686e+06	4.88914e+06	4.86952e+06	5.35699e+06	2.76275e+06	-0.955319	0.140405	0.954183	1.16602	TG(16:1_18:1_20:4)	TG	C57 H102 O6 N1	16.492	896.77	--	--	-	-	-	-
POS8059	1.28177e+07	3.67962e+07	2.09825e+07	6.13898e+07	2.13957e+07	4.60783e+07	4.37649e+07	2.12329e+07	2.19257e+07	624212	6.60181e+07	5.86408e+07	3.32433e+07	3.53678e+07	0.0893693	0.870194	0.987279	1.15922	TG(18:1_18:1_24:1)	TG	C63 H120 O6 N1	17.0736	986.911	--	--	-	-	-	-
POS6360	200122	40149.8	1.5646e+07	2.11887e+06	1.57708e+07	414629	6.13027e+06	1.58093e+07	1.68141e+07	1.68815e+07	116032	4.35709e+06	5.69844e+06	1.0018e+07	0.813962	0.347249	0.954183	1.15265	TG(24:0_11:4_14:1)	TG	C52 H91 O6	11.333	811.681	--	--	-	-	-	-
POS2534	136058	68172.8	1.11685e+07	2.63616e+06	1.12263e+07	892895	7.97933e+06	1.11049e+07	1.17911e+07	1.18168e+07	14495.6	5.59267e+06	4.35469e+06	8.04988e+06	0.886399	0.231908	0.954183	1.14804	Hex1Cer(d41:2+O)	Hex1Cer	C47 H93 O9 N2	12.172	829.688	--	--	-	-	-	-
POS5313	8.36062e+06	1.70942e+07	152025	1.89406e+07	9878.07	1.51975e+07	8.36566e+06	86804.8	125257	13090.2	1.192e+07	8.20853e+06	9.95913e+06	4.78656e+06	-1.05703	0.233317	0.954183	1.14595	TG(8:0_14:0_18:1)	TG	C43 H84 O6 N1	12.4765	710.629	--	--	-	-	-	-
POS7783	166634	372398	2.3023e+07	239084	1.57375e+07	1.44752e+06	1.48978e+06	2.34505e+07	2.863e+07	2.31391e+07	380975	1.19629e+06	6.83102e+06	1.30478e+07	0.933632	0.382147	0.954183	1.13211	TG(16:0_18:1_22:4)	TG	C59 H108 O6 N1	17.4983	926.817	--	--	-	-	-	-
POS8130	1.09653e+06	1.10775e+07	9.91953e+06	2.90462e+07	1.01479e+06	2.17158e+07	2.10195e+07	1.0085e+07	1.07005e+07	1.07179e+07	2.40307e+07	2.00818e+07	1.23117e+07	1.61059e+07	0.387559	0.486291	0.954183	1.129	TG(28:0_18:1_18:1)	TG	C67 H130 O6 N1	17.6618	1044.99	--	--	-	-	-	-
POS7782	1.03478e+07	1.298e+07	2.77362e+06	1.07578e+07	1.9816e+06	8.63402e+06	7.63797e+06	1.67908e+06	1.74298e+06	567803	7.00086e+06	9.25211e+06	7.91248e+06	4.6468e+06	-0.767892	0.201779	0.954183	1.12857	TG(18:0_18:0_20:5)	TG	C59 H105 O6	16.6769	909.791	--	--	-	-	-	-
POS8202	213754	1.85448e+06	4.32951e+06	7.5555e+06	4.43219e+06	5.5442e+06	8.35797e+06	4.44624e+06	4.69505e+06	4.67885e+06	6.2978e+06	7.06735e+06	3.98827e+06	5.92387e+06	0.570777	0.152549	0.954183	1.11547	TG(72:2)	TG	C75 H142 O6 Na1	17.4182	1162.07	-	HMDB0052013	-	-	-	-
POS8204	683787	6.05829e+06	7.18187e+06	1.4166e+07	7.34707e+06	1.31473e+07	1.16707e+07	7.04181e+06	7.40162e+06	7.34229e+06	1.20485e+07	1.35175e+07	8.09739e+06	9.83709e+06	0.280775	0.474765	0.954183	1.10392	TG(30:0_18:1_24:2)	TG	C75 H140 O6 Na1	17.2673	1160.05	--	--	-	-	-	-
POS2262	1.18681e+07	1.42519e+07	4.40432e+06	2.25951e+07	4.4452e+06	2.15261e+07	3.27166e+07	4.48456e+06	4.75945e+06	1.23394e+07	3.03592e+07	3.18779e+07	1.31818e+07	1.94228e+07	0.559206	0.357203	0.954183	1.10351	DG(18:0_20:4)	DG	C41 H76 O5 N1	11.1328	662.572	--	--	-	-	-	-
POS2151	2.42258e+06	1.40304e+06	2.0982e+06	1.45458e+06	2.11266e+06	1.51096e+06	8.40922e+06	2.22948e+06	2.3686e+06	2.37329e+06	5.89616e+06	9.62258e+06	1.83367e+06	5.14989e+06	1.48981	0.0357338	0.954183	1.09979	DG(36:6)	DG	C39 H65 O5	9.71	613.483	-	HMDB0056366	-	-	-	-
POS7510	1.62425e+07	1.4085e+07	1.18342e+06	1.06106e+07	2.04666e+06	9.62701e+06	1.39854e+07	224441	152274	48084.4	9.69364e+06	1.2475e+07	8.96585e+06	6.09648e+06	-0.556463	0.45721	0.954183	1.09417	TG(16:0_18:1_20:5)	TG	C57 H99 O6	16.0549	879.744	--	--	-	-	-	-
POS1302	1.79342e+07	4.1899e+07	12381.3	3.43075e+07	6.11889e+06	3.15535e+07	3.31639e+07	24890.7	26990.6	4501.42	2.59499e+07	3.27425e+07	2.19709e+07	1.53188e+07	-0.520293	0.50884	0.954183	1.09036	DG(32:3)	DG	C35 H63 O5	9.86754	563.467	-	HMDB0056142	-	-	-	-
POS6624	2.62944e+07	2.67743e+07	492031	2.06781e+07	10603.8	1.92936e+07	2.48623e+07	28259.3	733598	622514	2.23709e+07	2.55052e+07	1.55905e+07	1.23538e+07	-0.335711	0.667468	0.954183	1.08884	TG(18:3_14:1_18:2)	TG	C53 H91 O6	15.209	823.681	--	--	-	-	-	-
POS4461	1.01794e+07	1.02076e+06	1.60175e+07	6.52717e+06	1.61392e+07	5.96899e+06	1.15414e+07	1.57502e+07	1.66509e+07	1.66105e+07	7.19992e+06	1.01799e+07	9.30882e+06	1.29888e+07	0.480597	0.237768	0.954183	1.08002	SM(d14:0_22:1)	SM	C41 H83 O6 N2 P1 Na1	8.717	753.588	--	--	-	-	-	-
POS6353	182604	104921	3296.27	2.28385e+06	18080.9	503928	8.523e+06	1.31867e+07	5845.65	1.39601e+07	276920	5.71861e+06	516114	6.9452e+06	3.75025	0.0282048	0.899619	1.07824	TG(14:1_12:2_23:1)	TG	C52 H93 O6	12.4257	813.697	--	--	-	-	-	-
POS6622	316995	5.50894e+06	2.5707e+06	5.13795e+06	2.6836e+06	4.02072e+06	2.93543e+06	2.44206e+06	2.49599e+06	2.40553e+06	1.31162e+07	1.13645e+07	3.37315e+06	5.79327e+06	0.780282	0.296713	0.954183	1.06999	TG(14:0_18:3_18:3)	TG	C53 H94 O6 N1	14.184	840.708	--	--	-	-	-	-
POS3502	4.25802e+06	1.38086e+06	1.32911e+07	4.81833e+06	1.33885e+07	2.63247e+06	5.86956e+06	1.32858e+07	1.40449e+07	1.40067e+07	7.3281e+06	4.16849e+06	6.62822e+06	9.78392e+06	0.561791	0.294058	0.954183	1.06698	PC(38:1e)	PC	C46 H93 O7 N1 P1	11.5417	802.668	--	--	-	-	-	-
POS7214	1.43771e+07	1.03467e+07	610965	9.65933e+06	129356	6.25591e+06	9.60123e+06	434873	223915	82972.5	8.45872e+06	8.45291e+06	6.89655e+06	4.54244e+06	-0.602409	0.453112	0.954183	1.06668	TG(20:1_11:2_22:5)	TG	C56 H96 O6 N1	15.865	878.723	--	--	-	-	-	-
POS1492	499377	329215	2.30077e+07	3.43497e+06	2.60108e+07	3.26193e+06	2.74458e+06	2.27334e+07	2.30008e+07	1.90417e+07	3.35713e+06	2.71181e+06	9.42399e+06	1.22649e+07	0.380124	0.666454	0.954183	1.0603	DG(33:3e)	DG	C36 H67 O4	17.5127	563.503	--	--	-	-	-	-
POS7193	1.57929e+07	2.58248e+07	153487	1.43433e+07	222726	1.31276e+07	1.1998e+07	800820	208744	7.97234e+06	1.91694e+07	1.33093e+07	1.15775e+07	8.90978e+06	-0.377855	0.609232	0.954183	1.05795	TG(18:1_17:1_18:3)	TG	C56 H102 O6 N1	15.5281	884.77	--	--	-	-	-	-
POS4504	1.01372e+06	86053.2	1.05592e+07	1.70341e+06	1.05478e+07	647026	4.25477e+06	1.01533e+07	1.07797e+07	1.08034e+07	2.91954e+06	3.44731e+06	4.09287e+06	7.05967e+06	0.786488	0.279622	0.954183	1.05608	SM(d40:0)	SM	C45 H93 O6 N2 P1 Na1	10.01	811.666	--	--	-	-	-	-
POS2859	1.48495e+07	446480	8634.74	5.60253e+06	21580.5	4.80322e+06	6.14668e+06	19014.3	22691.2	7314.13	2.87395e+06	3.60133e+06	4.28866e+06	2.11183e+06	-1.02203	0.415563	0.954183	1.05414	LPC(34:1)	LPC	C42 H84 O7 N1 P1 Na1	9.52669	768.588	--	--	-	-	-	-
POS5219	2.30678e+06	2.94503e+06	4.71906e+06	3.84891e+06	4.78118e+06	3.60973e+06	6.30304e+06	4.74733e+06	5.02704e+06	5.024e+06	5.28191e+06	5.85084e+06	3.70178e+06	5.37236e+06	0.537336	0.00489985	0.527232	1.05292	TG(18:1e_10:0_10:2)	TG	C41 H74 O5 Na1	11.9438	669.543	--	--	-	-	-	-
POS5942	1.12644e+06	3.80192e+06	4.38671e+06	7.7397e+06	4.45136e+06	6.15915e+06	5.15561e+06	4.54298e+06	4.81702e+06	4.82011e+06	1.23873e+07	6.6784e+06	4.61088e+06	6.40023e+06	0.473082	0.271724	0.954183	1.05167	TG(10:0_18:2_18:3)	TG	C49 H88 O6 N1	13.0684	786.661	--	--	-	-	-	-
POS834	2.13089e+07	4.67941e+07	176577	4.11586e+07	5.90101e+06	3.7039e+07	4.01046e+07	51128.5	231719	25262.8	3.1795e+07	3.89306e+07	2.53964e+07	1.85231e+07	-0.4553	0.562544	0.954183	1.05121	DG(16:0_14:0)	DG	C33 H68 O5 N1	9.90565	558.509	--	--	-	-	-	-
POS4021	13241.7	65092.4	1.45207e+07	1.26041e+06	1.45952e+07	305769	5.2732e+06	1.40905e+07	1.48809e+07	1.48281e+07	57116	3.11165e+06	5.12674e+06	8.70691e+06	0.764118	0.396654	0.954183	1.04283	PE(18:1p_20:1)	PE	C43 H83 O7 N1 P1	10.8849	756.59	--	--	-	-	-	-
POS5084	2.67772e+07	3.23625e+07	15131.4	3.67899e+07	244183	3.72303e+07	4.18801e+07	708212	38205.9	167045	2.37706e+07	3.62308e+07	2.22365e+07	1.71325e+07	-0.376196	0.642338	0.954183	1.04214	TG(12:0e_6:0_18:3)	TG	C39 H71 O5	11.96	619.53	--	--	-	-	-	-
POS8085	1.1948e+06	5.95708e+06	6.09131e+06	1.2137e+07	6.26707e+06	1.04485e+07	8.04588e+06	6.23298e+06	6.53052e+06	6.45391e+06	1.24601e+07	1.14179e+07	7.01595e+06	8.52355e+06	0.280817	0.453378	0.954183	1.04138	TG(25:1_18:1_18:1)	TG	C64 H122 O6 N1	17.1826	1000.93	--	--	-	-	-	-
POS7981	8.18951e+06	1.29742e+07	1.05053e+07	1.30595e+07	1.05874e+07	1.14767e+07	1.42975e+07	1.03759e+07	1.10062e+07	1.10206e+07	1.73004e+07	1.68768e+07	1.11321e+07	1.34796e+07	0.27605	0.142339	0.954183	1.03555	TG(18:1_18:2_22:1)	TG	C61 H114 O6 N1	16.6178	956.864	--	--	-	-	-	-
POS1229	2.87967e+07	5.22191e+07	1.60832e+06	6.87319e+07	2.1767e+06	7.19791e+07	4.10801e+07	1.55363e+06	7.06844e+06	364783	5.94e+07	4.79249e+07	3.75853e+07	2.6232e+07	-0.518843	0.513567	0.954183	1.03389	DG(32:1e)	DG	C35 H68 O4 Na1	14.5128	575.501	--	--	-	-	-	-
POS1695	67719.9	47130	1.56525e+07	76812.9	1.3345e+07	96781.8	37335.7	2.79039e+07	4.36224e+07	9.55852e+06	18691.8	73035.9	4.88099e+06	1.35356e+07	1.47152	0.308724	0.954183	1.0308	DG(16:1_18:2)	DG	C37 H70 O5 N1	14.4053	608.525	--	--	-	-	-	-
POS5479	5.41333e+07	1.43952e+08	68714.7	3.5159e+08	3.30945e+07	2.5544e+08	1.90341e+08	124916	96955.5	38873.6	3.43209e+08	2.14799e+08	1.39713e+08	1.24768e+08	-0.163216	0.859551	0.986038	1.03036	TG(10:0_14:1_18:1)	TG	C45 H86 O6 N1	13.6032	736.645	--	--	-	-	-	-
POS4548	169207	30246.7	9.38064e+06	1.73388e+06	9.42725e+06	435431	5.61207e+06	9.41502e+06	1.00044e+07	1.00336e+07	360669	4.01314e+06	3.52944e+06	6.57315e+06	0.897144	0.246304	0.954183	1.02719	SM(d18:1_24:2)	SM	C47 H92 O6 N2 P1	11.4085	811.669	--	--	-	-	-	-
POS8118	384237	3.56213e+06	4.1728e+06	9.0551e+06	4.24092e+06	7.37929e+06	7.56175e+06	4.23629e+06	4.47556e+06	4.46153e+06	1.0634e+07	7.55695e+06	4.79908e+06	6.48768e+06	0.434946	0.323179	0.954183	1.02277	TG(27:0_18:1_18:1)	TG	C66 H128 O6 N1	17.5681	1030.97	--	--	-	-	-	-
POS2580	368933	99563.5	1.06457e+07	2.77795e+06	1.07768e+07	542769	6.50297e+06	1.05257e+07	1.11177e+07	1.10815e+07	157730	4.13497e+06	4.20195e+06	7.25345e+06	0.787608	0.298836	0.954183	1.01566	Hex1Cer(d42:4)	Hex1Cer	C48 H88 O8 N1	11.4215	806.65	--	--	-	-	-	-
POS8188	639100	4.18055e+06	5.71974e+06	1.13129e+07	5.92163e+06	9.76995e+06	9.21962e+06	5.76151e+06	6.02763e+06	5.95019e+06	8.36473e+06	1.10433e+07	6.25732e+06	7.72783e+06	0.30452	0.434169	0.954183	1.01559	TG(70:2)	TG	C73 H138 O6 Na1	17.2515	1134.04	-	HMDB0051997	-	-	-	-
POS5316	8.66038e+07	1.9613e+08	1.67999e+07	3.63757e+08	1.70681e+07	2.96698e+08	2.17738e+08	1.97234e+07	185775	2.10863e+07	4.4772e+08	2.24925e+08	1.62843e+08	1.5523e+08	-0.0690766	0.936738	0.996801	0.999839	TG(10:0_12:0_18:1)	TG	C43 H84 O6 N1	13.4377	710.629	--	--	-	-	-	-
POS3546	1.82906e+07	361222	4.99239e+06	3.49148e+06	5.17964e+06	4.70134e+06	2.80332e+06	4.38281e+06	1668	2012.81	9.14095e+06	1.86904e+06	6.16945e+06	3.0333e+06	-1.02425	0.303951	0.954183	0.995791	PC(38:6)	PC	C46 H81 O8 N1 P1	8.132	806.569	132213-85-5	HMDB0013409	-	-	-	-
POS2619	6.62637e+06	6.72621e+06	33322.7	6.1985e+06	38465.7	8.71824e+06	5.16327e+06	24017.3	20558.9	2.13692e+06	4.32075e+06	3.14044e+06	4.72352e+06	2.46766e+06	-0.936718	0.22887	0.954183	0.989165	Hex1Cer(d21:2_24:0+O)	Hex1Cer	C51 H101 O9 N2	14.6537	885.75	--	--	-	-	-	-
POS6617	2.7308e+06	3.27975e+06	3.60456e+06	6.69059e+06	3.64008e+06	1.40575e+07	1.24249e+07	2.99268e+06	3.16439e+06	3.16425e+06	1.2572e+07	1.51478e+07	5.66722e+06	8.24433e+06	0.540763	0.399421	0.954183	0.986136	TG(18:3e_16:1_16:1)	TG	C53 H95 O5	13.34	811.717	--	--	-	-	-	-
POS4491	1.05979e+07	992159	1.59123e+07	6.43552e+06	1.60004e+07	5.73576e+06	1.12797e+07	1.51933e+07	1.60709e+07	1.60462e+07	7.05052e+06	9.52668e+06	9.27902e+06	1.25279e+07	0.433098	0.28925	0.954183	0.980493	SM(d38:4)	SM	C43 H82 O6 N2 P1	8.70534	753.591	--	--	-	-	-	-
POS4880	1.6132e+07	2.77763e+07	9.78455e+06	3.1319e+07	4159.27	2.93806e+07	2.48551e+07	9.53352e+06	2604.7	1.00666e+07	1.78344e+07	2.3111e+07	1.90661e+07	1.42339e+07	-0.421682	0.469089	0.954183	0.979274	TG(12:0e_9:0_12:1)	TG	C36 H68 O5 Na1	10.6045	603.496	--	--	-	-	-	-
POS5118	3.77731e+07	7.03452e+07	1898.02	7.19815e+07	4203.12	6.60931e+07	6.86848e+07	1736.69	4417.14	1.69277e+07	5.14871e+07	7.06019e+07	4.10332e+07	3.46179e+07	-0.245271	0.747505	0.955083	0.977582	TG(36:5e)	TG	C39 H67 O5	10.2481	615.498	--	--	-	-	-	-
POS7800	3.81641e+06	7.14033e+06	1500.03	1.18373e+07	8.31439e+06	1.14457e+07	2.23967e+07	8.98345e+06	9.54155e+06	9.55833e+06	8.01863e+06	1.44117e+07	7.09261e+06	1.21517e+07	0.776773	0.113162	0.954183	0.966165	TG(18:3e_19:1_19:1)	TG	C59 H107 O5	15.4567	895.811	--	--	-	-	-	-
POS7844	449007	2.19406e+06	5.02553e+06	6.34253e+06	5.25709e+06	6.85968e+06	8.94785e+06	5.52538e+06	5.77901e+06	5.70012e+06	5.01825e+06	5.54252e+06	4.35465e+06	6.08552e+06	0.482825	0.172328	0.954183	0.964939	TG(18:0_16:0_23:0)	TG	C60 H120 O6 N1	17.3779	950.911	--	--	-	-	-	-
POS5538	1.46508e+07	1.64786e+07	10327.1	2.81611e+07	9752.84	2.15517e+07	1.54487e+07	11314.7	7549.15	2833.64	1.70087e+07	1.59796e+07	1.34771e+07	8.07646e+06	-0.738711	0.38189	0.954183	0.962011	TG(15:0_14:0_14:1)	TG	C46 H90 O6 N1	13.9075	752.676	--	--	-	-	-	-
POS7527	2.19995e+06	5.84982e+06	5.7389e+06	9.61183e+06	5.75355e+06	9.98671e+06	9.03399e+06	5.25481e+06	5.54304e+06	5.5196e+06	1.30272e+07	9.93303e+06	6.52346e+06	8.05195e+06	0.303701	0.402424	0.954183	0.955696	TG(14:1e_18:1_22:6)	TG	C57 H97 O5	14.6483	861.733	--	--	-	-	-	-
POS449	815429	3.00687e+06	1164.38	3.4734e+06	2313.7	777415	3.04708e+06	27152.7	116179	1.79775e+06	1.39025e+07	6.13788e+06	1.3461e+06	4.17143e+06	1.63176	0.235907	0.954183	0.953682	Co(Q7)	Co	C44 H67 O4	11.3806	659.503	--	--	-	-	-	-
POS77	2.01382e+07	1.83822e+07	1.60673e+07	2.14353e+07	1.59951e+07	2.14581e+07	1.73086e+07	1.42517e+07	1.50887e+07	1.50878e+07	1.8784e+07	1.59591e+07	1.89127e+07	1.608e+07	-0.23409	0.0440124	0.954183	0.952027	Cer(d34:0)	Cer	C34 H70 O3 N1	8.21287	540.535	--	--	-	-	-	-
POS8071	3.1717e+06	4.80579e+06	2.99436e+06	3.2667e+06	2.87868e+06	3.3894e+06	1.70626e+06	1.65341e+06	1.72037e+06	1.6936e+06	1.42688e+06	1.66992e+06	3.41777e+06	1.64507e+06	-1.0549	0.000117018	0.0700606	0.948717	TG(20:1e_18:1_22:6)	TG	C63 H109 O5	14.1154	945.827	--	--	-	-	-	-
POS8215	158602	1.89901e+06	3.34142e+06	5.3963e+06	3.43156e+06	4.94929e+06	7.04738e+06	3.43156e+06	3.61082e+06	3.58483e+06	4.52655e+06	6.18695e+06	3.19603e+06	4.73135e+06	0.565971	0.159948	0.954183	0.947083	TG(74:3)	TG	C77 H144 O6 Na1	17.426	1188.09	--	--	-	-	-	-
POS1687	3.81856e+06	7.36716e+06	1.88475e+06	8.12879e+06	1.85504e+06	8.22368e+06	1.3401e+07	3.04489e+06	3.37072e+06	3.48685e+06	1.32859e+07	1.66582e+07	5.213e+06	8.8746e+06	0.76757	0.224868	0.954183	0.944412	DG(16:0_18:3)	DG	C37 H70 O5 N1	9.30095	608.525	--	--	-	-	-	-
POS4588	117651	11070.4	7.76828e+06	877009	7.83699e+06	127455	4.92516e+06	7.79436e+06	8.24529e+06	8.22937e+06	33001.3	3.37958e+06	2.78974e+06	5.43446e+06	0.962005	0.234019	0.954183	0.938637	SM(d44:4)	SM	C49 H94 O6 N2 P1	11.3326	837.684	--	--	-	-	-	-
POS201	9.75764e+06	8.70623e+06	12630.8	8.10059e+06	73944.9	6.6917e+06	7.07877e+06	25143.9	7943.19	2.6565e+06	5.12634e+06	7.12654e+06	5.55712e+06	3.67021e+06	-0.598477	0.417782	0.954183	0.937726	Cer(d23:2_18:0+2O)	Cer	C41 H80 O5 N1	11.2448	666.603	--	--	-	-	-	-
POS6615	6.5484e+06	4.63033e+06	1.75119e+06	3.22705e+06	1.16714e+06	3.14566e+06	3.48683e+06	172224	1.41159e+06	122669	2.60559e+06	3.19457e+06	3.41163e+06	1.83225e+06	-0.896847	0.146957	0.954183	0.935365	TG(18:0_12:3_20:2)	TG	C53 H96 O6 N1	16.158	842.723	--	--	-	-	-	-
POS6046	1.54193e+06	8.20107e+06	5340.39	1.26047e+07	1.64708e+06	1.15831e+07	2.30549e+06	48693.9	69913.5	11594.9	1.95327e+06	4.39874e+06	5.93054e+06	1.46462e+06	-2.01764	0.0900921	0.954183	0.927736	TG(15:0_14:3_18:1)	TG	C50 H92 O6 N1	14.8659	802.692	--	--	-	-	-	-
POS1038	1.35134e+07	1.92971e+07	197744	2.47842e+07	621158	2.07758e+07	1.5205e+07	538389	627635	252918	1.87748e+07	1.54675e+07	1.31982e+07	8.4777e+06	-0.6386	0.420814	0.954183	0.925939	DG(31:0e)	DG	C34 H68 O4 Na1	15.9819	563.501	--	--	-	-	-	-
POS7820	5.26337e+06	3.49207e+06	658801	2.55782e+06	1.80971e+06	2.49605e+06	4.08789e+06	881677	164023	91742.9	1.26803e+06	1.49852e+06	2.71297e+06	1.33198e+06	-1.0263	0.145436	0.954183	0.925784	TG(18:1_18:1_20:5)	TG	C59 H104 O6 N1	16.2474	922.786	--	--	-	-	-	-
POS7615	7.56187e+06	5.71758e+06	275877	5.30049e+06	56720	4.38361e+06	3.02494e+06	149953	230751	120796	4.24432e+06	4.48221e+06	3.88269e+06	2.04216e+06	-0.926959	0.253213	0.954183	0.919786	TG(18:1_17:1_20:4)	TG	C58 H101 O6	16.2422	893.759	--	--	-	-	-	-
POS8205	859047	4.2385e+06	3.76106e+06	8.47344e+06	3.59218e+06	3.69592e+06	4.55715e+06	3.30401e+06	3.58848e+06	3.68843e+06	1.02567e+07	7.54334e+06	4.10336e+06	5.48968e+06	0.419918	0.384258	0.954183	0.91884	TG(30:0_18:3_24:1)	TG	C75 H138 O6 Na1	17.074	1158.04	--	--	-	-	-	-
POS7616	9.25197e+06	6.82868e+06	455067	425427	294969	5.10953e+06	7.42763e+06	556233	455943	292506	6.79613e+06	541689	3.72761e+06	2.67835e+06	-0.476903	0.631119	0.954183	0.918643	TG(18:0_17:1_20:5)	TG	C58 H104 O6 N1	16.8146	910.786	--	--	-	-	-	-
POS7735	4.91033e+07	6.75548e+07	5.56539e+07	6.55883e+07	5.67117e+07	5.96682e+07	5.86434e+07	4.50161e+07	4.72433e+07	4.68785e+07	5.58556e+07	5.73154e+07	5.90467e+07	5.18254e+07	-0.188197	0.0812173	0.954183	0.916449	TG(20:1_18:1_18:1)	TG	C59 H112 O6 N1	16.713	930.848	--	--	-	-	-	-
POS4107	151037	258595	1.10194e+07	2.02137e+06	1.11183e+07	573010	3.60229e+06	1.09404e+07	1.16005e+07	1.16105e+07	800939	2.37803e+06	4.19029e+06	6.82211e+06	0.703168	0.403672	0.954183	0.914335	PE(18:1p_22:1)	PE	C45 H87 O7 N1 P1	11.8869	784.621	--	--	-	-	-	-
POS6973	255763	845829	1.04438e+07	1.22983e+06	7.9834e+06	2.1481e+06	599248	7.53079e+06	7.60119e+06	7.91588e+06	4.6165e+06	3.15131e+06	3.81779e+06	5.23582e+06	0.455676	0.521276	0.954183	0.90788	TG(16:0_18:1_18:2)	TG	C55 H101 O6	17.5948	857.759	--	--	-	-	-	-
POS7057	1.44476e+07	2.308e+07	1.84992e+07	3.49808e+07	1.86969e+07	4.04907e+07	4.07192e+07	1.79744e+07	1.89952e+07	1.89473e+07	3.16554e+07	3.76413e+07	2.50325e+07	2.76555e+07	0.14376	0.669505	0.954183	0.905008	TG(14:0e_16:0_22:6)	TG	C55 H97 O5	15.0777	837.733	--	--	-	-	-	-
POS8225	89213.2	563772	3.09687e+06	901573	2.7594e+06	558270	366386	2.7594e+06	3.10629e+06	3.32247e+06	797951	7.01472e+06	1.32818e+06	2.89453e+06	1.12388	0.183688	0.954183	0.903083	TG(30:0_22:6_24:0)	TG	C79 H143 O6	17.2694	1188.09	--	--	-	-	-	-
POS6589	9.34977e+06	1.16294e+07	26831.4	2.74316e+07	87407	2.01201e+07	1.47099e+07	11625.7	37649.1	6.06407e+06	5.02955e+07	1.89104e+07	1.14409e+07	1.50049e+07	0.391234	0.697717	0.954183	0.901839	TG(14:0_18:2_18:2)	TG	C53 H98 O6 N1	14.7905	844.739	--	--	-	-	-	-
POS7985	6.34886e+06	1.00691e+07	7.77108e+06	1.13296e+07	7.90504e+06	9.16207e+06	9.56103e+06	8.00466e+06	8.5006e+06	8.52215e+06	1.52727e+07	1.33546e+07	8.7643e+06	1.0536e+07	0.265611	0.245776	0.954183	0.896894	TG(18:1_18:3_22:1)	TG	C61 H112 O6 N1	16.5564	954.848	--	--	-	-	-	-
POS3898	3.37816e+07	3.59554e+06	1.49039e+07	1.96231e+07	1.50487e+07	2.14217e+07	1.42236e+07	1.44386e+07	2765.5	1.52877e+07	2.16895e+07	1.27221e+07	1.80624e+07	1.30607e+07	-0.467757	0.338407	0.954183	0.894334	PE(36:1)	PE	C41 H81 O8 N1 P1	8.319	746.569	-	HMDB0011373	-	-	-	-
POS5252	1.62019e+07	3.74894e+07	9355.04	6.79576e+07	2.13331e+06	5.92452e+07	4.10882e+07	2.05472e+06	2.13793e+06	2.06284e+06	3.73584e+07	3.60982e+07	3.05061e+07	2.01334e+07	-0.59951	0.486589	0.954183	0.886576	TG(15:0_10:0_14:0)	TG	C42 H84 O6 N1	13.694	698.629	--	--	-	-	-	-
POS5424	3.57929e+08	5.16783e+08	579234	6.68891e+08	76010.8	5.96315e+08	7.68591e+08	76094.8	85151.3	282787	6.18004e+08	6.83474e+08	3.56762e+08	3.45086e+08	-0.0480082	0.953815	0.997663	0.880098	TG(16:0_12:0_14:0)	TG	C45 H90 O6 N1	15.0291	740.676	--	--	-	-	-	-
POS6363	9.96181e+06	7.27008e+06	122105	5.93571e+06	1.34804e+06	5.22711e+06	5.88494e+06	5.97612e+06	3.54946e+06	3.42584e+06	3.9938e+06	5.21314e+06	4.97748e+06	4.67388e+06	-0.0907931	0.851151	0.983798	0.877398	TG(16:0_11:3_22:2)	TG	C52 H94 O6 N1	15.9683	828.708	--	--	-	-	-	-
POS7365	2.04696e+07	3.52191e+07	3.01244e+07	5.56672e+07	3.04788e+07	5.81102e+07	4.35322e+07	2.97563e+07	3.14996e+07	3.14747e+07	5.09138e+07	4.50223e+07	3.83449e+07	3.86998e+07	0.0132928	0.96154	0.997663	0.875124	TG(16:2e_19:0_19:0)	TG	C57 H108 O5 Na1	14.8615	895.809	--	--	-	-	-	-
POS2623	34335.8	123486	1.16839e+06	113756	2.42426e+06	327033	103403	1.66568e+07	7.47387e+06	1.28896e+07	1.11864e+06	341207	698543	6.43059e+06	3.20253	0.0787253	0.954183	0.870831	Hex1Cer(d46:2+O)	Hex1Cer	C52 H103 O9 N2	17.254	899.766	--	--	-	-	-	-
POS6525	1.40181e+06	2.40329e+06	7.17803e+06	4.71895e+06	7.10579e+06	2.07725e+06	4.45224e+06	8.62258e+06	8.59183e+06	1.10949e+07	5.30075e+06	1.48559e+06	4.14752e+06	6.59132e+06	0.66832	0.197153	0.954183	0.867029	TG(18:1_14:0_18:1)	TG	C53 H99 O6	17.5653	831.744	--	--	-	-	-	-
POS7916	434996	2.94926e+06	525303	6.36672e+06	3.89037e+06	8.14135e+06	1.22319e+07	4.85825e+06	5.25051e+06	5.35775e+06	6.15179e+06	6.10963e+06	3.718e+06	6.65997e+06	0.84099	0.114228	0.954183	0.866312	TG(26:0_14:0_18:0)	TG	C61 H122 O6 N1	17.5023	964.927	--	--	-	-	-	-
POS7887	6.06365e+06	4.07742e+06	340978	3.04436e+06	198160	2.81997e+06	1.60681e+06	240375	25394.3	398223	2.74259e+06	3.09376e+06	2.75742e+06	1.35119e+06	-1.02909	0.216494	0.954183	0.865436	TG(19:0_18:1_20:4)	TG	C60 H107 O6	16.7648	923.806	--	--	-	-	-	-
POS2304	5.1785e+06	353748	718890	1.12913e+07	258758	6.43365e+06	1.24084e+06	210717	200614	212294	953917	1.05733e+06	4.03914e+06	645952	-2.64455	0.0923386	0.954183	0.860208	DG(38:6e)	DG	C41 H74 O4 N1	10.8862	644.561	--	--	-	-	-	-
POS4567	3.00122e+06	590866	7.82742e+06	2.62126e+06	7.90436e+06	2.08528e+06	3.42535e+06	7.87291e+06	8.33208e+06	8.3203e+06	4.65897e+06	3.13957e+06	4.00507e+06	5.9582e+06	0.573049	0.256491	0.954183	0.860174	SM(d19:1_24:3)	SM	C48 H92 O6 N2 P1	11.5217	823.669	--	--	-	-	-	-
POS8042	854175	4.67063e+06	766627	9.37454e+06	870528	8.74408e+06	2.10626e+06	56348.3	112093	144149	669703	977994	4.21343e+06	677757	-2.63615	0.0618118	0.954183	0.859438	TG(26:0_16:0_18:0)	TG	C63 H126 O6 N1	17.6699	992.958	--	--	-	-	-	-
POS145	2.34017e+07	3.62181e+07	5342.57	4.03968e+07	1.34472e+07	3.11345e+07	3.1049e+07	1.26024e+07	1.33262e+07	5014.55	3.01451e+07	3.32238e+07	2.41006e+07	2.00586e+07	-0.264849	0.635845	0.954183	0.857028	Cer(d36:4)	Cer	C36 H66 O3 N1	9.03675	560.504	--	--	-	-	-	-
POS4204	174809	20161.1	5.82383e+06	2.04655e+06	5.92603e+06	444516	4.44418e+06	6.23056e+06	6.61973e+06	6.63671e+06	74077.4	3.01496e+06	2.40598e+06	4.50337e+06	0.904378	0.207236	0.954183	0.852678	PE(43:5e)	PE	C48 H89 O7 N1 P1	11.124	822.637	--	--	-	-	-	-
POS7799	2.04099e+07	3.63501e+07	3.03348e+07	5.44614e+07	3.06745e+07	5.88063e+07	4.32954e+07	2.98568e+07	3.16131e+07	3.15968e+07	5.13852e+07	4.49261e+07	3.85062e+07	3.87789e+07	0.0101822	0.970254	0.997663	0.848574	TG(20:0e_16:0_20:5)	TG	C59 H107 O5	14.8812	895.811	--	--	-	-	-	-
POS1643	4.31527e+07	6.00143e+07	22356.5	8.33304e+07	30378.5	7.46743e+07	6.1748e+07	66048.4	138528	1.32988e+07	6.52821e+07	7.14174e+07	4.35374e+07	3.53251e+07	-0.301561	0.695637	0.954183	0.844528	DG(16:0_18:2)	DG	C37 H72 O5 N1	10.1849	610.541	--	--	-	-	-	-
POS7598	6.93649e+07	1.03067e+08	90614.1	1.17504e+08	206843	1.01595e+08	7.20389e+07	80572.8	152451	54374.9	1.42204e+08	1.06568e+08	6.53047e+07	5.35164e+07	-0.287205	0.731812	0.954183	0.844521	TG(19:1_18:1_18:1)	TG	C58 H110 O6 N1	16.5528	916.833	--	--	-	-	-	-
POS7969	3.65436e+07	7.92141e+07	42851.7	6.82024e+07	33052.1	6.32488e+07	6.53513e+07	61155.1	28129.5	57763.7	1.07255e+08	1.2329e+08	4.12141e+07	4.93406e+07	0.259634	0.77244	0.958483	0.829705	TG(18:1_18:1_22:1)	TG	C61 H116 O6 N1	16.8454	958.88	--	--	-	-	-	-
POS596	9549.6	9078.03	1.29481e+07	10032.5	6.34027e+06	28210.2	5241.92	1.40145e+07	2.13775e+07	1.02301e+07	12195.7	20107.7	3.2242e+06	7.60994e+06	1.23894	0.332367	0.954183	0.829449	DG(12:0_14:0)	DG	C29 H56 O5 Na1	12.3523	507.402	--	--	-	-	-	-
POS2513	173053	28299.8	8.96769e+06	2.32939e+06	8.92478e+06	432489	4.64576e+06	7.90976e+06	8.3666e+06	8.3579e+06	18250.6	2.83171e+06	3.47595e+06	5.355e+06	0.623478	0.425075	0.954183	0.828459	Hex1Cer(d18:1_22:1)	Hex1Cer	C46 H88 O8 N1	11.1167	782.65	--	--	-	-	-	-
POS4253	769284	1.68385e+06	2.14676e+06	3.02957e+06	2.17514e+06	5.67166e+06	5.39257e+06	2.31785e+06	2.4436e+06	2.42771e+06	6.64835e+06	4.99687e+06	2.57938e+06	4.03783e+06	0.646556	0.187354	0.954183	0.825566	PG(27:0_17:0)	PG	C50 H100 O10 N0 P1	13.0728	891.705	--	--	-	-	-	-
POS993	2.7246e+07	4.33285e+07	636861	5.46712e+07	810567	4.19002e+07	4.28856e+07	937047	1.02523e+06	33722.5	4.37337e+07	4.35108e+07	2.80989e+07	2.2021e+07	-0.351633	0.659192	0.954183	0.821056	DG(30:3e)	DG	C33 H61 O4	15.5988	521.456	--	--	-	-	-	-
POS6125	2.80346e+06	5.15597e+06	2.35404e+06	2.70337e+06	2.08047e+06	1.94674e+06	2.29832e+06	832936	868083	857320	1.7341e+06	1.67909e+06	2.84068e+06	1.37831e+06	-1.04334	0.0228259	0.869608	0.819747	TG(16:0_14:0_18:1)	TG	C51 H97 O6	14.1478	805.728	--	--	-	-	-	-
POS8134	359209	2.84864e+06	2.82048e+06	7.70478e+06	2.89792e+06	6.34485e+06	6.58424e+06	2.89383e+06	3.04359e+06	3.02063e+06	8.19754e+06	6.56392e+06	3.82931e+06	5.05063e+06	0.399377	0.421114	0.954183	0.817112	TG(28:0_18:1_18:2)	TG	C67 H128 O6 N1	17.5036	1042.97	--	--	-	-	-	-
POS5790	7.6635e+06	1.93431e+07	1.17598e+07	3.89753e+07	1.19144e+07	3.083e+07	1.08814e+07	1.07748e+07	1.13271e+07	1.1242e+07	4.50511e+07	2.81362e+07	2.0081e+07	1.95687e+07	-0.0372817	0.948228	0.997663	0.815845	TG(11:0_16:1_18:2)	TG	C48 H90 O6 N1	14.1351	776.676	--	--	-	-	-	-
POS3582	189407	44095.2	7.40541e+06	2.28654e+06	7.44894e+06	457089	3.99072e+06	7.07433e+06	7.47265e+06	7.4497e+06	68025.8	2.83289e+06	2.97191e+06	4.81472e+06	0.696059	0.356579	0.954183	0.812405	PC(40:3e)	PC	C48 H93 O7 N1 P1	11.0628	826.668	--	--	-	-	-	-
POS911	1.80412e+07	2.64687e+07	382549	3.41661e+07	528022	2.99794e+07	2.24567e+07	124479	667634	31596	3.12381e+07	2.32118e+07	1.8261e+07	1.2955e+07	-0.495253	0.540591	0.954183	0.806956	DG(30:1e)	DG	C33 H64 O4 Na1	15.6618	547.47	--	--	-	-	-	-
POS2577	121981	41292.1	7.46142e+06	829839	7.54052e+06	147857	3.15785e+06	7.51916e+06	7.96047e+06	7.95245e+06	14932.4	2.19792e+06	2.69048e+06	4.80046e+06	0.835308	0.333803	0.954183	0.804593	Hex1Cer(d42:3)	Hex1Cer	C48 H90 O8 N1	11.7773	808.666	--	--	-	-	-	-
POS1443	7.47e+06	1.27081e+07	1.09072e+06	1.86218e+07	1.421e+06	1.66255e+07	1.06936e+07	1.63515e+06	1.16577e+06	1.05366e+06	1.36617e+07	6.64363e+06	9.65618e+06	5.80892e+06	-0.733184	0.334584	0.954183	0.801786	DG(33:1e)	DG	C36 H70 O4 Na1	14.6618	589.517	--	--	-	-	-	-
POS891	6.29863e+06	4.03442e+07	3.78047e+06	2.16859e+07	3.64599e+06	1.69618e+07	2.14941e+07	3.51445e+06	3.91493e+06	3.75103e+06	1.37254e+07	2.63201e+07	1.54528e+07	1.212e+07	-0.350481	0.650054	0.954183	0.801354	DG(18:1_12:0)	DG	C33 H66 O5 N1	8.91082	556.494	--	--	-	-	-	-
POS1057	11545.1	34512.9	1.43564e+07	40302.1	2.80598e+06	46176.5	17524.8	1.49509e+07	1.97056e+07	9.51074e+06	21957.4	47020.2	2.88248e+06	7.37561e+06	1.35545	0.314504	0.954183	0.799792	DG(15:0_16:1)	DG	C34 H64 O5 Na1	14.1275	575.465	--	--	-	-	-	-
POS680	2.71272e+07	4.26727e+07	58543.4	5.44864e+07	51970.6	4.15617e+07	4.27664e+07	146128	965157	344599	4.34416e+07	4.34288e+07	2.76597e+07	2.18488e+07	-0.340235	0.674165	0.954183	0.799524	DG(28:0e)	DG	C31 H62 O4 Na1	15.6007	521.454	--	--	-	-	-	-
POS7760	547430	569810	7.70361e+06	699778	2.92999e+07	331847	391730	2.16094e+07	2.07117e+07	1.38791e+07	410517	651411	6.52539e+06	9.60897e+06	0.558318	0.636221	0.954183	0.798346	TG(20:3e_18:0_18:1)	TG	C59 H109 O5	17.2245	897.827	--	--	-	-	-	-
POS6044	108544	57754.9	0.00336259	1.34099e+06	6.31461e+06	272325	3.13006e+06	6.09066e+06	6.46345e+06	6.47536e+06	12645.1	2.36451e+06	1.34904e+06	4.08945e+06	1.59998	0.0959158	0.954183	0.79624	TG(14:1_12:2_21:1)	TG	C50 H89 O6	11.381	785.665	--	--	-	-	-	-
POS5695	2.45988e+06	5.48422e+06	2.37821e+06	1.1548e+07	2.41084e+06	9.63781e+06	9.20813e+06	1.74158e+06	7259.82	726788	2.07214e+07	1.12608e+07	5.65316e+06	7.27766e+06	0.364418	0.669257	0.954183	0.792275	TG(16:1_10:0_18:3)	TG	C47 H86 O6 N1	12.9601	760.645	--	--	-	-	-	-
POS7519	476165	1.35458e+06	805304	1.31761e+06	812067	1.5986e+06	2.27523e+06	729111	768548	765006	6.77258e+06	3.98553e+06	1.06072e+06	2.54934e+06	1.26508	0.170962	0.954183	0.790868	TG(16:0_18:2_20:5)	TG	C57 H100 O6 N1	15.0642	894.755	--	--	-	-	-	-
POS51	693503	1.65642e+06	1.56315e+06	2.84561e+06	1.59095e+06	2.88695e+06	6.94154e+06	1.78999e+06	1.90324e+06	1.90788e+06	3.69164e+06	5.69489e+06	1.87276e+06	3.65486e+06	0.964649	0.0956464	0.954183	0.790404	Cer(d15:0_16:1)	Cer	C31 H62 O3 N1	8.309	496.472	--	--	-	-	-	-
POS4797	1.5365e+07	1.43017e+07	1.06449e+07	2.42311e+07	1.06712e+07	1.66616e+07	1.95078e+07	1.00116e+07	1.06056e+07	0.00518531	1.15726e+07	1.65282e+07	1.53126e+07	1.1371e+07	-0.429362	0.275529	0.954183	0.789723	TG(16:2e_6:0_6:0)	TG	C31 H56 O5 Na1	6.864	531.402	--	--	-	-	-	-
POS3313	7.24416e+06	1.06553e+06	8.6968e+06	1.05793e+07	8.76936e+06	7.92989e+06	1.20212e+07	8.59551e+06	9.09296e+06	9.0772e+06	5.73643e+06	9.42324e+06	7.38085e+06	8.99109e+06	0.28471	0.33011	0.954183	0.788424	PC(23:1_11:2)	PC	C42 H79 O8 N1 P1	8.75003	756.554	--	--	-	-	-	-
POS2666	605645	209086	5950.79	3.61526e+06	7355.99	959617	1.5244e+07	3785.95	14434.6	1569.2	632598	1.04742e+07	900485	4.3951e+06	2.28712	0.241294	0.954183	0.786855	Hex1Cer(m43:2)+H-H2O	Hex1Cer	C49 H92 O6 N1	11.396	790.692	--	--	-	-	-	-
POS8160	256770	3.65538e+06	4.13799e+06	1.08908e+07	4.01984e+06	8.10248e+06	6.98622e+06	3.84212e+06	4.39945e+06	4.42237e+06	9.56322e+06	7.02622e+06	5.17721e+06	6.03993e+06	0.222358	0.6375	0.954183	0.78379	TG(30:0_18:1_18:1)	TG	C69 H134 O6 N1	17.8198	1073.02	--	--	-	-	-	-
POS8121	139358	1.28673e+06	1.58796e+06	3.26315e+06	1.64162e+06	2.79389e+06	2.74703e+06	1.57317e+06	1.64809e+06	1.62958e+06	5.66811e+06	3.50366e+06	1.78545e+06	2.79494e+06	0.646528	0.235004	0.954183	0.781222	TG(18:1_22:1_23:1)	TG	C66 H126 O6 N1	17.3674	1028.96	--	--	-	-	-	-
POS2127	2.57365e+07	3.30211e+07	3759.33	3.98034e+07	4224.38	3.56992e+07	2.86002e+07	1731.12	1973.37	1.20156e+07	3.32485e+07	3.53721e+07	2.2378e+07	1.82067e+07	-0.297615	0.682244	0.954183	0.777236	DG(16:0_20:5)	DG	C39 H67 O5	10.1881	615.498	--	--	-	-	-	-
POS4822	1.52782e+07	1.42925e+07	1.06304e+07	2.40991e+07	1.06581e+07	1.64893e+07	1.9518e+07	1.00058e+07	1.05994e+07	1501.37	1.15785e+07	1.65374e+07	1.52412e+07	1.13734e+07	-0.422315	0.282607	0.954183	0.776649	TG(14:1e_6:0_10:4)	TG	C33 H55 O5	6.87318	531.404	--	--	-	-	-	-
POS3231	3.00041e+06	440352	8.06862e+06	3.77915e+06	8.1747e+06	2.64826e+06	5.12155e+06	8.0272e+06	8.49113e+06	8.47714e+06	2.64752e+06	3.65986e+06	4.35191e+06	6.07073e+06	0.48022	0.324928	0.954183	0.774941	PC(12:0_20:3)	PC	C40 H75 O8 N1 P1	7.631	728.522	--	--	-	-	-	-
POS2615	1233.71	19630.3	2.88354e+06	10950.5	5.61656e+06	18496.4	23812.2	9.57822e+06	8.68792e+06	1.16892e+07	154567	21201.9	1.42507e+06	5.02582e+06	1.81833	0.172318	0.954183	0.770965	Hex1Cer(d44:2+O)	Hex1Cer	C50 H99 O9 N2	17.0587	871.735	--	--	-	-	-	-
POS8401	2.44416e+06	2.74944e+06	145269	1.68497e+06	43356	671022	886262	95768.6	102768	533389	1.05826e+06	5067.01	1.2897e+06	446920	-1.52895	0.131049	0.954183	0.770798	ZyE(32:6)	ZyE	C59 H98 O2 N1	15.3132	852.759	--	--	-	-	-	-
POS4025	1.82987e+06	942476	4.44746e+06	4.12522e+06	4.46728e+06	2.54572e+06	4.18097e+06	4.03442e+06	4.26227e+06	4.25248e+06	3.25958e+06	3.51521e+06	3.05967e+06	3.91749e+06	0.356553	0.208464	0.954183	0.768088	PE(27:0_11:3)	PE	C43 H80 O8 N1 P1 Na1	8.969	792.551	--	--	-	-	-	-
POS7516	8.51243e+06	2.26968e+07	6147.45	5.01605e+07	2919.36	4.31023e+07	4.01288e+07	8.91983e+06	2673.4	9.38864e+06	4.53997e+07	4.17047e+07	2.07468e+07	2.42574e+07	0.225532	0.778489	0.958483	0.765668	TG(20:4e_16:1_18:1)	TG	C57 H101 O5	14.189	865.764	--	--	-	-	-	-
POS6045	2.06178e+06	5.20805e+06	11454.4	6.96608e+06	109916	1.40309e+07	6.50059e+06	212062	125841	40223	2.02645e+07	1.33642e+07	4.73136e+06	6.75123e+06	0.512897	0.631643	0.954183	0.764374	TG(11:0_18:1_18:3)	TG	C50 H92 O6 N1	14.296	802.692	--	--	-	-	-	-
POS2576	136723	45088.3	6.30689e+06	1.49135e+06	6.3667e+06	290269	3.14919e+06	6.33808e+06	6.70669e+06	6.69599e+06	74713.9	2.22499e+06	2.4395e+06	4.19828e+06	0.78321	0.323485	0.954183	0.762681	Hex1Cer(d18:1_24:2)	Hex1Cer	C48 H90 O8 N1	11.0686	808.666	--	--	-	-	-	-
POS5381	3.72993e+07	7.20696e+07	2.16543e+06	1.30235e+08	220728	1.14964e+08	1.03464e+08	282684	1.67612e+07	172080	7.1985e+07	9.11344e+07	5.94923e+07	4.72999e+07	-0.330867	0.690734	0.954183	0.761779	TG(11:0_12:0_18:1)	TG	C44 H86 O6 N1	13.8963	724.645	--	--	-	-	-	-
POS518	3.86985e+06	1.3163e+06	226181	1.12623e+06	101838	1.40982e+06	724655	57698.9	462616	817814	726570	475324	1.3417e+06	544113	-1.30209	0.189178	0.954183	0.761531	DG(21:5e)	DG	C24 H38 O4 Na1	10.3789	413.266	--	--	-	-	-	-
POS732	2.65816e+07	3.93465e+07	637386	4.89742e+07	422006	4.82108e+07	4.77905e+07	679049	557395	131048	3.66628e+07	4.66311e+07	2.73621e+07	2.20753e+07	-0.309744	0.700908	0.954183	0.757783	DG(28:2e)	DG	C31 H59 O4	15.5656	495.441	--	--	-	-	-	-
POS2211	2.88943e+07	3.24771e+07	2.00044e+07	6.23808e+07	2.02446e+07	3.65908e+07	3.6104e+07	2.01139e+07	2955.16	2.12411e+07	3.20494e+07	3.89638e+07	3.3432e+07	2.47459e+07	-0.434043	0.339944	0.954183	0.755686	DG(37:6)	DG	C40 H70 O5 N1	11.232	644.525	-	HMDB0056008	-	-	-	-
POS8126	714901	7.85036e+06	1.55376e+06	2.548e+07	1.55761e+06	2.11349e+07	2.17507e+07	6.83541e+06	1.71624e+06	7.22796e+06	1.66045e+07	1.85561e+07	9.71525e+06	1.21151e+07	0.318488	0.672439	0.954183	0.755647	TG(28:0_18:0_18:1)	TG	C67 H132 O6 N1	17.8216	1047	--	--	-	-	-	-
POS5459	2.45852e+07	3.1861e+07	1.61958e+07	2.92784e+07	1.63599e+07	2.73972e+07	2.6654e+07	1.60315e+07	1.69638e+07	1.6943e+07	2.79515e+07	2.69984e+07	2.42796e+07	2.19237e+07	-0.147253	0.527681	0.954183	0.751108	TG(10:0_14:0_18:1)	TG	C45 H85 O6	14.3464	721.634	--	--	-	-	-	-
POS4882	142147	334328	6.84375e+07	281712	5.29647e+07	121832	192859	2.97804e+07	3.45266e+07	2.31229e+07	69356	39526.9	2.03804e+07	1.46219e+07	-0.479046	0.70007	0.954183	0.74383	TG(33:1e)	TG	C36 H68 O5 Na1	15.202	603.496	--	--	-	-	-	-
POS6255	501512	86569.5	5.57993e+06	650831	5.62846e+06	534776	2.09786e+06	5.17043e+06	5.46726e+06	5.45977e+06	1.52288e+06	1.80941e+06	2.16368e+06	3.58793e+06	0.729665	0.317117	0.954183	0.743311	TG(48:6)	TG	C51 H90 O6 N1	9.98888	812.676	-	HMDB0048583	-	-	-	-
POS7890	5.21496e+06	8.21588e+06	31813.6	1.01613e+07	32427.9	6.6178e+06	6.57104e+06	15757.4	11959.3	2.13648e+06	4.12487e+06	5.71905e+06	5.0457e+06	3.09653e+06	-0.704404	0.36925	0.954183	0.739094	TG(20:3e_18:1_19:1)	TG	C60 H109 O5	15.2154	909.827	--	--	-	-	-	-
POS1371	6.19112e+06	9.2026e+06	24307.3	1.07014e+07	48166	1.02272e+07	8.83826e+06	39798.6	2466.69	71965.6	5.39938e+06	8.1373e+06	6.0658e+06	3.74819e+06	-0.694502	0.402211	0.954183	0.737447	DG(16:0_17:0)	DG	C36 H74 O5 N1	11.4336	600.556	--	--	-	-	-	-
POS3191	238747	239125	678033	1.14287e+06	710390	992426	1.92087e+06	1.6231e+06	1.79908e+06	1.86834e+06	4.6138e+06	582629	666932	2.06797e+06	1.6326	0.0335976	0.954183	0.734537	PC(20:0_11:2)	PC	C39 H75 O8 N1 P1	8.18692	716.522	--	--	-	-	-	-
POS4637	153560	167079	173119	222174	179255	653641	390153	380635	138135	282430	390840	9.77504e+06	258138	1.89287e+06	2.87436	0.324903	0.954183	0.733718	SPH(d20:1)	SPH	C20 H42 O2 N1	1.98698	328.321	--	--	-	-	-	-
POS1451	2.2409e+06	4.8685e+06	9032.04	9.47964e+06	3200.67	93970.5	80833.7	4760.31	6676.42	3140.33	2.57389e+06	72161.5	2.78254e+06	456910	-2.60642	0.178587	0.954183	0.731691	DG(33:2)	DG	C36 H66 O5 Na1	10.075	601.48	-	HMDB0055995	-	-	-	-
POS2010	5.73413e+07	7.8237e+07	2.65027e+07	1.0688e+08	2.68551e+07	9.96467e+07	1.11439e+08	2.54158e+07	2.68366e+07	2.6732e+07	8.65666e+07	1.49751e+08	6.59106e+07	7.11234e+07	0.109816	0.844763	0.983214	0.724685	DG(18:1_18:2)	DG	C39 H74 O5 N1	10.3575	636.556	--	--	-	-	-	-
POS7896	1.19229e+07	2.64226e+07	40466.9	4.03317e+07	18967	3.86927e+07	3.18481e+07	98074.1	66816.7	8.03073e+06	1.88263e+07	2.66965e+07	1.95716e+07	1.42611e+07	-0.456675	0.580361	0.954183	0.724573	TG(18:1e_19:0_20:5)	TG	C60 H107 O5	15.1626	907.811	--	--	-	-	-	-
POS3924	3.66092e+07	8.57957e+06	2.60297e+07	2.68407e+07	2.60872e+07	2.85293e+07	1.74799e+07	2.48923e+07	2.64202e+07	2.64762e+07	2.01845e+07	1.52727e+07	2.54459e+07	2.17876e+07	-0.223927	0.407879	0.954183	0.723566	PE(14:1e_22:1)	PE	C41 H80 O7 N1 P1 Na1	9.75951	752.556	--	--	-	-	-	-
POS4717	1.34748e+06	2.4837e+06	1.24941e+06	5.9856e+06	1.22675e+06	5.16243e+06	2.99487e+06	1.54458e+06	1.66763e+06	1.69578e+06	1.01237e+07	6.82918e+06	2.90923e+06	4.14263e+06	0.509911	0.482828	0.954183	0.719348	StE(25:5)	StE	C54 H90 O2 N1	12.737	784.697	--	--	-	-	-	-
POS1850	5.12709e+06	7.30473e+06	0.0305814	7.77677e+06	0.140465	7.44287e+06	6.25075e+06	23811.1	0.13691	3726.88	4.23369e+06	5.9058e+06	4.60858e+06	2.7363e+06	-0.752097	0.361556	0.954183	0.719269	DG(17:0_18:3)	DG	C38 H69 O5	11.444	605.514	--	--	-	-	-	-
POS7263	6.40131e+06	1.15593e+07	6.33166e+06	1.21284e+07	6.45243e+06	1.13098e+07	1.4439e+07	6.58284e+06	6.96355e+06	6.95044e+06	3.159e+06	6.25554e+06	9.03048e+06	7.39172e+06	-0.288892	0.416065	0.954183	0.717648	TG(12:0e_19:1_23:0)	TG	C57 H110 O5 Na1	15.4142	897.825	--	--	-	-	-	-
POS2533	4.62361e+06	242516	27749.3	171773	40984.4	258273	115642	107820	68733.7	74574.1	181408	234780	894151	130493	-2.77654	0.330996	0.954183	0.717108	Hex1Cer(d18:1_23:1)	Hex1Cer	C47 H90 O8 N1	15.2277	796.666	--	--	-	-	-	-
POS1396	1.35316e+07	2.06083e+07	2.54022e+06	2.4065e+07	3.16453e+06	2.11036e+07	1.79551e+07	1.43116e+06	1.65586e+06	1.22861e+06	1.71265e+07	2.19048e+07	1.41689e+07	1.0217e+07	-0.471751	0.491715	0.954183	0.717043	DG(33:0e)	DG	C36 H72 O4 Na1	16.7355	591.532	--	--	-	-	-	-
POS6561	7.42366e+08	1.21488e+09	561969	1.66876e+09	1.11336e+06	1.22398e+09	1.31258e+09	1.09635e+06	1.72679e+06	3.81011e+08	1.61863e+09	1.3703e+09	8.0861e+08	7.80891e+08	-0.0503231	0.947693	0.997663	0.714318	TG(18:0_14:0_18:3)	TG	C53 H100 O6 N1	15.6798	846.755	--	--	-	-	-	-
POS6753	4.8174e+07	8.04691e+07	1.43359e+06	1.04603e+08	243980	1.00256e+08	8.6845e+07	483709	419414	2.92585e+07	1.53763e+08	1.01916e+08	5.58633e+07	6.21143e+07	0.153024	0.848122	0.983214	0.711805	TG(15:0_18:1_18:3)	TG	C54 H100 O6 N1	15.5204	858.755	--	--	-	-	-	-
POS4872	5.9583e+06	5.19822e+06	4.62535e+06	7.50957e+06	4.49895e+06	4.70513e+06	5.2623e+06	3.56024e+06	3.7632e+06	3.75865e+06	2.95087e+06	4.61612e+06	5.41592e+06	3.98523e+06	-0.442543	0.0331817	0.954183	0.709162	TG(16:2e_6:0_10:3)	TG	C35 H62 O5 N1	6.87125	576.462	--	--	-	-	-	-
POS8249	1.1414e+07	9.17256e+06	535587	1.46198e+07	508921	1.20358e+07	9.74564e+06	576771	431881	253640	1.24483e+07	9.5052e+06	8.04778e+06	5.49356e+06	-0.550848	0.468539	0.954183	0.707225	WE(2:0_16:3)	WE	H34 C18 O2 N1	1.23109	296.258	--	--	-	-	-	-
POS3528	19716.5	397658	7.61464e+07	34169.7	8.86937e+07	198780	226836	4.88478e+07	3.32309e+07	2.27779e+07	22761.7	0.225186	2.75817e+07	1.75177e+07	-0.654901	0.614866	0.954183	0.706444	PC(38:4)	PC	C46 H85 O8 N1 P1	13.832	810.601	-	HMDB0013420	-	-	-	-
POS7218	2.05448e+08	2.73374e+08	836271	3.64223e+08	604690	3.57739e+08	4.34579e+08	3.84122e+06	2.85325e+06	168255	3.3881e+08	3.78048e+08	2.00371e+08	1.9305e+08	-0.0536982	0.948011	0.997663	0.705779	TG(18:0_18:0_18:0)	TG	C57 H114 O6 N1	16.8918	908.864	--	--	-	-	-	-
POS4318	170069	411513	581419	753187	604861	669303	1.75437e+06	1.16428e+06	1.2715e+06	1.30256e+06	1.64191e+06	1.66405e+06	531725	1.46645e+06	1.46357	3.57167e-05	0.0700606	0.703514	PIP2(24:1)	PIP2	C33 H63 O19 N0 P3 Na1	16.6319	879.307	--	--	-	-	-	-
POS4703	1.02029e+06	1.84292e+06	2.42999e+07	1.23553e+06	2.05883e+07	1.2864e+06	1.11065e+06	2.02222e+07	1.8674e+07	1.48824e+07	800485	1.07482e+06	8.3789e+06	9.46077e+06	0.175198	0.858279	0.985839	0.701652	ST(m34:0)	ST	C40 H83 O10 N2 S1	13.424	783.576	--	--	-	-	-	-
POS2392	1.13418e+06	2.57289e+06	365543	4.59387e+06	296445	5.21072e+06	5.44424e+06	274132	419755	335123	1.03797e+07	6.97338e+06	2.36228e+06	3.97106e+06	0.749346	0.429736	0.954183	0.697202	DG(18:2e_22:4)	DG	C43 H78 O4 N1	11.7859	672.593	--	--	-	-	-	-
POS7455	3.6546e+06	7.78505e+06	6.34598e+06	1.03596e+07	6.41313e+06	8.93804e+06	1.28409e+07	6.39478e+06	6.77004e+06	6.76315e+06	9.90741e+06	9.46362e+06	7.24941e+06	8.68999e+06	0.261491	0.3294	0.954183	0.696795	TG(18:3e_18:0_18:1)	TG	C57 H105 O5	14.8296	869.796	--	--	-	-	-	-
POS4996	5.11376e+06	7.27523e+06	0.0086941	7.63519e+06	0.0296789	7.52817e+06	6.5665e+06	24059.5	0.0501821	6222.35	4.25981e+06	6.03098e+06	4.59206e+06	2.8146e+06	-0.706213	0.390485	0.954183	0.694319	TG(35:3e)	TG	C38 H69 O5	11.442	605.514	--	--	-	-	-	-
POS4521	6.20787e+06	6.17093e+06	17776.4	5.4259e+06	4484.54	4.90325e+06	4.53122e+06	276931	64341.4	334439	4.83803e+06	5.12426e+06	3.78837e+06	2.5282e+06	-0.583464	0.44697	0.954183	0.689934	SM(d18:1_22:2)	SM	C45 H88 O6 N2 P1	14.8164	783.637	--	--	-	-	-	-
POS7090	278811	134586	3.57065e+06	1.60828e+06	3.68795e+06	689021	1.29343e+06	4.03287e+06	4.38276e+06	6.48357e+06	2.1034e+06	448276	1.66155e+06	3.12405e+06	0.910889	0.224026	0.954183	0.689544	TG(18:0_17:0_18:1)	TG	C56 H106 O6 Na1	17.9406	897.788	--	--	-	-	-	-
POS6165	5.06919e+06	302743	55113.1	1.53564e+06	39880.1	2.28273e+06	867353	54923.2	233840	888784	1.15894e+06	775522	1.54755e+06	663227	-1.22241	0.303029	0.954183	0.688804	TG(48:12e)	TG	C51 H77 O5	8.42	769.577	--	--	-	-	-	-
POS2549	63133.8	5532.54	5.77718e+06	672861	5.89252e+06	141872	2.0963e+06	5.90893e+06	6.24942e+06	6.23795e+06	0.702432	1.51398e+06	2.09218e+06	3.66776e+06	0.809892	0.360704	0.954183	0.688773	Hex1Cer(d18:1_24:0)	Hex1Cer	C48 H94 O8 N1	10.4563	812.697	--	--	-	-	-	-
POS8207	1.0876e+06	6.21441e+06	5.62481e+06	1.34227e+07	5.83101e+06	1.10449e+07	8.12539e+06	5.55865e+06	5.80428e+06	5.71937e+06	1.05097e+07	9.98061e+06	7.20423e+06	7.61634e+06	0.0802524	0.841874	0.983214	0.684559	TG(72:6)	TG	C75 H135 O6	17.1742	1132.03	--	--	-	-	-	-
POS8040	3.11978e+06	4.86334e+06	8.28257e+06	6.06813e+06	6.74759e+06	5.91593e+06	5.75499e+06	6.42645e+06	7.44286e+06	5.3534e+06	6.02095e+06	6.63675e+06	5.83289e+06	6.27257e+06	0.104845	0.581807	0.954183	0.683689	TG(18:1e_19:1_22:5)	TG	C62 H109 O5	17.0587	933.827	--	--	-	-	-	-
POS1975	663736	1.23163e+06	1.07887e+07	1.96653e+06	1.05159e+07	1.6977e+06	1.96713e+06	1.69435e+07	2.58997e+07	4.88108e+06	904524	100940	4.47736e+06	8.44947e+06	0.916211	0.421415	0.954183	0.682595	DG(18:1_18:1)	DG	C39 H73 O5	15.6108	621.545	--	--	-	-	-	-
POS1422	9.10847e+06	1.38844e+07	135357	1.77992e+07	146734	1.59026e+07	1.2608e+07	3.30528e+06	124979	3.36989e+06	9.79387e+06	1.36269e+07	9.49611e+06	7.13816e+06	-0.411786	0.561126	0.954183	0.678953	DG(15:0_18:1)	DG	C36 H72 O5 N1	10.4323	598.541	--	--	-	-	-	-
POS838	402507	376662	2.32892e+06	794128	1.61088e+06	850427	1.3866e+06	2.7328e+06	4.52125e+06	2.28222e+06	2.484e+06	958843	1.06059e+06	2.39428e+06	1.17473	0.0492453	0.954183	0.675822	DG(15:0_15:0)	DG	C33 H64 O5 Na1	13.5856	563.465	--	--	-	-	-	-
POS5878	688324	633216	7.10509e+06	588273	6.46186e+06	319769	444403	1.2336e+07	8.17839e+06	8.25524e+06	1.19992e+06	705890	2.63275e+06	5.18665e+06	0.978229	0.321563	0.954183	0.67572	TG(18:1_14:0_14:0)	TG	C49 H92 O6 Na1	17.3575	799.679	--	--	-	-	-	-
POS2297	7.63849e+07	1.01169e+08	5.29917e+07	1.19348e+08	5.36357e+07	1.13129e+08	1.30303e+08	5.08238e+07	5.36285e+07	5.34147e+07	9.97372e+07	1.59718e+08	8.61096e+07	9.12709e+07	0.0839816	0.822534	0.975668	0.674233	DG(38:6)	DG	C41 H69 O5	10.349	641.514	-	HMDB0056326	-	-	-	-
POS1994	6.95755e+06	1.38919e+06	9373.85	4.1782e+06	3634.18	4.25345e+06	2.65127e+06	3661.97	22774.1	14726	3.8445e+06	2.54565e+06	2.79857e+06	1.51376e+06	-0.886547	0.358413	0.954183	0.674082	DG(36:2e)	DG	C39 H74 O4 Na1	8.44746	629.548	--	--	-	-	-	-
POS6256	334707	1.14782e+06	481.877	1.63711e+06	115.222	3.87466e+06	3.11693e+06	216811	115270	142868	8.89302e+06	3.35143e+06	1.16582e+06	2.63939e+06	1.17886	0.355086	0.954183	0.670857	TG(16:0_10:0_22:6)	TG	C51 H90 O6 N1	13.9012	812.676	--	--	-	-	-	-
POS6620	4.77263	877623	1.27026e+07	814274	5.13743e+07	882943	7.40464	8.7155e+06	5.68251e+07	3.69723e+06	554795	8.10895	1.11086e+07	1.16321e+07	0.0664322	0.967003	0.997663	0.668194	TG(20:4e_14:0_16:1)	TG	C53 H95 O5	16.354	811.717	--	--	-	-	-	-
POS7522	2.95181e+06	5.84813e+06	2.98395e+06	7.4898e+06	3.01504e+06	6.00006e+06	6.27604e+06	2.66559e+06	2.81107e+06	2.80028e+06	1.12374e+07	1.00665e+07	4.7148e+06	5.97614e+06	0.342018	0.495065	0.954183	0.667375	TG(16:1e_18:1_20:5)	TG	C57 H99 O5	13.906	863.749	--	--	-	-	-	-
POS2742	8.71849e+06	9.24072e+06	1.15938e+06	7.52567e+06	496352	8.04265e+06	9.0824e+06	472053	180914	140564	7.95191e+06	8.47391e+06	5.86388e+06	4.38362e+06	-0.419731	0.559645	0.954183	0.666001	Hex1Cer(t18:0_25:1)+H-H2O	Hex1Cer	C49 H94 O8 N1	16.176	824.697	--	--	-	-	-	-
POS8037	1.28959e+06	729841	832.638	451518	4889.77	1.3132e+06	1.59015e+06	1.75042e+06	1.64301e+06	1.4682e+06	1.95979e+06	5.26561e+06	631645	2.27953e+06	1.85155	0.0290626	0.912906	0.665561	TG(18:0e_19:0_22:6)	TG	C62 H111 O5	15.4714	935.843	--	--	-	-	-	-
POS2719	4.01296e+06	6.89858e+06	3.37125e+06	6.17611e+06	3.30319e+06	3.88313e+06	5.82652e+06	2.58287e+06	2.7314e+06	2.73057e+06	4.00553e+06	2.68081e+06	4.60754e+06	3.42628e+06	-0.427351	0.18004	0.954183	0.659869	Hex1Cer(t17:0_23:2)	Hex1Cer	C46 H91 O9 N2	12.9084	815.672	--	--	-	-	-	-
POS7899	3.39618e+06	2.55047e+06	49331.6	1.02318e+07	29272.8	9.0503e+06	1.77759e+07	53885.6	64645.7	1.73258e+06	3.87545e+06	1.87418e+07	4.21789e+06	7.04072e+06	0.739202	0.498973	0.954183	0.658459	TG(18:1e_17:1_22:5)	TG	C60 H105 O5	14.2257	905.796	--	--	-	-	-	-
POS7401	1.24089e+06	2.64381e+06	2.93346e+06	5.56303e+06	2.02596e+06	5.48441e+06	5.25753e+06	8.44365e+06	2.42095e+06	4.99816e+06	4.46721e+06	4.81519e+06	3.31526e+06	5.06711e+06	0.612042	0.136824	0.954183	0.651629	TG(18:0_18:1_18:2)	TG	C57 H105 O6	17.76	885.791	--	--	-	-	-	-
POS2564	57921	13687.9	5.1808e+06	681128	5.25643e+06	175962	1.98921e+06	5.44806e+06	5.77973e+06	5.78521e+06	4928.4	1.17619e+06	1.89432e+06	3.36389e+06	0.828448	0.35013	0.954183	0.648738	Hex1Cer(d18:1_24:1)	Hex1Cer	C48 H92 O8 N1	9.42195	810.682	--	--	-	-	-	-
POS2685	1.07737e+06	4.02705e+06	1.89799e+06	3.4842e+07	332.788	1.19129e+07	2.24233e+06	1.60308e+06	1.70513e+06	1.71746e+06	4.16457e+07	2.55524e+06	8.95961e+06	8.57816e+06	-0.0627679	0.965411	0.997663	0.648515	Hex1Cer(m47:4)	Hex1Cer	C53 H98 O7 N1	13.1113	860.734	--	--	-	-	-	-
POS7392	704849	1.35852e+06	143165	3.05299e+06	13690.5	2.15419e+06	2.80101e+06	118603	131828	1.35332e+06	7.85883e+06	3.18746e+06	1.2379e+06	2.57517e+06	1.05677	0.319888	0.954183	0.646312	TG(18:1_18:1_18:1)	TG	C57 H105 O6	14.9066	885.791	--	--	-	-	-	-
POS6264	4.28692e+06	6.65698e+06	185424	9.00582e+06	204566	7.27112e+06	5.79333e+06	551340	1.90363e+06	2.5386e+06	3.29279e+06	4.71365e+06	4.60181e+06	3.13222e+06	-0.555012	0.410482	0.954183	0.645828	TG(16:0_16:0_17:0)	TG	C52 H104 O6 N1	15.6356	838.786	--	--	-	-	-	-
POS5327	1.49522e+07	3.41703e+07	15646.7	6.46785e+07	14581.2	5.8976e+07	4.63612e+07	3.52843e+06	3.72029e+06	3.71445e+06	7.4871e+07	5.1339e+07	2.88012e+07	3.05891e+07	0.0868876	0.919344	0.996409	0.643141	TG(16:1_10:0_14:1)	TG	C43 H82 O6 N1	12.6783	708.614	--	--	-	-	-	-
POS2644	107431	221752	1.63535e+06	1.81891e+06	218.849	878189	3.67984e+06	2.69315e+06	2.90151e+06	2.93613e+06	865157	1.36344e+06	776976	2.40654e+06	1.63102	0.0134747	0.685285	0.640961	Hex1Cer(m17:0_25:0+O)+H-H2O	Hex1Cer	C48 H94 O7 N1	12.5366	796.702	--	--	-	-	-	-
POS4321	373127	401401	566798	78901	590889	1.05486e+06	1.34032e+06	1.18604e+06	1.29995e+06	1.3362e+06	2.0503e+06	1.37788e+06	510996	1.43178e+06	1.48643	0.000511169	0.155979	0.640784	PIP2(25:2)	PIP2	C34 H63 O19 N0 P3 Na1	16.494	891.307	--	--	-	-	-	-
POS2345	1.51854e+06	3.06576e+06	3.51271e+06	3.83306e+06	3.53584e+06	3.83828e+06	7.03732e+06	1.90913e+06	3.6946e+06	3.69947e+06	2.35037e+06	7.26758e+06	3.21737e+06	4.32641e+06	0.427291	0.296406	0.954183	0.637447	DG(18:1_22:1)	DG	C43 H84 O5 N1	13.2111	694.634	--	--	-	-	-	-
POS949	2.50893e+07	3.52226e+07	708664	4.36007e+07	138771	4.08985e+07	4.55734e+07	118701	566829	123827	3.56977e+07	4.12645e+07	2.42764e+07	2.05575e+07	-0.239893	0.765773	0.957855	0.636805	DG(30:2e)	DG	C33 H63 O4	15.5541	523.472	--	--	-	-	-	-
POS4056	6.53041e+06	2.41197e+06	12942.1	5.3055e+06	25299.4	5.54457e+06	3.61759e+06	2274.79	13905	528.022	4.78801e+06	3.09761e+06	3.30512e+06	1.91999e+06	-0.783605	0.369938	0.954183	0.635187	PE(20:4e_18:1)	PE	C43 H78 O7 N1 P1 Na1	9.77289	774.541	--	--	-	-	-	-
POS3840	2.65977e+07	6.09863e+06	5227.6	2.7319e+07	3714.09	1.80665e+07	2.63063e+07	9096.36	5114.94	0.242368	1.91705e+07	1.91648e+07	1.30151e+07	1.0776e+07	-0.272373	0.76039	0.957097	0.63468	PE(16:0p_18:1)	PE	C39 H77 O7 N1 P1	9.76165	702.543	--	--	-	-	-	-
POS1446	1.78595e+06	2.00989e+06	6.8237e+06	2.8623e+06	8.66842e+06	2.51492e+06	3.17292e+06	1.15628e+07	2.88942e+06	6.89585e+06	4.03784e+06	3.27113e+06	4.11086e+06	5.305e+06	0.367911	0.527569	0.954183	0.63256	DG(10:0e_23:1)	DG	C36 H70 O4 Na1	16.9081	589.517	--	--	-	-	-	-
POS4826	1.13225e+06	1.85078e+06	13648.3	816307	3226.5	825885	356704	12000.7	2243.36	10278	246001	329029	773683	159376	-2.27931	0.0638386	0.954183	0.632009	TG(12:1e_6:0_13:0)	TG	C34 H68 O5 N1	9.268	570.509	--	--	-	-	-	-
POS7845	168670	642308	7.25215e+06	1.53047e+06	1.7833e+07	657694	221579	102959	2.30698e+07	9.43151e+06	424669	1.76219e+06	4.68071e+06	5.83544e+06	0.318115	0.810874	0.971648	0.631269	TG(18:0_17:0_22:0)	TG	C60 H120 O6 N1	17.805	950.911	--	--	-	-	-	-
POS5067	412325	154798	300191	297723	349312	1.01714e+06	553819	777988	1.45625e+06	164274	2.49726e+06	2.56433e+06	421914	1.33565e+06	1.66252	0.0611025	0.954183	0.6256	TG(12:1e_6:0_18:1)	TG	C39 H73 O5	15.1204	621.545	--	--	-	-	-	-
POS2474	1.48472e+07	1.12845e+06	1389.85	7.20773e+06	2.46258e+06	4.63788e+06	187506	2.5915e+06	2.83469e+06	2.9324e+06	5.44854e+06	8.66016e+06	5.04754e+06	3.7758e+06	-0.4188	0.625082	0.954183	0.62469	Hex1Cer(d18:1_20:0+O)	Hex1Cer	C44 H86 O9 N1	10.023	772.63	--	--	-	-	-	-
POS7989	3.44185e+06	3.78114e+06	4.8614e+06	7.69717e+06	4.89555e+06	7.04631e+06	3.79565e+06	2.33025e+06	2.36631e+06	2.27483e+06	2.51154e+06	3.11579e+06	5.28724e+06	2.7324e+06	-0.952348	0.00654789	0.527232	0.619442	TG(18:0e_20:2_20:3)	TG	C61 H110 O5 Na1	14.6136	945.825	--	--	-	-	-	-
POS8196	624986	2.92642e+06	3.05882e+06	7.02975e+06	3.13193e+06	6.15673e+06	5.22983e+06	3.20683e+06	3.41624e+06	3.4376e+06	4.60777e+06	6.60855e+06	3.82144e+06	4.4178e+06	0.209213	0.601786	0.954183	0.618518	TG(30:0_18:0_22:5)	TG	C73 H133 O6	17.055	1106.01	--	--	-	-	-	-
POS7367	441705	469717	1.14909e+08	732142	799627	379404	647980	469601	9.28276e+07	351641	343072	387359	1.96219e+07	1.58379e+07	-0.309083	0.880332	0.98782	0.616545	TG(12:1e_19:1_23:0)	TG	C57 H108 O5 Na1	16.255	895.809	--	--	-	-	-	-
POS3954	3.2319e+07	7.61097e+06	2.24843e+07	2.68058e+07	2.26478e+07	2.64379e+07	1.64338e+07	2.20703e+07	2.33291e+07	2.32687e+07	2.053e+07	1.35911e+07	2.3051e+07	1.98705e+07	-0.214197	0.420695	0.954183	0.615398	PE(16:0p_20:4)	PE	C41 H75 O7 N1 P1	8.64915	724.528	--	--	-	-	-	-
POS4489	420454	49914.2	4.66225e+06	832140	4.71478e+06	374930	2.07764e+06	4.55652e+06	4.81091e+06	4.79363e+06	300326	1.53025e+06	1.84241e+06	3.01155e+06	0.708907	0.356223	0.954183	0.614773	SM(d18:1_20:2)	SM	C43 H84 O6 N2 P1	9.15681	755.606	--	--	-	-	-	-
POS8164	61528.9	904067	1.09245e+06	2.68299e+06	1.10676e+06	2.22056e+06	2.16505e+06	1.07985e+06	1.14433e+06	1.14488e+06	3.53823e+06	2.70781e+06	1.34473e+06	1.96336e+06	0.546012	0.302508	0.954183	0.614717	TG(22:1_22:1_22:1)	TG	C69 H132 O6 N1	17.6586	1071	--	--	-	-	-	-
POS7607	4.24691e+06	8.01531e+06	10975.1	4.9403e+06	27785.9	8.42651e+06	7.72034e+06	2258.78	4557.46	2.38284e+06	3.6363e+06	5.3142e+06	4.27797e+06	3.17675e+06	-0.429374	0.584718	0.954183	0.614023	TG(18:1e_18:2_19:1)	TG	C58 H107 O5	15.0684	883.811	--	--	-	-	-	-
POS6516	6.06986e+06	8.18722e+06	6151.9	8.67587e+06	4.38131e+06	9.25503e+06	6.74223e+06	2.88821e+06	2.98231e+06	2.91196e+06	6.92326e+06	5.62196e+06	6.09591e+06	4.67832e+06	-0.381851	0.406899	0.954183	0.613544	TG(16:0_16:1_18:1)	TG	C53 H99 O6	14.1965	831.744	--	--	-	-	-	-
POS2590	1.56275e+06	880313	24730.5	1.91688e+06	5787.65	1.82741e+06	568411	16823.4	25415.6	368951	311802	15984	1.03631e+06	217898	-2.24973	0.0503097	0.954183	0.613125	Hex1Cer(d18:1_25:0+O)	Hex1Cer	C49 H96 O9 N1	13.1225	842.708	--	--	-	-	-	-
POS6623	2.55682e+06	1.30862e+07	2.41258e+06	1.22627e+07	2.43347e+06	1.63255e+07	1.0615e+07	13789.2	2.57872e+06	6270.57	6.66622e+06	9.77897e+06	8.17954e+06	4.94315e+06	-0.726588	0.343484	0.954183	0.611764	TG(18:1_14:4_18:1)	TG	C53 H94 O6 N1	14.7187	840.708	--	--	-	-	-	-
POS8423	5.53226e+06	2.28356e+07	46308	2.6361e+07	72503.8	2.41241e+07	2.34744e+07	61746.3	912839	1525.42	3.03269e+07	3.8191e+07	1.3162e+07	1.54947e+07	0.235403	0.794419	0.965345	0.611266	ZyE(34:6)	ZyE	C61 H99 O2	13.647	863.764	--	--	-	-	-	-
POS4130	2.2742e+06	540487	8.13115e+06	2.29738e+06	8.17213e+06	1.64007e+06	2.94748e+06	7.62173e+06	8.04761e+06	8.02089e+06	1.77027e+06	2.08467e+06	3.84257e+06	5.08211e+06	0.403355	0.524763	0.954183	0.611008	PE(18:0p_22:4)	PE	C45 H83 O7 N1 P1	10.5637	780.59	--	--	-	-	-	-
POS4117	109673	29624.3	3.03428e+06	875254	3.07919e+06	120447	2.22298e+06	3.25263e+06	3.45635e+06	3.46519e+06	21091.4	1.5111e+06	1.20808e+06	2.32156e+06	0.942379	0.204077	0.954183	0.609597	PE(18:1p_22:2)	PE	C45 H85 O7 N1 P1	11.1856	782.606	--	--	-	-	-	-
POS8405	6.82831e+06	1.61958e+07	1.16861e+07	2.02861e+07	1.168e+07	1.82101e+07	2.41805e+07	1.2066e+07	1.26167e+07	1.23511e+07	1.7155e+07	1.64191e+07	1.41477e+07	1.57981e+07	0.159179	0.566482	0.954183	0.609094	ZyE(33:5)	ZyE	C60 H102 O2 N1	14.8369	868.791	--	--	-	-	-	-
POS7031	2.82949e+06	5.92151e+06	3.09511e+06	1.00534e+07	2161.61	5.46519e+06	1.02253e+07	3.22457e+06	3.45291e+06	3.4919e+06	9.82634e+06	9.19289e+06	4.56114e+06	6.56898e+06	0.526276	0.339074	0.954183	0.605969	TG(18:3e_16:0_18:1)	TG	C55 H101 O5	14.0777	841.764	--	--	-	-	-	-
POS4560	772949	127620	317072	942616	293410	564248	1.6341e+06	390333	484320	3.19123e+06	2.65932e+06	1.41772e+06	502986	1.6295e+06	1.69584	0.0404847	0.954183	0.603472	SM(d43:2)	SM	C48 H96 O6 N2 P1	11.3481	827.7	--	--	-	-	-	-
POS8328	493430	1.55803e+06	1.42954e+06	1.97675e+06	1.44303e+06	2.15569e+06	2.64865e+06	1.5445e+06	1.65079e+06	1.66527e+06	3.6459e+06	2.21531e+06	1.50941e+06	2.2284e+06	0.562024	0.108264	0.954183	0.601756	WE(15:0_16:1)	WE	H61 C31 O2	6.83316	465.467	--	--	-	-	-	-
POS5930	1.90092e+06	3.2407e+06	476028	5.68054e+06	257515	4.88027e+06	7.5398e+06	1.01553e+07	6.21174e+06	9.68541e+06	1.9653e+06	3.96741e+06	2.73933e+06	6.58749e+06	1.26591	0.0372636	0.954183	0.601004	TG(16:0_14:3_16:0)	TG	C49 H92 O6 N1	15.191	790.692	--	--	-	-	-	-
POS7146	24185.4	339869	1.69087e+06	237198	1.59777e+06	542815	1.03837e+06	2.68757e+06	3.8726e+06	3.57443e+06	877568	697768	738785	2.12472e+06	1.52405	0.0602577	0.954183	0.597546	TG(17:0_18:1_18:1)	TG	C56 H104 O6 Na1	17.866	895.773	--	--	-	-	-	-
POS3895	2.19377e+06	608234	8.32752e+06	2.6101e+06	8.38396e+06	1.63006e+06	2.84546e+06	7.62064e+06	8.05152e+06	8.03358e+06	1.56898e+06	2.25903e+06	3.95894e+06	5.0632e+06	0.354936	0.576112	0.954183	0.597073	PE(18:0p_18:0)	PE	C41 H83 O7 N1 P1	10.8679	732.59	--	--	-	-	-	-
POS4523	813977	134261	2.31884e+06	1.02154e+06	2.33328e+06	653239	2.12553e+06	2.28204e+06	2.4198e+06	2.42188e+06	1.11136e+06	1.63913e+06	1.21252e+06	1.99996e+06	0.721956	0.0962777	0.954183	0.596908	SM(d18:1_22:3)	SM	C45 H86 O6 N2 P1	9.87037	781.622	--	--	-	-	-	-
POS4323	327495	590293	625230	1.00519e+06	645858	660436	1.69193e+06	1.01168e+06	1.09153e+06	1.10708e+06	1.60286e+06	1.5461e+06	642418	1.34186e+06	1.06266	0.000978648	0.209039	0.59528	PIP2(26:4)	PIP2	C35 H62 O19 N0 P3	16.641	879.309	--	--	-	-	-	-
POS7419	70013.2	221686	1.47488e+06	464669	8.83126e+06	618725	460167	2.35118e+06	1.01074e+07	9.12698e+06	342840	191566	1.94687e+06	3.76335e+06	0.950861	0.455805	0.954183	0.594741	TG(20:2e_17:0_17:1)	TG	C57 H106 O5 Na1	17.461	893.793	--	--	-	-	-	-
POS3828	147306	42198.4	4.83041e+06	716994	4.87596e+06	218429	1.42599e+06	4.86793e+06	5.16039e+06	5.16247e+06	218251	1.03599e+06	1.80522e+06	2.9785e+06	0.722416	0.406688	0.954183	0.594537	PE(18:0p_16:0)	PE	C39 H79 O7 N1 P1	10.778	704.559	--	--	-	-	-	-
POS7614	3.38078e+06	8.10444e+06	1.06307e+06	8.93884e+06	1.18673e+06	8.84007e+06	5.58675e+06	822095	946696	46362.3	6.01908e+06	5.4334e+06	5.25232e+06	3.1424e+06	-0.741091	0.299357	0.954183	0.5934	TG(17:0_18:1_20:5)	TG	C58 H104 O6 N1	15.7391	910.786	--	--	-	-	-	-
POS1298	2.94913e+06	5.96415e+06	3.63298e+06	7.72773e+06	3.76631e+06	6.23363e+06	9.69764e+06	3.76433e+06	3.98974e+06	3.91222e+06	7.14247e+06	9.68786e+06	5.04566e+06	6.36571e+06	0.33528	0.367369	0.954183	0.593286	DG(14:0_18:3)	DG	C35 H66 O5 N1	8.31072	580.494	--	--	-	-	-	-
POS2469	2.47643e+06	1.47749e+06	1.12421e+06	1.41438e+06	1.15151e+06	2.07973e+06	2.18096e+06	144428	25685.9	85179	0.378666	1.65141e+06	1.62063e+06	681277	-1.25024	0.0656979	0.954183	0.592005	Hex1Cer(d18:0_20:0)	Hex1Cer	C44 H88 O8 N1	15.1182	758.65	--	--	-	-	-	-
POS6755	2.4207e+06	4.9085e+06	71573	4.17503e+06	181102	4.85016e+06	4.45104e+06	117234	17910.2	4292.8	1.6151e+06	3.39244e+06	2.76784e+06	1.59967e+06	-0.790989	0.355235	0.954183	0.588908	TG(18:1_11:2_22:1)	TG	C54 H100 O6 N1	16.0967	858.755	--	--	-	-	-	-
POS164	59299.6	23241.4	7942.26	5.02225e+06	8634.2	4.02736e+06	89891.1	11210.2	27516.6	15269.4	5.31394e+06	6.71188e+06	1.52479e+06	2.02828e+06	0.411651	0.758419	0.956307	0.587549	Cer(d38:5)	Cer	C38 H68 O3 N1	9.51024	586.519	--	--	-	-	-	-
POS7554	721666	182662	1.40326e+06	982187	1.40854e+06	645995	2.04037e+06	1.28453e+06	1.35859e+06	1.35697e+06	1.28083e+06	1.64639e+06	890719	1.49461e+06	0.746731	0.0249993	0.869608	0.585463	TG(20:5_13:0_22:6)	TG	C58 H90 O6 Na1	12.098	905.663	--	--	-	-	-	-
POS5135	1.27496e+06	2.62277e+06	2681.85	2.10137e+06	14583.3	1.72831e+06	1.15436e+06	1429.24	3210.1	1418.03	593678	1.14861e+06	1.29078e+06	483785	-1.41581	0.137858	0.954183	0.584174	TG(20:0e_6:0_11:1)	TG	C40 H80 O5 N1	11.5252	654.603	--	--	-	-	-	-
POS2167	1.27607e+06	2.625e+06	2684	2.10286e+06	13044.3	1.7291e+06	1.1548e+06	1430.26	3213.61	1420.17	594839	1.1514e+06	1.29146e+06	484517	-1.41438	0.138291	0.954183	0.584046	DG(27:1_10:0)	DG	C40 H80 O5 N1	11.514	654.603	--	--	-	-	-	-
POS8379	874126	144255	5.47896e+06	1.35756e+06	5.5472e+06	725451	1.9303e+06	5.50383e+06	5.82573e+06	5.81944e+06	778788	1.21214e+06	2.35459e+06	3.5117e+06	0.576694	0.434474	0.954183	0.582812	ZyE(24:7)	ZyE	C51 H77 O2	9.433	721.592	--	--	-	-	-	-
POS2360	777242	1.09271e+06	1.51173e+06	1.9385e+06	1.53215e+06	1.66306e+06	2.44982e+06	1.51766e+06	1.60513e+06	1.60205e+06	1.84583e+06	2.90641e+06	1.41923e+06	1.98782e+06	0.486077	0.0753157	0.954183	0.580954	DG(18:0_22:4)	DG	C43 H80 O5 N1	11.8013	690.603	--	--	-	-	-	-
POS8455	5.85873e+07	9.49196e+07	8.93062e+07	1.33896e+08	9.03667e+07	1.28343e+08	1.10977e+08	8.83368e+07	9.13276e+07	9.08916e+07	4.39406e+07	1.00342e+08	9.92365e+07	8.7636e+07	-0.179348	0.450165	0.954183	0.580854	ZyE(37:6)	ZyE	C64 H108 O2 N1	15.4285	922.837	--	--	-	-	-	-
POS5187	3.5806e+06	7.16969e+06	58253	9.52221e+06	14028.9	7.33109e+06	5.32034e+06	20204.8	117797	2582.1	5.5687e+06	5.07169e+06	4.61265e+06	2.68355e+06	-0.78145	0.362881	0.954183	0.580378	TG(10:0_10:0_18:1)	TG	C41 H80 O6 N1	11.492	682.598	--	--	-	-	-	-
POS4086	7.0046e+06	387598	0.133408	3.69475e+06	73172.1	4.23217e+06	2.32052e+06	14967.1	34918.8	13804.3	4.14316e+06	2.18661e+06	2.56538e+06	1.45233e+06	-0.820805	0.434127	0.954183	0.578632	PE(39:5e)	PE	C44 H80 O7 N1 P1 Na1	8.30702	788.556	--	--	-	-	-	-
POS6370	99771.5	221313	4.98933e+06	848166	5.01812e+06	425412	1.69263e+06	4.69509e+06	4.95333e+06	4.93223e+06	258954	1.15614e+06	1.93369e+06	2.94806e+06	0.608413	0.457266	0.954183	0.578149	TG(20:3e_11:3_18:1)	TG	C52 H89 O5	11.347	793.67	--	--	-	-	-	-
POS4059	1.39976e+07	3.38542e+06	1.55924e+07	1.24226e+07	1.56439e+07	1.14514e+07	1.1433e+07	1.47914e+07	1.56757e+07	1.56847e+07	1.30344e+07	8.40896e+06	1.20822e+07	1.31714e+07	0.124519	0.631896	0.954183	0.576236	PE(16:0p_22:5)	PE	C43 H77 O7 N1 P1	8.72473	750.543	--	--	-	-	-	-
POS5006	3.03961e+06	6.21048e+06	46518.8	3.81398e+06	8383.88	4.10878e+06	2.30314e+06	25503.8	95835.4	21817.8	5.35168e+06	2.41053e+06	2.87129e+06	1.70142e+06	-0.754962	0.395847	0.954183	0.57457	TG(16:0_10:0_10:0)	TG	C39 H78 O6 N1	11.345	656.582	--	--	-	-	-	-
POS6187	699397	849151	706178	1.97446e+06	741735	1.7323e+06	2.66637e+06	999004	1.06575e+06	1.07112e+06	3.56407e+06	2.3656e+06	1.1172e+06	1.95532e+06	0.807511	0.122826	0.954183	0.571925	TG(16:0_14:1_18:1)	TG	C51 H95 O6	14.291	803.712	--	--	-	-	-	-
POS2711	152143	1.58659e+06	247623	2.49255e+06	261177	439049	4.03292e+06	775560	882152	937971	1.27912e+06	5.11231e+06	863188	2.17001e+06	1.32995	0.163472	0.954183	0.570096	Hex1Cer(t39:2)	Hex1Cer	C45 H89 O9 N2	13.0447	801.656	--	--	-	-	-	-
POS7826	1.00712e+06	2.15121e+06	1.83961e+06	3.40731e+06	1.86594e+06	2.57542e+06	2.98919e+06	1.83054e+06	1.94095e+06	1.94306e+06	4.2579e+06	3.54469e+06	2.1411e+06	2.75105e+06	0.361632	0.274715	0.954183	0.569738	TG(18:0_18:3_20:5)	TG	C59 H102 O6 N1	15.2776	920.77	--	--	-	-	-	-
POS3306	79415.2	93693.8	5.9847e+06	52957.4	4.96666e+06	97367.4	83109.5	9.34543e+06	9.14473e+06	4.77438e+06	81430.1	94805.7	1.87913e+06	3.92065e+06	1.06103	0.368346	0.954183	0.569577	PC(34:2e)	PC	C42 H83 O7 N1 P1	13.5035	744.59	--	--	-	-	-	-
POS7213	355381	283195	314456	534280	325044	440487	781239	781956	855657	872448	1.35603e+06	1.54756e+06	375474	1.03248e+06	1.45933	0.00089992	0.209039	0.568881	TG(20:4_13:0_20:4)	TG	C56 H92 O6 Na1	13.658	883.679	--	--	-	-	-	-
POS8176	67632.4	1.05936e+06	3.06092e+06	3.40002e+06	2.49371e+06	3.11745e+06	2.00605e+06	2.19788e+06	3.16008e+06	2.11372e+06	3.40012e+06	1.94806e+06	2.19985e+06	2.47099e+06	0.167683	0.663681	0.954183	0.566994	TG(28:0_18:1_22:1)	TG	C71 H138 O6 N1	17.9694	1101.05	--	--	-	-	-	-
POS344	6.72056e+06	4.86871e+06	3183.91	5.07476e+06	12557.2	4.68063e+06	5.38325e+06	2374.38	40673.6	851.1	5.00813e+06	5.38215e+06	3.56007e+06	2.63624e+06	-0.433423	0.588196	0.954183	0.566869	Cer(m41:1+O)	Cer	C41 H81 O3 N1 Na1	12.966	658.611	--	--	-	-	-	-
POS2475	3.43014e+07	3.90971e+06	2242.71	1.61606e+07	1643.65	1.72253e+07	1.1892e+07	1.36847e+07	1208.38	1.44519e+07	2.64324e+07	1.17389e+07	1.19335e+07	1.30335e+07	0.127212	0.868085	0.987279	0.566493	Hex1Cer(d16:1_22:0+O)	Hex1Cer	C44 H86 O9 N1	10.464	772.63	--	--	-	-	-	-
POS3322	9.916e+06	716663	1.18441e+07	6.98674e+06	1.19147e+07	6.52986e+06	5.75049e+06	1.1965e+07	1.2722e+07	1.27676e+07	8.31915e+06	4.7933e+06	7.98467e+06	9.38625e+06	0.233316	0.550852	0.954183	0.566457	PC(18:4_16:0)	PC	C42 H77 O8 N1 P1	7.77647	754.538	--	--	-	-	-	-
POS6764	1.28876e+06	4.80022e+06	3.24431e+06	1.20355e+07	3.28287e+06	1.16238e+07	1.09426e+07	3.29335e+06	3.49768e+06	3.50655e+06	9.01851e+06	1.0442e+07	6.04591e+06	6.78344e+06	0.166058	0.767022	0.958334	0.565492	TG(16:1e_17:0_18:4)	TG	C54 H97 O5	13.7387	825.733	--	--	-	-	-	-
POS8210	127325	1.2589e+06	1.56551e+06	3.09783e+06	1.59864e+06	2.62118e+06	2.73036e+06	1.5287e+06	1.60242e+06	1.58471e+06	2.42997e+06	3.29987e+06	1.71156e+06	2.19601e+06	0.359568	0.376734	0.954183	0.56539	TG(73:3)	TG	C76 H142 O6 Na1	17.3671	1174.07	--	--	-	-	-	-
POS1654	69812.4	216897	3.08718e+06	314321	3.45646e+06	288224	967317	4.68701e+06	6.06057e+06	4.39835e+06	158407	583246	1.23882e+06	2.80915e+06	1.18117	0.226301	0.954183	0.564294	DG(16:0_18:2)	DG	C37 H69 O5	15.441	593.514	--	--	-	-	-	-
POS7225	28401.7	97997.1	422527	1.19793e+06	470759	666852	1.02545e+06	879118	909419	882320	944207	1.53618e+06	480744	1.02945e+06	1.09853	0.0217854	0.869608	0.561939	TG(18:0e_18:0_18:0)	TG	C57 H116 O5 N1	17.434	894.885	--	--	-	-	-	-
POS8332	2332.43	160.857	1.33386e+06	676.334	1.81382e+06	2102.01	47515.4	7.37511e+06	9.73475e+06	3.18456e+06	6812.91	2555.91	525491	3.39188e+06	2.69035	0.13586	0.954183	0.560743	WE(15:1_16:0)	WE	H61 C31 O2	12.1535	465.467	--	--	-	-	-	-
POS6196	761281	755778	8.4223e+06	729509	8.15823e+06	90925.1	497900	7.72764e+06	6.63016e+06	8.94555e+06	964539	555766	3.153e+06	4.22026e+06	0.420605	0.65171	0.954183	0.557141	TG(16:0_14:0_18:2)	TG	C51 H94 O6 Na1	17.3841	825.694	--	--	-	-	-	-
POS4257	876190	2.02253e+06	2.18416e+06	3.53277e+06	2.18961e+06	1.09675e+06	1.1421e+06	2.49061e+06	2.69246e+06	2.74861e+06	4.75704e+06	1.98976e+06	1.98367e+06	2.63676e+06	0.410596	0.319929	0.954183	0.556992	PG(27:0_19:0)	PG	C52 H104 O10 N0 P1	13.8567	919.736	--	--	-	-	-	-
POS8146	109931	1.27322e+06	1.62735e+06	3.78478e+06	1.65614e+06	2.74852e+06	2.43572e+06	1.6601e+06	1.75726e+06	1.75559e+06	3.63592e+06	2.52126e+06	1.86666e+06	2.29431e+06	0.297601	0.493254	0.954183	0.54959	TG(29:0_18:1_18:1)	TG	C68 H132 O6 N1	17.737	1059	--	--	-	-	-	-
POS1843	9.62692e+06	1.35492e+07	104623	1.65388e+07	243190	1.53962e+07	1.28995e+07	35990.8	54611.6	5.4856e+06	1.09077e+07	1.45085e+07	9.24315e+06	7.31532e+06	-0.337465	0.639924	0.954183	0.548918	DG(35:2e)	DG	C38 H73 O4	16.8255	593.55	--	--	-	-	-	-
POS2479	3.18911e+06	4.57143e+06	2.46001e+06	5.52547e+06	2.4718e+06	2.90299e+06	2.91167e+06	2.1642e+06	2.28451e+06	2.278e+06	2.83146e+06	2.75321e+06	3.52013e+06	2.53717e+06	-0.472407	0.0926003	0.954183	0.544619	Hex1Cer(d22:2_16:0+O)	Hex1Cer	C44 H87 O9 N2	11.9648	787.641	--	--	-	-	-	-
POS6049	367589	821063	210549	449193	241883	756601	1.56018e+06	1.35009e+06	1.33602e+06	925393	2.02269e+06	1.35285e+06	474480	1.42454e+06	1.58608	0.000369038	0.131378	0.543337	TG(18:1_11:3_18:1)	TG	C50 H90 O6 N1	14.7445	800.676	--	--	-	-	-	-
POS3923	6.39538e+06	510502	17964.2	2.47399e+06	14014.6	2.59341e+06	1.83895e+06	11245.5	14241.4	7934.78	3.55421e+06	1.84968e+06	2.00088e+06	1.21271e+06	-0.722397	0.513448	0.954183	0.543254	PE(18:1e_18:1)	PE	C41 H81 O7 N1 P1	8.8066	730.575	--	--	-	-	-	-
POS3444	5.27429e+06	2.39872e+06	1.03285e+07	3.43712e+06	9.64915e+06	2.30884e+06	4.11836e+06	8.42182e+06	8.90554e+06	8.88889e+06	4.77041e+06	3.94827e+06	5.5661e+06	6.50888e+06	0.225742	0.607764	0.954183	0.542915	PC(36:5e)	PC	C44 H81 O7 N1 P1	7.85501	766.575	--	--	-	-	-	-
POS8033	1.09978e+06	2.29452e+06	2.03144e+06	2.9813e+06	2.09143e+06	3.1215e+06	2.11971e+06	1.96859e+06	2.06056e+06	2.03557e+06	4.64558e+06	3.63238e+06	2.27e+06	2.74373e+06	0.27345	0.40873	0.954183	0.539729	TG(18:1_18:2_23:1)	TG	C62 H116 O6 N1	16.8049	970.88	--	--	-	-	-	-
POS633	501.462	11612.7	1.73715e+06	6904.75	833658	11602.7	6205.68	7.45345e+06	1.0794e+07	2.2654e+06	28059.5	6117.86	433572	3.42554e+06	2.98199	0.148196	0.954183	0.539119	DG(26:3)	DG	C29 H51 O5	11.2694	479.373	--	--	-	-	-	-
POS7748	5.86496e+06	1.48905e+07	1.41666e+07	2.3875e+07	1.41715e+07	2.32265e+07	2.41815e+07	1.28767e+07	1.36341e+07	1.36336e+07	1.39313e+07	1.90171e+07	1.60325e+07	1.62124e+07	0.0160974	0.957548	0.997663	0.536473	TG(16:2e_19:1_21:0)	TG	C59 H110 O5 Na1	15.3335	921.825	--	--	-	-	-	-
POS7395	64414	161144	179784	256460	1.15068e+06	673603	1.31118e+06	975858	1.24385e+06	90082.2	1.13581e+06	1.52174e+06	414348	1.04642e+06	1.33654	0.0394509	0.954183	0.536422	TG(18:0_18:1_18:2)	TG	C57 H104 O6 Na1	15.6486	907.773	--	--	-	-	-	-
POS3686	3.32367e+06	703153	4.00936e+06	2.5942e+06	4.05203e+06	2.41431e+06	4.65916e+06	4.12873e+06	4.3816e+06	4.38779e+06	2.18695e+06	3.41967e+06	2.84945e+06	3.86065e+06	0.438159	0.142892	0.954183	0.535746	PE(12:0e_6:0)	PE	C23 H49 O7 N1 P1	2.38925	482.324	--	--	-	-	-	-
POS4532	60405.6	1.11282e+06	765612	1.5928e+06	298338	131764	1.64232e+06	1.5628e+06	1.46997e+06	1.09657e+06	1.39749e+06	1.79004e+06	660289	1.4932e+06	1.17724	0.0108722	0.645086	0.534514	SM(d41:2)	SM	C46 H92 O6 N2 P1	14.9362	799.669	--	--	-	-	-	-
POS5826	671359	410984	3.67724e+06	762150	4.75848e+06	2.40824e+06	333991	4.91823e+06	4.57634e+06	4.35655e+06	1.59096e+06	1.7021e+06	2.11474e+06	2.91303e+06	0.462038	0.477279	0.954183	0.533855	TG(16:0_14:0_16:0)	TG	C49 H94 O6 Na1	17.4851	801.694	--	--	-	-	-	-
POS5554	238652	504596	872463	1.179e+06	1.22757e+06	993979	905325	1.20854e+06	1.06938e+06	912043	3.99755e+06	661381	836043	1.45904e+06	0.803367	0.273294	0.954183	0.533125	TG(15:0_14:0_14:2)	TG	C46 H88 O6 N1	14.4633	750.661	--	--	-	-	-	-
POS7859	6.06643e+06	1.76471e+06	23004.5	3.07876e+06	38188.9	2.60694e+06	4.33152e+06	20654.4	26865.2	2.00563e+06	3.52745e+06	1.13524e+06	2.26301e+06	1.84123e+06	-0.297572	0.727788	0.954183	0.532611	TG(19:0_18:1_20:1)	TG	C60 H116 O6 N1	16.3143	946.88	--	--	-	-	-	-
POS3891	5.01514e+06	1.77483e+06	2.70258e+06	4.58108e+06	0.0254092	4.70305e+06	3.50623e+06	1656.18	2.73476e+06	862.888	2.78278e+06	2.80125e+06	3.12945e+06	1.97126e+06	-0.666793	0.288306	0.954183	0.532438	PE(18:0_18:0)	PE	C41 H82 O8 N1 P1 Na1	10.0471	770.567	--	--	-	-	-	-
POS8067	386247	722722	690688	881565	699386	747717	1.04875e+06	753083	798396	798048	1.95028e+06	1.84495e+06	688054	1.19892e+06	0.801138	0.0548708	0.954183	0.530894	TG(16:0_22:1_22:5)	TG	C63 H114 O6 N1	16.55	980.864	--	--	-	-	-	-
POS1764	7.42312e+06	2.51339e+07	5.7526e+06	1.95787e+07	5.80929e+06	1.57079e+07	1.84713e+07	1737.66	2577.23	5.7986e+06	1.4441e+07	2.04743e+07	1.32342e+07	9.86492e+06	-0.423896	0.516081	0.954183	0.529782	DG(14:0_20:5)	DG	C37 H63 O5	9.15585	587.467	--	--	-	-	-	-
POS8064	439622	1.11108e+06	922278	1.7245e+06	972437	1.42045e+06	1.42164e+06	965296	998170	973421	3.40189e+06	2.10638e+06	1.09839e+06	1.64447e+06	0.582225	0.237158	0.954183	0.528167	TG(18:1_20:3_22:1)	TG	C63 H116 O6 N1	16.8325	982.88	--	--	-	-	-	-
POS1013	5.6948e+06	7.64144e+06	4.12457e+06	8.71598e+06	4.20743e+06	8.03568e+06	7.11834e+06	3.97975e+06	4.24446e+06	4.22138e+06	5.37983e+06	6.43816e+06	6.40332e+06	5.23032e+06	-0.29192	0.257775	0.954183	0.526729	DG(15:0_16:0)	DG	C34 H70 O5 N1	10.3354	572.525	--	--	-	-	-	-
POS5253	2.12477e+06	4.50313e+06	1.70805e+06	9.08093e+06	4883.09	9.78213e+06	9.28864e+06	1.86508e+06	1.9535e+06	17031.9	7.71303e+06	1.38559e+07	4.53398e+06	5.7822e+06	0.35084	0.65966	0.954183	0.526429	TG(16:0_6:0_17:0)	TG	C42 H84 O6 N1	14.18	698.629	--	--	-	-	-	-
POS3352	665478	197305	3.66598e+06	1.09943e+06	3.71667e+06	475218	2.15436e+06	3.5532e+06	3.76605e+06	3.7697e+06	392431	1.39935e+06	1.63668e+06	2.50585e+06	0.614526	0.346221	0.954183	0.525934	PC(35:2)	PC	C43 H83 O8 N1 P1	10.308	772.585	-	HMDB0008330	-	-	-	-
POS7696	231143	204272	691053	390657	208854	313397	1.12144e+06	654127	1.76989e+06	1.00661e+06	773219	1.1663e+06	339896	1.08193e+06	1.67044	0.00185166	0.263676	0.52523	TG(18:0_18:1_20:1)	TG	C59 H110 O6 Na1	17.652	937.819	--	--	-	-	-	-
POS5560	2.37494e+06	6.63394e+06	4.70508e+06	1.24984e+07	3.29588e+06	1.11698e+07	4.32734e+06	9.74161e+06	9.30897e+06	6.38044e+06	1.4492e+07	4.59644e+06	6.77967e+06	8.14113e+06	0.264015	0.571301	0.954183	0.523571	TG(15:0_10:0_18:3)	TG	C46 H86 O6 N1	13.3175	748.645	--	--	-	-	-	-
POS4530	1.92804e+06	3.72746e+06	1.73011e+07	5.09758e+06	1.00315e+07	4.4754e+06	2.91985e+06	1.34991e+07	1.10646e+07	9.47482e+06	3.57187e+06	3.58653e+06	7.09351e+06	7.35279e+06	0.0517912	0.932316	0.996801	0.522977	SM(d41:1)	SM	C46 H94 O6 N2 P1	15.3938	801.684	--	--	-	-	-	-
POS2368	1.22707e+06	1.51036e+06	1.29842e+06	2.58902e+06	1.29317e+06	2.2895e+06	2.9411e+06	1.24931e+06	1.39156e+06	1.32668e+06	2.89858e+06	4.44215e+06	1.70125e+06	2.37489e+06	0.481265	0.268683	0.954183	0.51843	DG(18:0_22:5)	DG	C43 H78 O5 N1	11.1255	688.587	--	--	-	-	-	-
POS688	6.32386e+06	1.2118e+07	4.7216e+06	1.28302e+07	4.76942e+06	1.16252e+07	1.03019e+07	4.5385e+06	4.80164e+06	4.79132e+06	5.79919e+06	1.16792e+07	8.73139e+06	6.98529e+06	-0.321892	0.410942	0.954183	0.516999	DG(10:0_18:1)	DG	C31 H62 O5 N1	7.7528	528.462	--	--	-	-	-	-
POS4908	3.01811e+06	6.45116e+06	2.26367e+06	9.31609e+06	2.50249e+06	1.04627e+07	8.81509e+06	5.8737e+06	1.20502e+07	1.2578e+06	8.08238e+06	1.05767e+07	5.66903e+06	7.77599e+06	0.455924	0.350641	0.954183	0.516489	TG(16:0e_8:0_10:0)	TG	C37 H72 O5 Na1	14.972	619.527	--	--	-	-	-	-
POS6361	175446	4.26991e+06	96666.9	1.09897e+07	151726	6.04808e+06	7.9522e+06	1.88875e+06	335076	213975	1.19857e+07	5.98838e+06	3.62192e+06	4.72734e+06	0.384272	0.684446	0.954183	0.516488	TG(18:3_13:0_18:2)	TG	C52 H94 O6 N1	14.793	828.708	--	--	-	-	-	-
POS2671	1.77732e+06	1.03629e+07	1557.94	1.90874e+07	1321.78	1.8373e+07	3.82436e+06	3178.95	1.07459e+06	1.05337e+06	5.70045e+06	1.29805e+07	8.26725e+06	4.10608e+06	-1.00965	0.340725	0.954183	0.515943	Hex1Cer(m19:0_25:0)	Hex1Cer	C50 H100 O7 N1	13.854	826.749	--	--	-	-	-	-
POS4032	1.12558e+07	631356	1.43314e+07	318798	1.38523e+07	2.47473e+06	1.60614e+06	6.94072e+06	7.25689e+06	7.19094e+06	98227.5	293709	7.14405e+06	3.89777e+06	-0.874093	0.319769	0.954183	0.515906	PE(18:0p_20:3)	PE	C43 H81 O7 N1 P1	10.1653	754.575	--	--	-	-	-	-
POS2569	197250	43204.9	7758.57	2.23052e+06	20334.7	553384	4.93636e+06	2918.2	17304.7	3.37695e+06	68079	2.94878e+06	508742	1.89173e+06	1.8947	0.173892	0.954183	0.515238	Hex1Cer(d18:2_24:0+O)	Hex1Cer	C48 H92 O9 N1	11.0736	826.677	--	--	-	-	-	-
POS8216	304826	2.87943e+06	2.80531e+06	6.56517e+06	2.89318e+06	5.6828e+06	4.03638e+06	2.71528e+06	2.84876e+06	2.82176e+06	5.65833e+06	4.51739e+06	3.52178e+06	3.76632e+06	0.0968478	0.819425	0.975232	0.51523	TG(74:4)	TG	C77 H142 O6 Na1	17.2586	1186.07	--	--	-	-	-	-
POS7996	6883.88	22598.9	1.37813e+06	14295.1	678372	15373.1	73845.6	3.12924e+06	5.19986e+06	4.36607e+06	52933.1	65314.6	352608	2.14788e+06	2.60677	0.102039	0.954183	0.513365	TG(18:0_18:1_22:5)	TG	C61 H110 O6 N1	17.6674	952.833	--	--	-	-	-	-
POS7501	2.91698e+06	3.90875e+06	2.50689e+06	4.16779e+06	2.44387e+06	3.45916e+06	1.86723e+06	1.2597e+06	1.26969e+06	1.20987e+06	4.22115e+06	1.78652e+06	3.23391e+06	1.93569e+06	-0.740428	0.0420122	0.954183	0.511882	TG(20:2e_16:1_18:2)	TG	C57 H103 O5	13.253	867.78	--	--	-	-	-	-
POS2192	1.34603e+07	2.42985e+07	1.33752e+07	2.87737e+07	1.35819e+07	2.40221e+07	2.42796e+07	1.33073e+07	1.40587e+07	1.40174e+07	1.17552e+07	2.45223e+07	1.95853e+07	1.69901e+07	-0.205079	0.497	0.954183	0.511748	DG(37:4)	DG	C40 H71 O5	11.6996	631.53	-	HMDB0056001	-	-	-	-
POS1895	6297.26	9388.41	4.41461e+06	15645.6	4.20224e+06	35988.9	18867	3.73624e+06	7.60459e+06	4.9916e+06	18459.5	19724.2	1.44736e+06	2.73158e+06	0.916311	0.440026	0.954183	0.510517	DG(35:5)	DG	C38 H65 O5	14.5554	601.483	-	HMDB0056006	-	-	-	-
POS2857	1.32748e+06	235052	1.9518e+06	1.58535e+06	1.96794e+06	1.15995e+06	1.51842e+06	1.9566e+06	2.07666e+06	2.08035e+06	2.19387e+06	1.30552e+06	1.37126e+06	1.85524e+06	0.4361	0.138852	0.954183	0.51028	LPC(32:1)	LPC	C40 H80 O7 N1 P1 Na1	9.26339	740.556	--	--	-	-	-	-
POS1010	277211	938567	458694	1.5156e+06	467440	1.2117e+06	2.16087e+06	466986	493942	493093	3.01008e+06	2.28854e+06	811536	1.48559e+06	0.872305	0.211009	0.954183	0.506133	DG(30:5e)	DG	C33 H57 O4	14.6541	517.425	--	--	-	-	-	-
POS7628	5.69387e+06	4.91588e+06	672117	2.57699e+06	929735	2.72364e+06	4.22085e+06	852438	1.25865e+06	35933.4	3.6045e+06	4.96031e+06	2.91871e+06	2.48878e+06	-0.229889	0.722035	0.954183	0.504963	TG(19:0_14:2_22:6)	TG	C58 H100 O6 N1	16.0946	906.755	--	--	-	-	-	-
POS2801	1293.66	4659.4	732438	845.346	790050	1173.61	894.202	8.17213e+06	1.30832e+07	398070	1647.52	781.981	255077	3.60946e+06	3.82278	0.177889	0.954183	0.504816	LPC(18:2)	LPC	C26 H51 O7 N1 P1	3.3939	520.34	27304-12-7	HMDB0061700	-	-	-	-
POS2417	377299	625708	454023	1.18118e+06	460732	1.27868e+06	1.23794e+06	468284	497111	498082	3.54966e+06	1.81551e+06	729604	1.34443e+06	0.881811	0.263715	0.954183	0.503704	DG(42:6)	DG	C45 H77 O5	10.8624	697.577	-	HMDB0056347	-	-	-	-
POS620	867058	1.65639e+06	1.96179e+06	3.02997e+06	1.24164e+06	3.21972e+06	3.23365e+06	1.2002e+06	4.18103e+06	447147	3.95731e+06	3.39512e+06	1.99609e+06	2.73574e+06	0.454753	0.340522	0.954183	0.503209	DG(26:2e)	DG	C29 H55 O4	12.3727	467.409	--	--	-	-	-	-
POS7987	19580	6384.26	2.16846e+06	15063.9	1.58349e+06	30686.9	18767.5	3.91162e+06	4.56416e+06	4.41182e+06	74834	46602	637277	2.1713e+06	1.76857	0.168842	0.954183	0.503134	TG(18:0_18:1_22:4)	TG	C61 H112 O6 N1	17.8156	954.848	--	--	-	-	-	-
POS2494	38281.8	30625.1	2.77607e+06	475825	2.82365e+06	71786	1.19697e+06	2.84339e+06	3.01928e+06	3.02683e+06	67300.1	860108	1.03604e+06	1.83565e+06	0.825209	0.323625	0.954183	0.502755	Hex1Cer(d39:3+O)	Hex1Cer	C45 H84 O9 N1	11.06	782.614	--	--	-	-	-	-
POS7205	3.53229e+06	7.04931e+06	16605.4	2.16622e+07	32334.7	2.83622e+07	3.77003e+07	11526.4	33801.5	2.74343e+06	2.14752e+07	1.46322e+07	1.01091e+07	1.27661e+07	0.336652	0.742034	0.954183	0.501934	TG(14:1e_19:0_20:5)	TG	C56 H99 O5	13.9715	851.749	--	--	-	-	-	-
POS6357	461574	628258	2.22989e+07	159139	2.75439e+07	2.37093e+06	589597	1.42477e+07	1.55649e+07	1.1419e+07	196725	234757	8.91045e+06	7.04213e+06	-0.339487	0.760217	0.957097	0.499029	TG(18:2_14:1_17:1)	TG	C52 H96 O6 N1	17.2052	830.723	--	--	-	-	-	-
POS5679	2.83043e+06	5.1092e+06	15165.3	4.50875e+06	55247.9	6.81444e+06	9.28258e+06	7279.08	536950	4779.39	2.89509e+06	1.90898e+06	3.22221e+06	2.43928e+06	-0.401595	0.679185	0.954183	0.498333	TG(18:1_12:0_14:1)	TG	C47 H90 O6 N1	15.2661	764.676	--	--	-	-	-	-
POS8198	215710	1.98166e+06	1.88114e+06	4.56647e+06	1.91682e+06	3.89061e+06	2.73578e+06	1.90287e+06	2.00095e+06	1.98464e+06	4.14517e+06	3.56508e+06	2.40873e+06	2.72241e+06	0.17661	0.68426	0.954183	0.498037	TG(30:0_18:3_23:0)	TG	C74 H138 O6 Na1	17.1553	1146.04	--	--	-	-	-	-
POS3575	121595	11526.5	167428	46731.7	202602	22209.4	91343.8	4.72967e+06	2.11682e+06	3.8862e+06	413842	286641	95348.8	1.92075e+06	4.33231	0.0498887	0.954183	0.494464	PC(40:2)	PC	C48 H93 O8 N1 P1	15.3781	842.663	-	HMDB0013437	-	-	-	-
POS5046	1.37843e+07	1.65002e+07	13288.4	2.46533e+07	1.11007	1.99467e+07	2.13705e+07	42773.3	24733	44875	1.49189e+07	2.40355e+07	1.2483e+07	1.00729e+07	-0.309485	0.70895	0.954183	0.492732	TG(20:1e_6:0_10:0)	TG	C39 H78 O5 N1	11.2258	640.587	--	--	-	-	-	-
POS4728	3.35031e+06	2.39772e+06	259060	1.86157e+06	223442	2.90987e+06	2.19287e+06	182536	206737	27466.5	2.34149e+06	2.30434e+06	1.83366e+06	1.20924e+06	-0.600628	0.409053	0.954183	0.492583	TG(4:0_8:0_10:1)	TG	C25 H48 O6 N1	1.51966	458.348	--	--	-	-	-	-
POS2740	2.91752e+06	5.54569e+06	3.8485e+06	1.01002e+07	3.87379e+06	6.6088e+06	8.52587e+06	3.45599e+06	3.65086e+06	3.64295e+06	1.02776e+07	7.18516e+06	5.48242e+06	6.12308e+06	0.159444	0.699428	0.954183	0.49248	Hex1Cer(t42:4)	Hex1Cer	C48 H91 O9 N2	12.889	839.672	--	--	-	-	-	-
POS8330	503147	1.30388e+06	1.00039e+06	2.18777e+06	1.06483e+06	1.21096e+06	3.55157e+06	977590	987998	941702	2.38951e+06	2.70995e+06	1.21183e+06	1.92639e+06	0.668709	0.190052	0.954183	0.492275	WE(17:0_14:1)	WE	H61 C31 O2	9.12848	465.467	--	--	-	-	-	-
POS6359	351228	2.33777e+06	938118	4.61992e+06	977456	1.92976e+06	209603	387550	390216	372405	218212	956968	1.85904e+06	422493	-2.13756	0.0474564	0.954183	0.487316	TG(16:0e_15:0_18:4)	TG	C52 H95 O5	12.5813	799.717	--	--	-	-	-	-
POS7162	2.7598e+06	4.46299e+06	45774.3	9.80515e+06	25451	9.52995e+06	3.00688e+06	36016.7	18954.7	1.70916e+06	6.72737e+06	2.15463e+06	4.43818e+06	2.2755e+06	-0.963785	0.318141	0.954183	0.485991	TG(18:1_17:1_18:1)	TG	C56 H103 O6	14.6808	871.775	--	--	-	-	-	-
POS3411	807981	694236	1.43932e+07	408005	8.87679e+06	404097	339324	1.07314e+07	1.18485e+07	6.07299e+06	379275	459175	4.26406e+06	4.97178e+06	0.221536	0.833548	0.981732	0.485659	PC(36:2e)	PC	C44 H87 O7 N1 P1	15.0401	772.621	--	--	-	-	-	-
POS2612	7.30943e+06	7.21118e+06	2760.9	7.07506e+06	4737.24	6.68236e+06	6.18942e+06	5059.05	9319.99	2.47258e+06	8.03023e+06	6.60437e+06	4.71426e+06	3.88516e+06	-0.279055	0.697419	0.954183	0.484295	Hex1Cer(d21:2_23:0+O)	Hex1Cer	C50 H99 O9 N2	14.3926	871.735	--	--	-	-	-	-
POS3312	1.12082e+06	363276	3.55232e+06	2.3448e+06	3.65947e+06	2.82147e+06	1.54555e+06	2.70393e+06	2.8257e+06	2.79366e+06	3.79452e+06	1.09012e+06	2.31036e+06	2.45891e+06	0.0899037	0.829996	0.981113	0.483969	PC(34:3)	PC	C42 H79 O8 N1 P1	7.67657	756.554	-	HMDB0013413	-	-	-	-
POS4041	1.04624e+06	426189	3.21509e+06	1.77431e+06	3.34108e+06	1.57079e+06	2.39441e+06	3.37459e+06	3.55178e+06	3.52852e+06	1.44447e+06	1.12471e+06	1.89562e+06	2.56975e+06	0.43896	0.325423	0.954183	0.483497	PE(16:1e_22:3)	PE	C43 H80 O7 N1 P1 Na1	8.80712	776.556	--	--	-	-	-	-
POS2667	2.92208e+06	7.75891e+06	2892.59	1.4269e+07	1397.39	1.76975e+07	1.62054e+07	663.526	322.894	2.6086e+06	1.83454e+07	1.37344e+07	7.10863e+06	8.48246e+06	0.254911	0.773114	0.958483	0.481572	Hex1Cer(m20:0_23:2)	Hex1Cer	C49 H94 O7 N1	12.8682	808.702	--	--	-	-	-	-
POS2464	1.02871e+06	1.07105e+06	2.02745e+06	1.12436e+06	1.58835e+06	1.75214e+06	410206	319135	329715	323452	200027	503580	1.43201e+06	347686	-2.04219	0.000102891	0.0700606	0.479702	Hex1Cer(d21:2_16:0+O)	Hex1Cer	C43 H85 O9 N2	12.0476	773.625	--	--	-	-	-	-
POS5266	1.46291e+06	2.45968e+06	12540.5	2.42943e+06	6555.7	2.39662e+06	1.57657e+06	4377.6	56907.6	7330.54	1.20468e+06	1.55628e+06	1.46129e+06	734357	-0.992688	0.239861	0.954183	0.477109	TG(8:0_9:0_22:3)	TG	C42 H75 O6	12.73	675.556	--	--	-	-	-	-
POS5244	3.81924e+07	5.05844e+07	2.64959e+07	5.96738e+07	2.68179e+07	5.65644e+07	6.51517e+07	2.54119e+07	2.68143e+07	2.67074e+07	4.98686e+07	7.98589e+07	4.30548e+07	4.56355e+07	0.0839816	0.822534	0.975668	0.476755	TG(12:1e_6:0_20:5)	TG	C41 H69 O5	10.3546	641.514	--	--	-	-	-	-
POS2707	1.27623e+06	3.0809e+06	1.07953e+06	3.84284e+06	1.11421e+06	3.10924e+06	587359	1.18848e+06	1.25339e+06	1.24671e+06	1.68949e+06	1.44862e+06	2.25049e+06	1.23567e+06	-0.864942	0.0817039	0.954183	0.476583	Hex1Cer(t17:0_21:2)	Hex1Cer	C44 H87 O9 N2	11.9736	787.641	--	--	-	-	-	-
POS945	440067	1.30981e+06	519697	1.80236e+06	525893	1.58808e+06	1.77237e+06	510338	0.265303	540456	4.47152e+06	2.60604e+06	1.03098e+06	1.65012e+06	0.678549	0.416263	0.954183	0.475298	DG(30:2e)	DG	C33 H62 O4 Na1	14.3661	545.454	--	--	-	-	-	-
POS3585	31476	31950.4	101695	309219	97744.6	284931	652584	286193	342105	383487	1.00857e+06	820562	142836	582250	2.02728	0.0069079	0.527232	0.474488	PC(18:0_22:4)	PC	C48 H88 O8 N1 P1 Na1	9.54393	860.614	--	--	-	-	-	-
POS2616	29716.8	3862.15	2.91906e+06	303477	2.9727e+06	44936.6	923926	2.95906e+06	3.11765e+06	3.09876e+06	79206.6	608905	1.04563e+06	1.79792e+06	0.78196	0.387594	0.954183	0.473709	Hex1Cer(d18:0_26:6)	Hex1Cer	C50 H88 O8 N1	10.4083	830.65	--	--	-	-	-	-
POS6787	147090	576656	975455	2.23061e+06	1.03857e+06	1.4406e+06	2.20521e+06	1.18359e+06	90470	1.22613e+06	1.59045e+06	2.48436e+06	1.06816e+06	1.46337e+06	0.45416	0.405694	0.954183	0.472456	TG(18:0e_16:0_18:0)	TG	C55 H112 O5 N1	17.238	866.854	--	--	-	-	-	-
POS7608	6.1153e+06	4.67644e+06	423865	7.00581e+06	404380	5.04814e+06	4.3585e+06	30174	259410	1.95459e+06	6.27103e+06	4.64942e+06	3.94566e+06	2.92052e+06	-0.43404	0.527057	0.954183	0.472028	TG(19:1_18:1_18:3)	TG	C58 H106 O6 N1	15.9441	912.801	--	--	-	-	-	-
POS8137	11472.5	172948	177551	378606	205757	467148	357817	270628	278859	271371	1.214e+06	1.51909e+06	235580	651961	1.46857	0.112333	0.954183	0.471306	TG(28:0_18:1_18:3)	TG	C67 H126 O6 N1	17.2787	1040.96	--	--	-	-	-	-
POS7159	37275.1	273770	2.88629e+06	7836.76	6.36884e+06	90165.1	109026	4.48336e+06	6.51381e+06	4.97934e+06	84372.1	14852.3	1.6107e+06	2.69746e+06	0.743916	0.513203	0.954183	0.470764	TG(18:0e_17:1_18:1)	TG	C56 H106 O5 Na1	16.936	881.793	--	--	-	-	-	-
POS6775	1.51369e+07	2.55953e+06	194903	1.29839e+07	245228	1.95097e+06	1.91837e+06	158982	95174.3	159259	1.07112e+07	1.04042e+07	5.51189e+06	3.90785e+06	-0.496172	0.653672	0.954183	0.468664	TG(18:1_11:2_22:5)	TG	C54 H92 O6 N1	15.512	850.692	--	--	-	-	-	-
POS2537	818608	2.47887e+06	584250	2.1669e+06	553254	1.17854e+06	538636	189.591	183.188	412315	699933	1.24187e+06	1.29674e+06	482187	-1.42722	0.0630805	0.954183	0.467618	Hex1Cer(d21:2_20:1+O)	Hex1Cer	C47 H91 O9 N2	12.5676	827.672	--	--	-	-	-	-
POS6559	1.25849e+06	1.06005e+06	2831.6	6.17258e+06	15587.4	8.57387e+06	1.42692e+06	49628.8	10076.1	1.08634e+06	1.69372e+07	1.06408e+06	2.84723e+06	3.42904e+06	0.268242	0.854395	0.985507	0.465356	TG(16:0_16:0_18:3)	TG	C53 H97 O6	13.6101	829.728	--	--	-	-	-	-
POS6716	3.9498e+06	4.27443e+06	9102.61	4.67774e+06	7380.24	4.61729e+06	3.28697e+06	1.45728e+06	6360.39	1.54192e+06	3.81421e+06	3.63827e+06	2.92262e+06	2.29084e+06	-0.351389	0.584098	0.954183	0.464266	TG(16:0_17:1_18:1)	TG	C54 H101 O6	14.6618	845.759	--	--	-	-	-	-
POS7842	743130	1.64063e+06	1.31142e+06	3.39054e+06	1.2994e+06	5.20443e+06	3.6804e+06	1.30671e+06	1.38122e+06	1.37613e+06	4.12896e+06	4.80639e+06	2.26493e+06	2.77997e+06	0.295604	0.601005	0.954183	0.463631	TG(16:2e_18:1_22:6)	TG	C59 H99 O5	13.196	887.749	--	--	-	-	-	-
POS2463	2.05121e+06	905657	741507	686973	754504	587210	354793	763324	812780	817329	509013	583664	954510	640150	-0.57635	0.212952	0.954183	0.463086	Hex1Cer(d37:2+O)	Hex1Cer	C43 H85 O9 N2	11.5038	773.625	--	--	-	-	-	-
POS4553	361109	40033.6	1.23521e+06	373654	1.24859e+06	206832	1.01701e+06	1.21826e+06	1.29008e+06	1.28953e+06	719182	735407	577571	1.04491e+06	0.855308	0.0817784	0.954183	0.461284	SM(d18:1_24:4)	SM	C47 H88 O6 N2 P1	9.89309	807.637	--	--	-	-	-	-
POS3896	50133.1	44773.5	2.34441e+06	193448	2.41404e+06	49409.1	1.15633e+06	2.41404e+06	2.53683e+06	2.5152e+06	56799.2	669035	849368	1.55804e+06	0.875267	0.304346	0.954183	0.46069	PE(16:0p_20:0)	PE	C41 H83 O7 N1 P1	11.8494	732.59	--	--	-	-	-	-
POS4492	787812	1.2009e+06	2.80214e+06	1.68815e+06	1.2766e+06	1.05786e+06	858878	7.83085e+06	6.77561e+06	4.03559e+06	686239	1.13285e+06	1.46891e+06	3.55334e+06	1.27443	0.147277	0.954183	0.460567	SM(d14:0_24:4)	SM	C43 H82 O6 N2 P1	13.3632	753.591	--	--	-	-	-	-
POS2075	7.65873e+06	1.13909e+07	35080.3	1.43565e+07	26456.1	1.63504e+07	1.95088e+07	17041.4	36169.5	5609.4	1.72226e+07	2.59626e+07	8.30302e+06	1.04588e+07	0.33301	0.708673	0.954183	0.460233	DG(18:1_18:3)	DG	C39 H72 O5 N1	9.55143	634.541	--	--	-	-	-	-
POS7368	2.32224e+06	6.1763e+06	5.95643e+06	1.14062e+07	6.50643e+06	9.06919e+06	6.10143e+06	6.29178e+06	6.51327e+06	6.36204e+06	7.28259e+06	8.3085e+06	6.90613e+06	6.80993e+06	-0.0202377	0.942674	0.997467	0.460146	TG(18:0e_18:1_18:1)	TG	C57 H112 O5 N1	17.0161	890.854	--	--	-	-	-	-
POS4864	227710	607651	1.91624e+06	718214	964768	1.53985e+06	1.39828e+06	2.11319e+06	3.33246e+06	2.35853e+06	1.29523e+06	590272	995738	1.84799e+06	0.892121	0.0989501	0.954183	0.458788	TG(12:0e_8:0_12:3)	TG	C35 H63 O5	13.6512	563.467	--	--	-	-	-	-
POS4467	1.06025e+06	147903	2.03481e+06	1.32681e+06	2.0524e+06	1.026e+06	1.11067e+06	1.98675e+06	2.10025e+06	2.09533e+06	1.55137e+06	1.21632e+06	1.27469e+06	1.67678e+06	0.395543	0.270301	0.954183	0.458565	SM(d36:3)	SM	C41 H80 O6 N2 P1	7.982	727.575	--	--	-	-	-	-
POS4979	8.48256e+06	6.43493e+06	9511.34	9.00079e+06	16663.2	6.15373e+06	7.34636e+06	3444.34	15311.9	10300.4	9.76449e+06	6.88128e+06	5.01636e+06	4.00353e+06	-0.325368	0.6894	0.954183	0.455885	TG(15:0_10:0_10:0)	TG	C38 H76 O6 N1	11.526	642.567	--	--	-	-	-	-
POS2655	124116	282195	179.164	1.52516e+06	172.764	740948	2.95672e+06	108.67	263.368	3.94486e+06	68559.1	2.28865e+06	445462	1.5432e+06	1.79255	0.175886	0.954183	0.455624	Hex1Cer(m19:0_23:3)	Hex1Cer	C48 H90 O7 N1	11.3329	792.671	--	--	-	-	-	-
POS410	8.95176e+06	7.06906e+06	3.78803e+06	8.39519e+06	1187.09	8.03858e+06	7.35562e+06	3.74975e+06	0.0105781	3.97462e+06	8.91594e+06	7.54427e+06	6.04063e+06	5.2567e+06	-0.200543	0.697523	0.954183	0.455226	Cer(t42:3)+H-H2O	Cer	C42 H78 O3 N1	12.4686	644.598	--	--	-	-	-	-
POS240	8.96066e+06	7.06739e+06	3.79873e+06	8.38879e+06	0.185336	8.02967e+06	7.36428e+06	3.75751e+06	0.0153539	3.98288e+06	8.91952e+06	7.54302e+06	6.04087e+06	5.2612e+06	-0.199365	0.699028	0.954183	0.454685	Cer(d42:4)	Cer	C42 H78 O3 N1	12.4681	644.598	--	--	-	-	-	-
POS7517	3.13232e+06	6.54341e+06	3179.93	1.01836e+07	76.4822	9.1165e+06	1.63732e+07	3.87309e+06	4.06648e+06	4.02654e+06	1.10081e+07	6.7915e+06	4.82985e+06	7.68983e+06	0.670973	0.323786	0.954183	0.453445	TG(16:1e_18:0_20:5)	TG	C57 H101 O5	14.9194	865.764	--	--	-	-	-	-
POS8155	150958	1.94255e+06	2.1481e+06	7.08249e+06	2.22163e+06	6.67175e+06	5.84207e+06	2.2122e+06	357807	2.16629e+06	5.93636e+06	4.70798e+06	3.36958e+06	3.53712e+06	0.0700053	0.912354	0.996046	0.452764	TG(30:0_18:0_18:1)	TG	C69 H136 O6 N1	17.9713	1075.04	--	--	-	-	-	-
POS4147	1.5403e+06	987908	1474.14	3.58868e+06	5.32324e+06	2.71568e+06	3.91713e+06	4.83806e+06	5.11087e+06	5619.57	2.95136e+06	3.36706e+06	2.35955e+06	3.36502e+06	0.512105	0.377179	0.954183	0.451683	PE(18:0_22:6)	PE	C45 H79 O8 N1 P1	8.85715	792.554	--	--	-	-	-	-
POS8308	1.04888e+06	1.63092e+06	4092.5	856083	2074.35	1.31923e+06	1.17944e+06	4435.44	8045.78	7551.87	414910	805623	810213	403334	-1.00633	0.263042	0.954183	0.450944	WE(2:0_20:3)	WE	H42 C22 O2 N1	1.80301	352.321	--	--	-	-	-	-
POS5497	358794	588164	438199	866042	448274	1.10302e+06	895121	455423	484918	487702	3.25523e+06	1.33489e+06	633749	1.15221e+06	0.862426	0.284979	0.954183	0.450303	TG(18:0e_12:3_12:3)	TG	C45 H77 O5	10.8409	697.577	--	--	-	-	-	-
POS1777	1.70944e+06	4.01317e+06	2.37765e+06	4.84839e+06	2.41053e+06	3.78417e+06	6.4008e+06	2.41408e+06	2.56016e+06	2.56272e+06	4.32147e+06	5.88057e+06	3.19056e+06	4.0233e+06	0.33457	0.366924	0.954183	0.450121	DG(20:5_14:1)	DG	C37 H61 O5	8.31117	585.451	--	--	-	-	-	-
POS2571	5.22001e+06	4.64861e+06	27863.6	5.86939e+06	31037.4	4.55599e+06	1.09854e+07	8270.98	15969.5	3.1666e+06	7.59758e+06	1.15612e+07	3.39215e+06	5.55583e+06	0.711804	0.387327	0.954183	0.446868	Hex1Cer(d21:2_21:0+O)	Hex1Cer	C48 H95 O9 N2	14.2162	843.703	--	--	-	-	-	-
POS305	1.07691e+08	7.62147e+07	7.47279e+07	1.42971e+08	7.55546e+07	1.16405e+08	1.05913e+08	7.34204e+07	7.77341e+07	7.76893e+07	1.2917e+08	8.73358e+07	9.89273e+07	9.18771e+07	-0.106664	0.637624	0.954183	0.446312	Cer(m18:1_18:2)	Cer	C36 H71 O2 N2	2.51732	563.551	--	--	-	-	-	-
POS2596	2.10555e+06	3.23027e+06	4548.97	4.0615e+06	520.22	1.19928e+07	4.03162e+06	552.174	1.02083e+06	1.02467e+06	2.2985e+06	3.66011e+06	3.56586e+06	2.00605e+06	-0.829895	0.437845	0.954183	0.445904	Hex1Cer(d21:2_22:0+O)	Hex1Cer	C49 H97 O9 N2	13.8684	857.719	--	--	-	-	-	-
POS650	4.81528e+06	8.5044e+06	20555.3	1.06707e+07	8603.86	9.99762e+06	6.67991e+06	2.93549e+06	3.11783e+06	5290.07	7.60943e+06	7.26667e+06	5.66952e+06	4.60244e+06	-0.300829	0.656928	0.954183	0.445814	DG(27:0e)	DG	C30 H60 O4 Na1	15.3364	507.438	--	--	-	-	-	-
POS1126	297054	2.07938e+06	32378.3	6.32589e+06	78208.9	2.867e+06	654742	57537.3	205984	26596.4	537713	1.10916e+06	1.94665e+06	431956	-2.17204	0.165776	0.954183	0.443809	DG(16:0_16:0)	DG	C35 H68 O5 Na1	13.8672	591.496	--	--	-	-	-	-
POS2669	752958	1.81426e+06	1.38903e+06	2.91423e+06	1.39945e+06	3.49843e+06	3.67631e+06	1.36128e+06	1.44632e+06	1724.7	4.66871e+06	3.6819e+06	1.96139e+06	2.47271e+06	0.334214	0.559512	0.954183	0.442449	Hex1Cer(m20:0_23:3)	Hex1Cer	C49 H92 O7 N1	11.9532	806.687	--	--	-	-	-	-
POS4665	3.25104e+06	3.25401e+06	822258	3.34314e+06	521106	3.20341e+06	2.7038e+06	450168	796175	223697	3.34767e+06	2.63767e+06	2.39916e+06	1.6932e+06	-0.50278	0.385653	0.954183	0.442166	SPH(t16:0)	SPH	C16 H36 O3 N1	1.03037	290.269	--	--	-	-	-	-
POS2559	4.78597e+06	5.53229e+06	3.58865e+06	5.32371e+06	3.58632e+06	4.83423e+06	5.44024e+06	3.51712e+06	2261.91	3.67989e+06	4.62486e+06	4.41387e+06	4.60853e+06	3.61304e+06	-0.351093	0.267774	0.954183	0.440194	Hex1Cer(d19:1_23:0+O)	Hex1Cer	C48 H97 O9 N2	14.1899	845.719	--	--	-	-	-	-
POS5799	746031	1.18769e+06	2.52429e+06	1.15161e+06	1.1281e+06	1.22257e+06	1.33682e+06	98158.2	7.04583e+06	4.10352e+06	1.51716e+06	1.30718e+06	1.32672e+06	2.56811e+06	0.952848	0.274515	0.954183	0.44018	TG(18:4_9:0_18:2)	TG	C48 H81 O6	13.2325	753.603	--	--	-	-	-	-
POS7481	1.31914e+08	1.95513e+08	445274	2.63897e+08	64280.2	2.12298e+08	1.78886e+08	143592	241508	6.42895e+07	3.00791e+08	2.04174e+08	1.34022e+08	1.24754e+08	-0.103379	0.893827	0.990276	0.439247	TG(18:1_18:1_18:3)	TG	C57 H104 O6 N1	15.7735	898.786	--	--	-	-	-	-
POS2922	1.96985e+07	1.25935e+07	1.16212e+07	2.33958e+07	1.31498e+07	11442.5	95662	1.44753e+07	1.58628e+07	1.1105e+07	2.62955e+07	63691.1	1.34117e+07	1.13163e+07	-0.24509	0.698782	0.954183	0.438698	LPG(9:0)	LPG	C15 H35 O9 N1 P1	1.211	404.204	--	--	-	-	-	-
POS7895	8.06376e+06	9.92113e+06	11451.8	1.95367e+07	30916.1	2.03049e+07	1.2714e+07	38774.4	15592.1	4.02622e+06	1.27909e+07	1.26144e+07	9.6448e+06	7.03331e+06	-0.455548	0.573156	0.954183	0.436585	TG(18:0e_17:1_22:5)	TG	C60 H107 O5	14.7023	907.811	--	--	-	-	-	-
POS4724	4.59003e+06	6.53368e+06	11640.4	9.73791e+06	2465.2	9.42675e+06	9.60372e+06	13118.3	2613.74	22495.1	4.38338e+06	8.001e+06	5.05041e+06	3.67105e+06	-0.460207	0.594697	0.954183	0.435895	StE(33:6)	StE	C62 H104 O2 N1	15.841	894.806	--	--	-	-	-	-
POS5880	139645	1.21708e+06	492631	2.43879e+06	532628	365264	2.80126e+06	530561	49295.3	76727.8	3.20306e+06	2.19016e+06	864340	1.47518e+06	0.771217	0.388333	0.954183	0.435801	TG(16:0_12:0_18:1)	TG	C49 H92 O6 Na1	17.8898	799.679	--	--	-	-	-	-
POS4719	519467	2.82811e+06	1.23531e+06	2.13445e+06	1.29004e+06	3.99379e+06	4.95771e+06	1.30549e+06	1.37226e+06	1.36156e+06	3.56995e+06	4.34784e+06	2.0002e+06	2.81913e+06	0.49511	0.360866	0.954183	0.434881	StE(25:6)	StE	C54 H88 O2 N1	12.3991	782.681	--	--	-	-	-	-
POS4679	6.05713e+06	514256	3.45666e+06	3.64644e+06	3.4683e+06	3.92223e+06	2.11926e+06	3.3643e+06	3.5718e+06	3.57987e+06	2.07527e+06	1.63058e+06	3.51084e+06	2.72351e+06	-0.366347	0.351808	0.954183	0.434868	ST(d18:0_18:0)	ST	C42 H84 O11 N1 S1	7.765	810.576	--	--	-	-	-	-
POS2519	1.00271e+06	1.74256e+06	1.80765e+06	3.50524e+06	1.80481e+06	2.46189e+06	4.14366e+06	1.48132e+06	1.55264e+06	1.5369e+06	5.09452e+06	1.74283e+06	2.05414e+06	2.59198e+06	0.335517	0.483856	0.954183	0.431721	Hex1Cer(d40:2+O)	Hex1Cer	C46 H91 O9 N2	13.8859	815.672	--	--	-	-	-	-
POS6613	8.84564e+06	1.79588e+07	147741	1.7107e+07	63513	2.51647e+07	2.88935e+07	26949.7	27606.6	7.66766e+06	2.3583e+07	2.76328e+07	1.15479e+07	1.46386e+07	0.342147	0.666552	0.954183	0.428358	TG(18:1_14:3_18:1)	TG	C53 H96 O6 N1	15.2195	842.723	--	--	-	-	-	-
POS2492	58799.2	8567.17	878851	55899.1	605664	182934	694386	1.45174e+06	2.37634e+06	1.30949e+06	54785.8	679990	298452	1.09445e+06	1.87464	0.051135	0.954183	0.427605	Hex1Cer(d19:2_20:0+O)	Hex1Cer	C45 H89 O9 N2	16.0084	801.656	--	--	-	-	-	-
POS5551	2.14245e+06	4.5199e+06	2.13009e+06	6.39238e+06	1.98971e+06	4.82214e+06	2.84371e+06	1.42939e+06	1.52309e+06	1.53518e+06	3.45163e+06	3.05295e+06	3.66611e+06	2.30599e+06	-0.668864	0.136113	0.954183	0.427565	TG(16:0_11:2_16:0)	TG	C46 H88 O6 N1	13.1205	750.661	--	--	-	-	-	-
POS4974	332164	654926	2.91046e+06	2.065e+06	2.38773e+06	1.39828e+06	1.51092e+06	3.15394e+06	5.24049e+06	2.13283e+06	1.50362e+06	614875	1.62476e+06	2.35945e+06	0.53822	0.372412	0.954183	0.427005	TG(14:1e_9:0_11:3)	TG	C37 H65 O5	13.976	589.483	--	--	-	-	-	-
POS1121	2.78674e+06	6.37221e+06	23406.2	7.50265e+06	47344.1	6.01773e+06	5.26971e+06	47127.6	7391.44	25730.2	3.85614e+06	5.9738e+06	3.79168e+06	2.52998e+06	-0.58371	0.49349	0.954183	0.425968	DG(18:0_14:0)	DG	C35 H72 O5 N1	10.045	586.541	--	--	-	-	-	-
POS257	3.14889e+06	2.03431e+06	18678.8	2.83735e+06	38796.6	2.55825e+06	2.39734e+06	31043.7	80146.5	9986.08	2.36915e+06	2.23393e+06	1.77271e+06	1.18693e+06	-0.578719	0.463314	0.954183	0.425556	Cer(d18:0_26:5)	Cer	C44 H80 O3 N1	12.5792	670.613	--	--	-	-	-	-
POS1002	4.81869e+06	9.72593e+06	4.60118e+06	9.08348e+06	4.6413e+06	8.42565e+06	7.62217e+06	4.43898e+06	4.6981e+06	4.69406e+06	4.19171e+06	8.90519e+06	6.88271e+06	5.75837e+06	-0.257316	0.402524	0.954183	0.425089	DG(30:4)	DG	C33 H57 O5	7.769	533.42	--	--	-	-	-	-
POS7984	1.92656e+06	4.54109e+06	6.23047e+06	5.32645e+06	6.43319e+06	8.82466e+06	6.86497e+06	6.60035e+06	6.94317e+06	6.89032e+06	3.95992e+06	4.82534e+06	5.54707e+06	6.01401e+06	0.116602	0.672479	0.954183	0.423701	TG(16:2e_21:1_21:1)	TG	C61 H112 O5 Na1	15.5369	947.84	--	--	-	-	-	-
POS8088	217364	861175	829842	1.24067e+06	855236	908216	569573	843641	885492	876959	1.99376e+06	1.36002e+06	818750	1.08824e+06	0.410502	0.304449	0.954183	0.423428	TG(25:1_18:1_18:2)	TG	C64 H120 O6 N1	17.0159	998.911	--	--	-	-	-	-
POS5490	375911	1.3538e+06	788698	2.626e+06	796445	2.56633e+06	1.90226e+06	718783	779701	758778	4.42042e+06	2.35806e+06	1.41786e+06	1.823e+06	0.362594	0.580941	0.954183	0.422622	TG(10:0_14:1_18:3)	TG	C45 H82 O6 N1	12.1191	732.614	--	--	-	-	-	-
POS3547	2.86361e+06	432026	5160.18	2.3179e+06	676303	2.43244e+06	1.6189e+06	17669.5	1916.61	13610.8	1.54738e+06	1.23101e+06	1.45457e+06	738415	-0.978091	0.25808	0.954183	0.422536	PC(16:0_22:6)	PC	C46 H81 O8 N1 P1	8.63956	806.569	--	--	-	-	-	-
POS8013	117747	1.08143e+06	1.54451e+06	3.47327e+06	1.5611e+06	3.90439e+06	4.63927e+06	1.81852e+06	71191	1.97872e+06	2.32385e+06	3.35693e+06	1.94707e+06	2.36475e+06	0.280379	0.639501	0.954183	0.421241	TG(26:0_15:0_18:0)	TG	C62 H124 O6 N1	17.5566	978.942	--	--	-	-	-	-
POS4470	15838.1	26160.2	3.85328e+06	293399	1.46226e+06	64917.3	14076.7	4.68205e+06	4.73628e+06	2.28994e+06	70860.5	322878	952643	2.01935e+06	1.08388	0.358652	0.954183	0.421044	SM(d16:1_20:3)	SM	C41 H78 O6 N2 P1	12.1559	725.559	--	--	-	-	-	-
POS2750	2.88585e+06	3.61717e+06	21131.1	7.35401e+06	878.847	3.92708e+06	3.53873e+06	21349.6	6704.13	1.7391e+06	3.08782e+06	2.97132e+06	2.96769e+06	1.89417e+06	-0.647773	0.427113	0.954183	0.420511	Hex1Cer(t20:1_25:3)	Hex1Cer	C51 H97 O9 N2	13.8831	881.719	--	--	-	-	-	-
POS7627	769169	1.14846e+06	1.1557e+06	440309	1.23856e+06	975230	372021	660533	665625	635176	48329.4	164457	954571	424357	-1.16957	0.00963186	0.587819	0.419475	TG(17:0_18:3_20:5)	TG	C58 H96 O6 Na1	14.5143	911.71	--	--	-	-	-	-
POS6674	1.09636e+06	2.52656e+06	6.06564e+06	9.62411e+06	6.05471e+06	695507	270894	1.13552e+06	1.33277e+06	1.334e+06	1.37903e+06	383415	4.34382e+06	972605	-2.15904	0.0412813	0.954183	0.419462	TG(16:0_17:0_18:1)	TG	C54 H102 O6 Na1	17.7933	869.757	--	--	-	-	-	-
POS2625	1.91758e+06	1.70388e+06	17340.3	3.58998e+06	11105.4	2.76243e+06	2.54676e+06	15046.2	0.144628	1.13629e+06	703317	1.58259e+06	1.66705e+06	997333	-0.741152	0.369453	0.954183	0.418613	Hex1Cer(d22:2_25:0+O)	Hex1Cer	C53 H105 O9 N2	15.2243	913.781	--	--	-	-	-	-
POS5948	2.9384e+06	175086	51983.1	825732	37655.5	1.15944e+06	922123	54969.2	230363	533988	819481	789476	864717	558400	-0.630929	0.535155	0.954183	0.417503	TG(46:9e)	TG	C49 H78 O5 Na1	8.447	769.574	--	--	-	-	-	-
POS440	8.09868e+06	1.68944e+07	1.19392e+07	2.14021e+07	1.21774e+07	1.99482e+07	2.30745e+07	1.26041e+07	1.33638e+07	1.33712e+07	1.608e+07	1.73393e+07	1.50766e+07	1.59722e+07	0.0832433	0.742727	0.954183	0.41736	ChE(33:6)	ChE	C60 H102 O2 N1	14.923	868.791	--	--	-	-	-	-
POS6765	1.00061e+06	2.5709e+06	34295.2	4.24676e+06	36359.1	3.73185e+06	1.93286e+06	2415.76	94759.8	464929	7.57329e+06	5.06269e+06	1.93679e+06	2.52182e+06	0.380797	0.70124	0.954183	0.416934	TG(18:1_13:0_20:5)	TG	C54 H96 O6 N1	14.9587	854.723	--	--	-	-	-	-
POS3463	341163	197384	1.5019e+06	729919	1.54376e+06	531765	1.31907e+06	1.52639e+06	1.5944e+06	1.57046e+06	408730	971250	807649	1.23172e+06	0.608869	0.193932	0.954183	0.415537	PC(37:2)	PC	C45 H87 O8 N1 P1	11.334	800.616	-	HMDB0008592	-	-	-	-
POS4558	924932	176608	17171.7	1.1885e+06	55069.2	671135	1.71641e+06	18100.6	17903	2.2664e+06	2.08805e+06	1.41789e+06	505570	1.25413e+06	1.3107	0.131655	0.954183	0.413148	SM(d43:1)	SM	C48 H98 O6 N2 P1	12.3873	829.716	--	--	-	-	-	-
POS5901	494148	421526	1.16647e+07	211866	6.81789e+06	165404	200673	8.1697e+06	9.87521e+06	3.92507e+06	178676	192067	3.29592e+06	3.7569e+06	0.188863	0.866087	0.987279	0.413142	TG(18:3e_10:4_18:3)	TG	C49 H77 O5	13.8976	745.577	--	--	-	-	-	-
POS6331	323115	855785	150270	476126	115713	963374	315396	31875.6	23442.6	18006.2	11763.8	148407	480730	91481.8	-2.39367	0.0302462	0.936317	0.413027	TG(49:2)	TG	C52 H100 O6 N1	11.398	834.755	-	HMDB0048437	-	-	-	-
POS729	181843	612554	315855	1.02945e+06	321153	831587	1.38444e+06	320140	337856	336403	2.19424e+06	1.3844e+06	548740	992913	0.855543	0.229788	0.954183	0.412067	DG(28:2e)	DG	C31 H58 O4 Na1	14.3037	517.423	--	--	-	-	-	-
POS2670	64991.6	3388.41	6.29527e+06	24395.2	5.47846e+06	3949.13	2782.16	5.57542e+06	9.11833e+06	1.97988e+06	6298.16	6669.22	1.97841e+06	2.78156e+06	0.491556	0.693896	0.954183	0.410111	Hex1Cer(m19:0_24:3)	Hex1Cer	C49 H92 O7 N1	15.9672	806.687	--	--	-	-	-	-
POS2687	93928.9	55743.9	1.33843e+06	117594	1.35186e+06	97670.8	622029	1.3428e+06	1.42319e+06	1.42358e+06	485191	439263	509204	956010	0.908781	0.206718	0.954183	0.409763	Hex1Cer(t18:1_16:0)	Hex1Cer	C40 H81 O9 N2	11.78	733.594	--	--	-	-	-	-
POS7879	1.1926e+07	1.98626e+07	9.67787e+06	2.30203e+07	5379.9	2.15361e+07	1.48226e+07	9.35397e+06	9.87794e+06	9.84637e+06	3.12552e+07	2.28354e+07	1.4338e+07	1.63319e+07	0.187847	0.705817	0.954183	0.409744	TG(18:1_17:1_22:1)	TG	C60 H114 O6 N1	16.8035	944.864	--	--	-	-	-	-
POS3422	67494.1	124231	2.61046e+06	125034	2.7126e+06	115779	123927	3.81784e+06	5.26011e+06	1.9892e+06	266399	178175	959266	1.93927e+06	1.01551	0.368291	0.954183	0.409404	PC(18:3e_18:0)	PC	C44 H85 O7 N1 P1	14.297	770.606	--	--	-	-	-	-
POS8432	1.33008e+07	2.35047e+07	1.91949e+07	2.17999e+07	2.04351e+07	2.13969e+07	2.67687e+07	2.05769e+07	2.18819e+07	2.12462e+07	6.40869e+06	1.71488e+07	1.99387e+07	1.90052e+07	-0.0691787	0.774357	0.958483	0.409349	ZyE(35:5)	ZyE	C62 H106 O2 N1	15.4242	896.822	--	--	-	-	-	-
POS4297	347641	689804	803302	1.31957e+06	821826	695277	2.12243e+06	1.06347e+06	1.1359e+06	1.14227e+06	948508	1.25642e+06	779570	1.27817e+06	0.713327	0.0437992	0.954183	0.409141	PI(38:6)	PI	C47 H83 O13 N1 P1	16.8893	900.56	--	--	-	-	-	-
POS8284	386988	2.03435e+06	8066.69	1.39642e+06	58432.3	2.34951e+06	939203	26146.7	56215.4	13192.2	926049	535957	1.03896e+06	416127	-1.32005	0.203214	0.954183	0.407076	WE(2:0_20:2)	WE	H44 C22 O2 N1	2.35651	354.337	--	--	-	-	-	-
POS2749	26886.4	25801	2.04929e+06	432850	2.07297e+06	38448.7	118229	2.21323e+06	2.3571e+06	2.36841e+06	107609	644494	774376	1.30151e+06	0.749085	0.413093	0.954183	0.40667	Hex1Cer(t44:5)+H-H2O	Hex1Cer	C50 H88 O8 N1	10.683	830.65	--	--	-	-	-	-
POS6844	3.55931e+06	7.61835e+06	5.06221e+06	1.03715e+07	5.14566e+06	9.01106e+06	1.37382e+07	5.39997e+06	1218.59	5.68422e+06	1.02511e+07	9.70125e+06	6.79469e+06	7.46265e+06	0.135281	0.771143	0.958483	0.406346	TG(16:0e_17:0_19:1)	TG	C55 H106 O5 Na1	14.8437	869.793	--	--	-	-	-	-
POS2588	121980	46547.4	5937.19	380138	28616.7	96010.4	1.39503e+06	21395.7	26539.7	2.75833e+06	188693	1.08842e+06	113205	913069	3.01178	0.100652	0.954183	0.405498	Hex1Cer(d19:1_24:0+O)	Hex1Cer	C49 H96 O9 N1	11.9768	842.708	--	--	-	-	-	-
POS2123	487917	1.11531e+06	678272	1.32274e+06	628925	1.22728e+06	2.29466e+06	549571	608744	525666	1.48326e+06	3.17798e+06	910074	1.43998e+06	0.661993	0.288254	0.954183	0.405386	DG(18:3_18:2)	DG	C39 H70 O5 N1	8.71287	632.525	--	--	-	-	-	-
POS4151	1.11935e+06	440019	3.30304e+06	1.80109e+06	3.371e+06	1.56441e+06	2.26794e+06	3.17962e+06	3.31337e+06	3.25608e+06	1.32929e+06	996433	1.93315e+06	2.39045e+06	0.30633	0.4914	0.954183	0.405319	PE(18:1p_22:5)	PE	C45 H79 O7 N1 P1	8.80926	776.559	--	--	-	-	-	-
POS4878	3.5324e+06	4.64226e+06	28728.3	5.06678e+06	3074.24	5.17775e+06	5.98111e+06	21313.7	59476.8	6230.78	2.95705e+06	4.9868e+06	3.07516e+06	2.33533e+06	-0.397038	0.629832	0.954183	0.404486	TG(12:0e_6:0_15:0)	TG	C36 H70 O5 Na1	11.61	605.512	--	--	-	-	-	-
POS1330	763778	1.13109e+06	1.24682e+06	2.43506e+06	1.27493e+06	2.1782e+06	2.1855e+06	1.22417e+06	1.28631e+06	1.27549e+06	2.3867e+06	2.42489e+06	1.50498e+06	1.79718e+06	0.255989	0.435471	0.954183	0.40415	DG(32:3e)	DG	C35 H64 O4 Na1	15.3162	571.47	--	--	-	-	-	-
POS5004	1.19289e+06	1.25173e+06	143078	1.24084e+06	127368	1.52741e+06	833110	112478	97483.9	16984.7	652148	1.05316e+06	913885	460893	-0.98758	0.173378	0.954183	0.403048	TG(4:0_14:0_18:0)	TG	C39 H78 O6 N1	7.62005	656.582	--	--	-	-	-	-
POS6760	2.68829e+06	1.43351e+06	1.42109e+06	9.98672e+06	1.43399e+06	9.14518e+06	6.53428e+06	1.46531e+06	1.55045e+06	1.5473e+06	2.52647e+06	1.70015e+06	4.35147e+06	2.554e+06	-0.768746	0.35465	0.954183	0.401739	TG(18:1e_15:0_18:3)	TG	C54 H99 O5	13.8163	827.749	--	--	-	-	-	-
POS8149	5721.65	330300	442172	985985	451391	831021	814663	453736	480395	480093	1.28058e+06	1.03515e+06	507765	757437	0.576964	0.244719	0.954183	0.401116	TG(29:1_18:1_18:1)	TG	C68 H130 O6 N1	17.5477	1056.99	--	--	-	-	-	-
POS3794	156712	44344	2.46781e+06	365413	2.48405e+06	169260	592639	2.39155e+06	2.53068e+06	2.52754e+06	274927	450670	947932	1.46133e+06	0.624432	0.459922	0.954183	0.400452	PE(16:0p_16:0)	PE	C37 H75 O7 N1 P1	9.66107	676.528	--	--	-	-	-	-
POS3467	216700	598897	2.24136e+06	529217	2.27604e+06	490982	1.01731e+06	2.26705e+06	2.39282e+06	2.38278e+06	531655	804017	1.05887e+06	1.56594e+06	0.564505	0.354903	0.954183	0.400022	PC(20:2e_17:0)	PC	C45 H89 O7 N1 P1	11.953	786.637	--	--	-	-	-	-
POS3852	1.61291e+07	4.02798e+06	9.54739e+06	9.55913e+06	9.67452e+06	8.5823e+06	1.05792e+07	9.61313e+06	1.01418e+07	1530.65	1.14753e+07	8.43299e+06	9.58673e+06	8.37398e+06	-0.195125	0.615221	0.954183	0.39957	PE(16:0p_18:2)	PE	C39 H75 O7 N1 P1	8.87841	700.528	--	--	-	-	-	-
POS5787	2.5802e+06	4.797e+06	3.28183e+06	8.78472e+06	3.229e+06	5.60963e+06	4.10889e+06	2.38828e+06	2.502e+06	2.47697e+06	3.03757e+06	4.05282e+06	4.71373e+06	3.09442e+06	-0.607199	0.132766	0.954183	0.399444	TG(10:0_17:1_18:1)	TG	C48 H92 O6 N1	15.253	778.692	--	--	-	-	-	-
POS5796	3.34238e+06	3.83174e+06	0.234641	3.41544e+06	57052.8	3.14144e+06	2.86618e+06	516580	251347	448507	3.71056e+06	3.07661e+06	2.29801e+06	1.81163e+06	-0.343095	0.625515	0.954183	0.398915	TG(15:0_10:0_20:5)	TG	C48 H83 O6	13.9806	755.618	--	--	-	-	-	-
POS8221	1.13851e+06	5.55732e+06	5.03627e+06	1.16235e+07	4.83765e+06	5.03684e+06	4.7884e+06	3.33934e+06	3.48075e+06	3.42712e+06	9.18819e+06	6.09216e+06	5.53835e+06	5.05266e+06	-0.132414	0.777143	0.958483	0.398649	TG(74:7)	TG	C77 H137 O6	17.061	1158.04	--	--	-	-	-	-
POS1054	4.72072e+06	9.48928e+06	13665.5	9.99116e+06	2.0343e+06	9.60023e+06	8.39092e+06	1.96518e+06	2.07512e+06	2.09704e+06	6.74838e+06	8.58258e+06	5.97489e+06	4.97654e+06	-0.263771	0.662499	0.954183	0.396933	DG(17:1_14:0)	DG	C34 H68 O5 N1	9.37465	570.509	--	--	-	-	-	-
POS2285	2.27635e+06	217372	12487.1	353213	3230.58	469213	185750	2013.29	7523.78	11451.7	628604	678314	555311	252276	-1.13829	0.438533	0.954183	0.395954	DG(38:5e)	DG	C41 H73 O4	8.39674	629.55	--	--	-	-	-	-
POS4083	2.00117e+07	1.72904e+06	7.86798e+06	7.98191e+06	7.93354e+06	9.35496e+06	8.26388e+06	7.73688e+06	749.344	8.18416e+06	1.4924e+07	7.86239e+06	9.14652e+06	7.82867e+06	-0.224455	0.680391	0.954183	0.394512	PE(39:3e)	PE	C44 H85 O7 N1 P1	9.61447	770.606	--	--	-	-	-	-
POS7185	8.36086e+07	1.16792e+08	351809	1.45584e+08	309209	1.24655e+08	1.11419e+08	271983	512700	4.50821e+07	1.64668e+08	1.28774e+08	7.85503e+07	7.51213e+07	-0.0643945	0.930915	0.996801	0.394353	TG(17:0_18:1_18:3)	TG	C56 H104 O6 N1	15.8944	886.786	--	--	-	-	-	-
POS1097	1.00061e+06	3.15078e+06	553289	2.63588e+06	561660	2.03441e+06	1.78971e+06	1945.33	1012.56	509255	1.31318e+06	1.90797e+06	1.6561e+06	920512	-0.847285	0.229794	0.954183	0.393756	DG(31:3)	DG	C34 H61 O5	9.188	549.451	--	--	-	-	-	-
POS2338	168779	1.27755e+06	1.23669e+06	2.58596e+06	1.28019e+06	2.18184e+06	1.76082e+06	1.26403e+06	1.32374e+06	1.30794e+06	2.23644e+06	2.06442e+06	1.45517e+06	1.65957e+06	0.189622	0.608045	0.954183	0.392721	DG(40:0e)	DG	C43 H86 O4 Na1	17.3064	689.642	--	--	-	-	-	-
POS773	433266	1.19656e+06	27861.9	2.27147e+06	543419	1.94873e+06	1.45049e+06	543607	584646	593945	4.20807e+06	2.02869e+06	1.07022e+06	1.56824e+06	0.551242	0.485154	0.954183	0.392706	DG(28:4e)	DG	C31 H55 O4	13.621	491.409	--	--	-	-	-	-
POS6213	2.67792e+07	3.36963e+07	104272	4.10019e+07	156155	4.97011e+07	2.87926e+07	66805.5	65859.6	1.20138e+07	5.87977e+07	6.16957e+07	2.52398e+07	2.69054e+07	0.0921942	0.909143	0.996046	0.389845	TG(15:0_15:0_18:3)	TG	C51 H96 O6 N1	14.692	818.723	--	--	-	-	-	-
POS1830	1.54601e+07	2.42208e+07	1.15129e+07	3.06574e+07	1.17099e+07	2.91604e+07	2.67579e+07	1.15772e+07	1.21437e+07	6775.3	2.08998e+07	3.07211e+07	2.04536e+07	1.70177e+07	-0.265314	0.568003	0.954183	0.388175	DG(17:0_18:2)	DG	C38 H74 O5 N1	10.689	624.556	--	--	-	-	-	-
POS31	3.01128e+06	275045	1.3371e+06	2.00972e+06	1.31425e+06	2.58069e+06	1.04097e+06	1.04365e+06	1.106e+06	1.10822e+06	1.64189e+06	819685	1.75468e+06	1.12674e+06	-0.639059	0.164552	0.954183	0.387774	CL(78:4)	CL	C87 H163 O17 P2	8.85195	1542.14	--	--	-	-	-	-
POS8115	283091	2.67528e+06	602191	9.27514e+06	2.15648e+06	7.03048e+06	7.47765e+06	601835	857132	638944	6.90519e+06	6.3028e+06	3.67044e+06	3.79726e+06	0.0490035	0.951722	0.997663	0.387688	TG(29:0_16:0_18:1)	TG	C66 H130 O6 N1	17.7387	1032.99	--	--	-	-	-	-
POS4313	366640	247228	640051	741505	643612	222168	475154	567383	599116	597591	1.06529e+06	816032	476867	686761	0.526221	0.131158	0.954183	0.38483	PIP2(4:0_16:1)	PIP2	C29 H59 O19 N1 P3	15.276	818.289	--	--	-	-	-	-
POS5343	33945.8	170287	770193	331620	794220	336435	340824	817076	873414	882540	774854	347033	406117	672624	0.727906	0.137935	0.954183	0.384012	TG(10:0_10:0_20:4)	TG	C43 H78 O6 N1	11.1217	704.582	--	--	-	-	-	-
POS7624	949241	2.7422e+06	97309.5	3.52121e+06	207962	4.3176e+06	1.71307e+06	24073.2	112291	808820	1.20699e+06	2.28789e+06	1.97259e+06	1.02552e+06	-0.943728	0.27472	0.954183	0.383718	TG(16:2e_19:0_20:5)	TG	C58 H101 O5	14.335	877.764	--	--	-	-	-	-
POS3974	5.87534e+06	407576	2.51371e+06	1.88404e+06	2.56555e+06	2.562e+06	1.11819e+06	2.59711e+06	2.76223e+06	2.77443e+06	2.48437e+06	1.35102e+06	2.6347e+06	2.18122e+06	-0.272503	0.579634	0.954183	0.383282	PE(14:1e_23:0)	PE	C42 H84 O7 N1 P1 Na1	9.122	768.588	--	--	-	-	-	-
POS8368	17171.4	183281	1.79229e+06	213386	1.79913e+06	10119.7	565150	1.77607e+06	1.87462e+06	1.86613e+06	246478	453197	669230	1.13027e+06	0.756098	0.35948	0.954183	0.382697	WE(23:1_19:3)	WE	H80 C42 O2 N1	11.33	630.618	--	--	-	-	-	-
POS223	312316	264352	1.67131e+06	598960	1.69012e+06	321885	998695	1.59039e+06	1.67896e+06	1.67325e+06	334360	894061	809823	1.19495e+06	0.561274	0.306628	0.954183	0.38159	Cer(d18:1_24:0+O)	Cer	C42 H84 O4 N1	12.0648	666.639	--	--	-	-	-	-
POS3689	971311	611214	3.26064e+06	2.1335e+06	3.29651e+06	1.59735e+06	2.23723e+06	3.29468e+06	3.49236e+06	127.762	1.66507e+06	2.45969e+06	1.97842e+06	2.19152e+06	0.147584	0.765469	0.957855	0.380979	PE(12:0p_6:0)	PE	C23 H47 O7 N1 P1	1.70416	480.308	--	--	-	-	-	-
POS6210	2.18439e+06	2.04527e+06	979350	3.25977e+06	1.00949e+06	2.23141e+06	1.17145e+06	19.6045	877.618	1140.9	2.34627e+06	2.24136e+06	1.95161e+06	960187	-1.02328	0.117578	0.954183	0.379528	TG(18:2e_13:0_17:0)	TG	C51 H96 O5 Na1	14.3904	811.715	--	--	-	-	-	-
POS2662	1.25277e+06	1.1811e+06	5691.12	1.82392e+06	7406.6	1.6791e+06	519921	2478.67	427.238	173401	434210	1.50072e+06	991664	438526	-1.17719	0.1967	0.954183	0.379346	Hex1Cer(m19:1_24:0)	Hex1Cer	C49 H96 O7 N1	11.9549	810.718	--	--	-	-	-	-
POS6609	186944	146730	69844.5	172238	58864.4	52227.3	762318	50134.2	115107	758099	857486	662137	114475	534214	2.22239	0.0173073	0.803661	0.378637	TG(16:0_14:0_20:5)	TG	C53 H93 O6	11.846	825.697	--	--	-	-	-	-
POS1756	153052	197396	149678	207101	144300	657001	591930	180496	0.0515279	208362	1.55169e+06	1.08297e+06	251421	602576	1.26104	0.206724	0.954183	0.377452	DG(12:1e_22:3)	DG	C37 H66 O4 Na1	15.503	597.485	--	--	-	-	-	-
POS5141	1.35559e+06	1.98783e+06	3148.29	2.11248e+06	3342.54	1.71108e+06	1.40296e+06	1468.86	2935.1	467470	886539	1.60685e+06	1.19558e+06	728037	-0.715624	0.35518	0.954183	0.377294	TG(20:0e_6:0_11:2)	TG	C40 H78 O5 N1	10.6899	652.587	--	--	-	-	-	-
POS8447	2.65756e+06	3.98286e+06	17750.7	6.48823e+06	375130	5.12592e+06	5.51973e+06	174684	111944	3030.98	2.7215e+06	4.23108e+06	3.10791e+06	2.127e+06	-0.547126	0.511055	0.954183	0.375234	ZyE(36:5)	ZyE	C63 H105 O2	15.855	893.811	--	--	-	-	-	-
POS1245	1.58027e+07	3.82995e+07	6.15946e+06	3.74415e+07	6.05023e+06	3.25822e+07	3.58856e+07	150875	27084.8	6.08706e+06	2.9583e+07	4.26496e+07	2.27226e+07	1.90639e+07	-0.253286	0.721866	0.954183	0.375113	DG(14:0_18:2)	DG	C35 H68 O5 N1	9.12716	582.509	--	--	-	-	-	-
POS401	1.35407e+06	1.98753e+06	3150.71	2.11146e+06	3359.61	1.70343e+06	1.40204e+06	1469.45	2935.58	499189	884961	1.60501e+06	1.19383e+06	732599	-0.704504	0.360395	0.954183	0.37496	Cer(t40:2+O)	Cer	C40 H78 O5 N1	10.6908	652.587	--	--	-	-	-	-
POS5677	2.75558e+08	5.6396e+08	85191.5	8.28525e+08	9.76699e+06	7.29756e+08	5.31542e+08	404663	1.0049e+07	266991	1.02717e+09	6.37349e+08	4.01275e+08	3.67797e+08	-0.125683	0.886888	0.989119	0.37388	TG(16:1_14:0_14:1)	TG	C47 H90 O6 N1	14.4587	764.676	--	--	-	-	-	-
POS4420	170616	3576.01	405616	342626	409360	21060.5	227395	433008	458280	457255	546074	517065	225476	439846	0.964028	0.0365972	0.954183	0.373255	PS(40:8)	PS	C46 H75 O10 N1 P1	7.898	832.512	-	HMDB0116788	-	-	-	-
POS699	2.59294e+06	4.37372e+06	1.87313e+06	6.62702e+06	1.88196e+06	5.70999e+06	5.66762e+06	24144.6	1.70684e+06	6500.91	1.14821e+07	6.2456e+06	3.84313e+06	4.18881e+06	0.124259	0.866998	0.987279	0.373195	DG(28:1e)	DG	C31 H60 O4 Na1	14.4574	519.438	--	--	-	-	-	-
POS5944	147637	397242	232852	1.72648e+06	229300	1.00893e+06	981056	220430	235095	3175.29	2.58738e+06	1.56054e+06	623740	931279	0.578269	0.537019	0.954183	0.372116	TG(18:1_14:0_14:4)	TG	C49 H88 O6 N1	13.5509	786.661	--	--	-	-	-	-
POS7104	692432	560142	176035	241909	4458.45	199970	355117	6529.79	1036.13	10341.4	91229.8	219944	312491	114033	-1.45436	0.133004	0.954183	0.37151	TG(20:3e_11:3_22:5)	TG	C56 H89 O5	15.653	841.67	--	--	-	-	-	-
POS6490	2.85212e+06	4.01259e+06	3.77872e+06	4.8209e+06	3.87893e+06	4.34147e+06	2.95455e+06	3.74651e+06	3.93363e+06	3.89751e+06	5.17742e+06	4.78115e+06	3.94745e+06	4.08179e+06	0.0482809	0.755477	0.955562	0.371138	TG(16:0e_16:0_18:1)	TG	C53 H106 O5 N1	16.7773	836.807	--	--	-	-	-	-
POS778	1.14857e+06	3.39298e+06	645323	2.92936e+06	657556	2.30134e+06	2.07728e+06	103219	707951	606724	1.49484e+06	2.16503e+06	1.84585e+06	1.19251e+06	-0.630289	0.299592	0.954183	0.369942	DG(15:0_14:0)	DG	C32 H66 O5 N1	9.17364	544.494	--	--	-	-	-	-
POS4175	341313	333788	2.94202e+06	878432	306.063	481873	1.70496e+06	2.96853e+06	1058.12	3.14352e+06	206326	1.33997e+06	829622	1.56073e+06	0.911693	0.319009	0.954183	0.369871	PE(41:2e)	PE	C46 H91 O7 N1 P1	11.445	800.653	--	--	-	-	-	-
POS4271	8.02582e+06	2.49868e+06	5.17194e+06	6.76447e+06	5.14418e+06	6.23963e+06	4.02516e+06	4.51215e+06	4.77383e+06	4.7706e+06	5.61861e+06	4.34716e+06	5.64079e+06	4.67459e+06	-0.271057	0.253941	0.954183	0.369692	PI(18:0_18:1)	PI	C45 H85 O13 N0 P1 Na1	7.72189	887.562	--	--	-	-	-	-
POS974	648477	1.10329e+06	519225	1.56491e+06	528038	1.38954e+06	747024	131441	556968	555155	209488	613711	958914	468964	-1.03192	0.0431262	0.954183	0.369201	DG(16:0_14:3)	DG	C33 H62 O5 N1	8.23242	552.462	--	--	-	-	-	-
POS3990	31269.6	28788.1	3.98887e+06	45980.2	2.52094e+06	48122.4	59258.8	3.8642e+06	4.35043e+06	2.19223e+06	52865.2	93641.9	1.11066e+06	1.76877e+06	0.671327	0.554691	0.954183	0.368172	PE(37:2e)	PE	C42 H82 O7 N1 P1 Na1	14.143	766.572	--	--	-	-	-	-
POS6354	1.47882e+07	1.55599e+07	564278	2.09117e+07	184046	3.78846e+07	3.35216e+07	602047	5.43485e+06	384495	4.15544e+07	2.41744e+07	1.49821e+07	1.7612e+07	0.233316	0.782951	0.960587	0.367865	TG(14:0_17:1_18:3)	TG	C52 H96 O6 N1	15.0064	830.723	--	--	-	-	-	-
POS5801	1.78648e+06	1.51711e+06	678582	1.13795e+06	564846	798942	1.29161e+06	509434	592655	267132	948210	1.31784e+06	1.08065e+06	821147	-0.39619	0.354101	0.954183	0.367733	TG(12:0e_11:2_22:5)	TG	C48 H80 O5 Na1	14.342	759.59	--	--	-	-	-	-
POS1194	300288	506462	4111.26	682746	6108.03	619426	2.38156e+06	45856	77328.6	1618.21	1.48193e+06	1.88708e+06	353190	979230	1.4712	0.196249	0.954183	0.367702	DG(32:1)	DG	C35 H66 O5 Na1	10.6011	589.48	-	HMDB0056040	-	-	-	-
POS1502	3.57005e+06	7.67264e+06	555.696	8.13784e+06	1.96462e+06	7.23389e+06	6.37343e+06	1.89499e+06	2.00291e+06	1.99825e+06	5.08738e+06	6.48103e+06	4.76327e+06	3.973e+06	-0.261724	0.645481	0.954183	0.367334	DG(18:4_15:0)	DG	C36 H63 O5	9.36521	575.467	--	--	-	-	-	-
POS1525	4.65939e+07	9.42164e+07	1.85001e+07	9.68825e+07	1.3612e+07	9.35956e+07	1.39212e+08	7.53229e+06	2.07855e+07	6.13065e+06	8.52953e+07	9.73516e+07	6.05668e+07	5.93846e+07	-0.0284373	0.966937	0.997663	0.366859	DG(34:0e)	DG	C37 H74 O4 Na1	17.1955	605.548	--	--	-	-	-	-
POS4112	36434.6	0.210328	1.64659e+06	169178	1.66299e+06	23300.4	637212	1.55507e+06	1.64533e+06	1.6439e+06	38896.3	472267	589749	998778	0.760061	0.377816	0.954183	0.366251	PE(18:1e_22:2)	PE	C45 H86 O7 N1 P1 Na1	10.6735	806.603	--	--	-	-	-	-
POS3576	224079	40570.6	9108.52	613799	5814.75	260122	1.18519e+06	4117	14744.3	1.39612e+06	640400	938140	192249	696452	1.85705	0.0799379	0.954183	0.366159	PC(40:2e)	PC	C48 H95 O7 N1 P1	11.4774	828.684	--	--	-	-	-	-
POS3162	34190.9	51433.1	589029	60986.7	588707	88783.5	98063.1	2.95124e+06	1.79561e+06	1.93805e+06	82782.7	214302	235522	1.18001e+06	2.32486	0.0932198	0.954183	0.364631	PC(30:0e)	PC	C38 H79 O7 N1 P1	12.9618	692.559	--	--	-	-	-	-
POS4080	35667.9	6755.89	686012	75553.3	706320	20429.4	488006	980201	1.05235e+06	1.06355e+06	120724	388737	255123	682262	1.41913	0.0759272	0.954183	0.361588	PE(18:1p_21:1)	PE	C44 H85 O7 N1 P1	11.3884	770.606	--	--	-	-	-	-
POS5940	2.86147e+06	7.46517e+06	2.93159e+06	1.31504e+07	2.95062e+06	1.11365e+07	6.5502e+06	5152.28	3.01851e+06	3.01945e+06	6.43467e+06	6.94782e+06	6.7493e+06	4.3293e+06	-0.640604	0.293955	0.954183	0.361434	TG(18:1_14:0_14:3)	TG	C49 H90 O6 N1	14.5477	788.676	--	--	-	-	-	-
POS1	743008	239581	4910.22	538941	11248.4	493399	213815	8125.89	17055.7	5478.32	77511.7	197636	338515	86603.8	-1.96672	0.0801257	0.954183	0.361415	AcCa(14:0)	AcCa	C21 H42 O4 N1	1.2038	372.311	--	--	-	-	-	-
POS7502	2.70348e+07	2.1751e+07	2.27583e+07	2.67163e+07	2.38992e+07	2.62868e+07	1.55377e+07	3.17057e+07	3.36366e+07	3.36019e+07	2.44283e+07	2.53152e+07	2.47411e+07	2.73709e+07	0.145734	0.405362	0.954183	0.361138	TG(20:3e_16:1_18:1)	TG	C57 H103 O5	14.5298	867.78	--	--	-	-	-	-
POS4920	991845	1.80812e+06	483389	3.5716e+06	402955	3.23562e+06	1.89043e+06	729869	1.15613e+06	52034.8	945242	1.31411e+06	1.74892e+06	1.01464e+06	-0.785503	0.261318	0.954183	0.360839	TG(16:0_8:0_10:1)	TG	C37 H72 O6 N1	11.0413	626.535	--	--	-	-	-	-
POS47	991935	1.38894e+06	922619	848432	933480	1.00882e+06	722678	897227	949542	948709	648137	631814	1.0157e+06	799685	-0.344978	0.0542468	0.954183	0.3607	Cer(d14:0_16:0)	Cer	C30 H62 O3 N1	5.47735	484.472	--	--	-	-	-	-
POS5351	118967	284434	127471	636323	125934	480806	610476	131088	140343	2951.26	2.1378e+06	851518	295656	645697	1.12694	0.325761	0.954183	0.360436	TG(12:0e_6:0_22:5)	TG	C43 H75 O5	11.0351	671.561	--	--	-	-	-	-
POS3439	3.39359e+07	2.97525e+06	2.22032e+07	2.26798e+07	2.24642e+07	2.43998e+07	2.45353e+07	2.27177e+07	2.40654e+07	2.40539e+07	2.56828e+07	1.88251e+07	2.1443e+07	2.33134e+07	0.120648	0.668059	0.954183	0.360085	PC(16:0_20:5)	PC	C44 H79 O8 N1 P1	8.018	780.554	--	--	-	-	-	-
POS5552	2.11526e+07	5.11608e+07	2.47504e+07	9.29734e+07	2.48451e+07	7.99729e+07	5.13039e+07	2.34313e+07	2.41507e+07	2.46883e+07	8.43062e+07	5.50042e+07	4.91425e+07	4.38141e+07	-0.165578	0.74839	0.955083	0.360055	TG(11:0_14:1_18:1)	TG	C46 H88 O6 N1	13.9892	750.661	--	--	-	-	-	-
POS262	349204	903808	427287	977895	340240	474533	288939	76720.8	79059	77306.9	208336	261854	578828	165369	-1.80744	0.00740495	0.527232	0.359814	Cer(m17:1_14:0)	Cer	C31 H62 O2 N1	7.36125	480.478	--	--	-	-	-	-
POS2321	183926	1.18283e+06	1.28984e+06	2.44031e+06	1.33898e+06	2.07351e+06	1.50653e+06	1.27917e+06	1.335e+06	1.31476e+06	2.04642e+06	1.7847e+06	1.41823e+06	1.54443e+06	0.122981	0.721512	0.954183	0.359769	DG(39:0e)	DG	C42 H84 O4 Na1	17.2354	675.626	--	--	-	-	-	-
POS3199	375107	33847.1	571078	378797	580221	373812	526538	567960	602652	603861	830612	475769	385477	601232	0.641276	0.0466846	0.954183	0.359634	PC(32:0e)	PC	C40 H83 O7 N1 P1	8.73906	720.59	--	--	-	-	-	-
POS6777	1.09403e+06	429230	37699.1	245305	37954.8	64334.4	191606	209110	103359	214531	94163	262372	318092	179190	-0.827953	0.432	0.954183	0.358659	TG(20:4e_12:4_19:1)	TG	C54 H88 O5 Na1	15.252	839.652	--	--	-	-	-	-
POS4486	1.27875e+06	1.26023e+06	1.75231e+06	1.02002e+06	869386	2.45746	993786	6.82791e+06	4.5267e+06	3.86772e+06	744638	559941	1.03012e+06	2.92012e+06	1.50322	0.108418	0.954183	0.358218	SM(d38:1)	SM	C43 H88 O6 N2 P1	14.4691	759.637	--	--	-	-	-	-
POS4247	122402	36342.5	2.10396e+06	380208	2.08239e+06	361055	910219	1.5576e+06	1.62531e+06	1.60214e+06	27758.7	882083	847725	1.10085e+06	0.376952	0.604272	0.954183	0.358033	PG(40:0)	PG	C46 H95 O10 N1 P1	12.5691	852.669	--	--	-	-	-	-
POS1429	120785	391034	1.74925e+07	308033	1.31771e+07	156049	198231	7.91142e+06	8.73415e+06	5.91712e+06	94728	0.0737077	5.27425e+06	3.80927e+06	-0.469449	0.696668	0.954183	0.356908	DG(15:0_18:1)	DG	C36 H68 O5 Na1	15.0732	603.496	--	--	-	-	-	-
POS6036	2.51724e+08	3.81042e+08	890491	5.90699e+08	446890	5.37629e+08	4.14158e+08	4.00744e+06	1.67398e+08	1.66972e+08	5.23858e+08	4.54745e+08	2.93738e+08	2.88523e+08	-0.0258454	0.969701	0.997663	0.355795	TG(18:1_12:0_17:1)	TG	C50 H96 O6 N1	15.3888	806.723	--	--	-	-	-	-
POS3261	584429	102463	500010	629697	507657	725940	673455	566494	606587	612973	1.53903e+06	746683	508366	790870	0.637572	0.138558	0.954183	0.354852	PC(16:1e_17:1)	PC	C41 H80 O7 N1 P1 Na1	7.59522	752.556	--	--	-	-	-	-
POS5515	9.16434e+07	1.63092e+08	1.63262e+06	2.11895e+08	1.63927e+06	1.86693e+08	2.01748e+08	7.7729e+07	8.37071e+07	8.20945e+07	1.21684e+08	1.79965e+08	1.09432e+08	1.24488e+08	0.185964	0.738279	0.954183	0.354465	TG(15:0_14:0_14:0)	TG	C46 H92 O6 N1	15.2381	754.692	--	--	-	-	-	-
POS1745	12668.9	22643.6	509039	145939	882243	97994.9	31822.3	2.91444e+06	4.41541e+06	901073	74118.2	181200	278421	1.41968e+06	2.35022	0.164352	0.954183	0.354424	DG(14:0_20:4)	DG	C37 H68 O5 N1	13.981	606.509	--	--	-	-	-	-
POS5346	381250	449731	554652	762945	560419	585278	893327	561022	593908	593228	827602	1.15718e+06	549046	771045	0.489889	0.0700757	0.954183	0.353989	TG(20:0e_10:2_10:2)	TG	C43 H76 O5 Na1	11.904	695.558	--	--	-	-	-	-
POS2310	3.92752e+06	6.95073e+06	7537.61	9.31207e+06	8216.47	9.01012e+06	1.20205e+07	14486.3	22184.5	6075.53	9.17127e+06	1.5471e+07	4.86937e+06	6.11759e+06	0.329229	0.715651	0.954183	0.353143	DG(20:5_18:2)	DG	C41 H67 O5	9.55259	639.498	--	--	-	-	-	-
POS7881	1.82563e+06	472735	1.00349e+06	1.43391e+06	957633	186444	1.182e+06	880927	911249	886557	98801.1	137719	979973	682875	-0.521121	0.356162	0.954183	0.352536	TG(57:4)	TG	C60 H112 O6 N1	15.859	942.848	-	HMDB0053280	-	-	-	-
POS4476	96966	404589	1.30217e+06	830327	1.03801e+06	585229	634450	2.30191e+06	2.24837e+06	595141	907322	587985	709550	1.21253e+06	0.773042	0.219153	0.954183	0.352323	SM(d37:1)	SM	C42 H86 O6 N2 P1	13.7834	745.622	--	--	-	-	-	-
POS3510	49275.4	3802.5	181157	79365.3	448.638	107023	535689	338056	1402.12	380532	394546	559705	70178.6	368322	2.39186	0.00626169	0.527232	0.351962	PC(38:2e)	PC	C46 H91 O7 N1 P1	11.3554	800.653	--	--	-	-	-	-
POS3980	284437	30611.4	1.14346e+06	56382.5	1.16783e+06	549295	630384	1.38837e+06	1.47284e+06	1.47161e+06	34608.4	845879	538668	973948	0.854448	0.19886	0.954183	0.351783	PE(18:0p_19:1)	PE	C42 H83 O7 N1 P1	11.1651	744.59	--	--	-	-	-	-
POS6053	855362	1.08838e+06	7.9951e+06	710492	6.6671e+06	133062	279428	5.67045e+06	6.5975e+06	5.12249e+06	539177	538058	2.90825e+06	3.12452e+06	0.103483	0.909858	0.996046	0.351424	TG(16:0e_11:4_20:5)	TG	C50 H80 O5 Na1	13.7853	783.59	--	--	-	-	-	-
POS12	2.1869e+06	336345	1.03429e+06	1.45125e+06	1.04529e+06	1.35774e+06	1.26668e+06	877.61	1.04876e+06	766.564	472404	1.28019e+06	1.2353e+06	678280	-0.864914	0.141746	0.954183	0.350906	AcCa(18:0)	AcCa	C25 H50 O4 N1	2.18401	428.373	--	--	-	-	-	-
POS2568	760143	708638	2882.34	140692	7400.53	387046	280258	8555.04	3465.08	256055	317716	196957	334467	177168	-0.916748	0.318689	0.954183	0.350563	Hex1Cer(d42:2+O)	Hex1Cer	C48 H92 O9 N1	9.23856	826.677	--	--	-	-	-	-
POS2728	9593.01	4602.63	1.34565e+06	275171	1.33602e+06	19231.6	838340	1.19514e+06	1.26721e+06	1.26907e+06	0.00433656	485393	498378	842524	0.757478	0.337798	0.954183	0.350535	Hex1Cer(t18:0_24:1)+H-H2O	Hex1Cer	C48 H92 O8 N1	10.28	810.682	--	--	-	-	-	-
POS6362	1.24406e+06	733720	1.19853e+06	3.6175e+06	40949.7	2.99033e+06	2.60577e+06	1.65369e+06	1.19248e+06	1.54224e+06	2.81529e+06	3.01899e+06	1.63752e+06	2.13808e+06	0.384804	0.454271	0.954183	0.349034	TG(20:0_11:2_18:3)	TG	C52 H94 O6 N1	15.3831	828.708	--	--	-	-	-	-
POS7754	2.26349e+07	2.78749e+07	2.33681e+07	2.33479e+07	2.38084e+07	2.01993e+07	2.34486e+07	2.24918e+07	2.38079e+07	2.34491e+07	2.71566e+07	2.64641e+07	2.35389e+07	2.44697e+07	0.0559485	0.481125	0.954183	0.348204	TG(18:0_18:1_20:3)	TG	C59 H110 O6 N1	16.4634	928.833	--	--	-	-	-	-
POS4820	4.79212e+06	9.57435e+06	4.50841e+06	9.03554e+06	4.54223e+06	8.13011e+06	7.85339e+06	4.50377e+06	4.77686e+06	4.7817e+06	4.55933e+06	8.92643e+06	6.76379e+06	5.90025e+06	-0.197057	0.510608	0.954183	0.348026	TG(12:1e_6:0_12:3)	TG	C33 H57 O5	7.76136	533.42	--	--	-	-	-	-
POS5392	158524	326922	358755	443501	357289	491474	362319	377685	405609	411257	1.20216e+06	704746	356078	577296	0.697119	0.153566	0.954183	0.347863	TG(16:0_11:2_14:0)	TG	C44 H84 O6 N1	13.5491	722.629	--	--	-	-	-	-
POS275	3.14915e+06	4.45758e+06	2.35665e+06	5.69699e+06	2.39934e+06	3.71296e+06	9.42603e+06	2405.78	2.51847e+06	2.50429e+06	3.64984e+06	9.21497e+06	3.62878e+06	4.55267e+06	0.327229	0.59227	0.954183	0.346091	Cer(m19:1_14:0+O)	Cer	C33 H66 O3 N1	8.41364	524.504	--	--	-	-	-	-
POS2314	821804	1.09501e+06	13048.7	1.08554e+06	0.114495	974322	791065	21300.6	33957.1	874.479	360975	844233	664954	342067	-0.958974	0.252166	0.954183	0.345472	DG(38:7e)	DG	C41 H68 O4 Na1	11.7005	647.501	--	--	-	-	-	-
POS3668	256316	71664.6	1.34086e+06	157997	1.37498e+06	200465	773425	1.34804e+06	1.43079e+06	1.4238e+06	208361	540246	567046	954111	0.75069	0.267409	0.954183	0.345171	PE(16:0e)	PE	C21 H45 O7 N1 P1	1.61951	454.293	--	--	-	-	-	-
POS8112	5706.66	84579.2	0.355347	394725	194419	502420	400090	321840	0.242497	135426	2.1339e+06	269673	196975	543488	1.46424	0.324622	0.954183	0.345084	TG(28:0_17:0_18:0)	TG	C66 H132 O6 N1	17.8757	1035	--	--	-	-	-	-
POS14	1.65168e+06	177134	552.227	676928	760969	750469	464438	749330	794332	360.186	74495.3	570159	669622	442186	-0.598693	0.424172	0.954183	0.342896	AcCa(18:1)	AcCa	C25 H48 O4 N1	1.66894	426.358	--	--	-	-	-	-
POS5213	348278	648302	235784	655484	227397	511250	277464	135632	141317	139288	113841	204656	437749	168699	-1.37565	0.00912489	0.573258	0.342593	TG(9:0_11:2_18:1)	TG	C41 H76 O6 N1	10.1961	678.567	--	--	-	-	-	-
POS7752	303325	3.34119e+06	140819	341975	136659	1.07713e+06	40140.3	292962	283880	236161	175952	1.89556e+06	890183	487443	-0.868868	0.506267	0.954183	0.342583	TG(19:1_18:3_19:0)	TG	C59 H107 O6	13.7898	911.806	--	--	-	-	-	-
POS6013	89808	144748	2.29605e+06	150514	2.07102e+06	18807.6	105474	3.34182e+06	2.76647e+06	2.32508e+06	166596	0.030927	795158	1.45091e+06	0.867641	0.410094	0.954183	0.342122	TG(16:0_14:0_17:1)	TG	C50 H94 O6 Na1	17.4477	813.694	--	--	-	-	-	-
POS5602	29664.1	438066	339250	985232	338618	622443	667668	338618	361309	363963	799805	1.54765e+06	458879	679836	0.567074	0.361605	0.954183	0.341444	TG(16:0_14:0_14:0)	TG	C47 H90 O6 Na1	17.8719	773.663	--	--	-	-	-	-
POS2683	7.95809e+06	1.83177e+07	19025.9	7.22132e+07	14504.9	7.17065e+07	5.05588e+07	11965.4	15177.4	5.28606e+06	4.10785e+07	5.19579e+07	2.83715e+07	2.48181e+07	-0.193051	0.843283	0.983214	0.340844	Hex1Cer(m19:0_26:2)	Hex1Cer	C51 H98 O7 N1	13.5786	836.734	--	--	-	-	-	-
POS1362	2.51101e+06	5.43881e+06	3.32154e+06	7.88068e+06	3.36135e+06	6.76939e+06	6.54955e+06	3.03351e+06	7399.37	3.16893e+06	9.27577e+06	7.40179e+06	4.88047e+06	4.90616e+06	0.00757472	0.987891	0.999515	0.339872	DG(32:5e)	DG	C35 H61 O4	15.2776	545.456	--	--	-	-	-	-
POS8194	260048	1.01387e+06	1.00582e+06	1.55478e+06	1.01637e+06	1.92552e+06	1.27218e+06	953920	1.00953e+06	1.0089e+06	2.17312e+06	1.35697e+06	1.1294e+06	1.29577e+06	0.198249	0.589137	0.954183	0.33662	TG(28:1_18:3_24:0)	TG	C73 H134 O6 Na1	17.059	1130.01	--	--	-	-	-	-
POS1642	1.31686e+06	2.34556e+06	31172.7	1.90076e+06	53599.2	1.64336e+06	2.18576e+06	28253.8	50998.9	79759	2.05942e+06	736315	1.21522e+06	856752	-0.504264	0.545779	0.954183	0.336417	DG(16:1_18:1)	DG	C37 H72 O5 N1	9.17867	610.541	--	--	-	-	-	-
POS3334	247439	1.21401e+06	343146	238097	330763	179193	175681	159935	167167	165624	38750.5	226686	425441	155641	-1.45074	0.126162	0.954183	0.336164	PC(20:5_14:3)	PC	C42 H68 O8 N1 P1 Na1	3.753	768.457	--	--	-	-	-	-
POS2150	2.56964e+06	5.59176e+06	3.25283e+06	6.51949e+06	3.43915e+06	6.1945e+06	5.30306e+06	2.42983e+06	2.4098e+06	2.258e+06	3.54551e+06	4.64249e+06	4.59456e+06	3.43145e+06	-0.421111	0.212667	0.954183	0.335699	DG(16:1_20:5)	DG	C39 H65 O5	9.29298	613.483	--	--	-	-	-	-
POS17	32999.9	9.62247	182291	6704.17	241324	528049	556695	156488	287804	33827.1	490593	906206	165230	405269	1.29441	0.14779	0.954183	0.333778	AcCa(18:3)	AcCa	C25 H44 O4 N1	1.189	422.326	--	--	-	-	-	-
POS5907	4.54827e+07	7.2226e+07	207549	1.15869e+08	215103	7.95785e+07	8.37625e+07	122697	282682	38042.8	1.35996e+08	9.37407e+07	5.22631e+07	5.23238e+07	0.00167332	0.998469	0.999515	0.332741	TG(16:0_14:1_16:1)	TG	C49 H94 O6 N1	14.5869	792.708	--	--	-	-	-	-
POS2743	2.26143	30017.8	5.32391e+06	23889.4	5.60118e+06	25447.8	29270.8	6.5906e+06	2.72511e+06	3.03417e+06	17229.4	4787.49	1.83408e+06	2.06686e+06	0.172388	0.885097	0.989119	0.332721	Hex1Cer(t20:1_23:2)	Hex1Cer	C49 H95 O9 N2	16.5519	855.703	--	--	-	-	-	-
POS5207	2.49746e+06	5.58943e+06	1.52201e+06	1.0716e+07	1.55953e+06	8.67557e+06	6.10645e+06	1.57009e+06	1.66661e+06	2.39356e+06	1.26073e+07	7.41985e+06	5.09334e+06	5.29397e+06	0.0557394	0.934643	0.996801	0.332549	TG(10:0_10:0_18:2)	TG	C41 H78 O6 N1	11.6678	680.582	--	--	-	-	-	-
POS2903	425142	53253.4	1.31036e+06	345487	1.33204e+06	336026	799306	1.45609e+06	1.54684e+06	1.54965e+06	261653	577970	633719	1.03192e+06	0.703414	0.241184	0.954183	0.331851	LPE(20:4e)	LPE	C25 H47 O6 N1 P1	2.746	488.314	--	--	-	-	-	-
POS7047	2.19419e+06	5.02089e+06	2.9126e+06	7.66662e+06	2.91468e+06	7.2225e+06	8.71963e+06	2.77205e+06	2.94535e+06	2.95513e+06	5.71461e+06	7.68759e+06	4.65524e+06	5.13239e+06	0.140775	0.748263	0.955083	0.330641	TG(20:3e_14:1_18:1)	TG	C55 H99 O5	14.8161	839.749	--	--	-	-	-	-
POS7780	5.54862e+07	8.37482e+07	3.8914e+07	1.01722e+08	3.91661e+07	8.37468e+07	8.95227e+07	3.67992e+07	725055	3.85721e+07	8.93006e+07	9.81406e+07	6.71306e+07	5.88434e+07	-0.19009	0.676415	0.954183	0.330143	TG(18:1_18:1_20:3)	TG	C59 H108 O6 N1	16.1487	926.817	--	--	-	-	-	-
POS5124	2.09288e+06	5.26687e+06	34888.3	9.48288e+06	42566.1	9.15958e+06	5.4472e+06	63638.1	172553	24227.8	5.58991e+06	5.23394e+06	4.34661e+06	2.75524e+06	-0.65771	0.471049	0.954183	0.328526	TG(15:0_10:0_12:0)	TG	C40 H80 O6 N1	12.7269	670.598	--	--	-	-	-	-
POS387	2.56981e+06	4.42754e+06	2.33099e+06	5.96865e+06	2.38424e+06	3.90106e+06	9.62308e+06	2459.02	2.43768e+06	2.42679e+06	3.766e+06	8.13038e+06	3.59705e+06	4.39773e+06	0.289946	0.632839	0.954183	0.327925	Cer(t17:0_16:0)+H-H2O	Cer	C33 H66 O3 N1	8.4646	524.504	--	--	-	-	-	-
POS7816	2.4085e+06	3.73643e+06	56085.7	6.36977e+06	52127	5.27779e+06	4.85583e+06	13027.2	56379.4	53873.5	2.71002e+06	4.53467e+06	2.98345e+06	2.0373e+06	-0.550323	0.523262	0.954183	0.327636	TG(20:0e_18:2_18:4)	TG	C59 H105 O5	15.9039	893.796	--	--	-	-	-	-
POS6514	1.89467e+06	4.46538e+06	33201.7	9.08748e+06	50112.5	1.02507e+07	4.11778e+06	218467	198697	1.04764e+06	7.46339e+06	2.49929e+06	4.29693e+06	2.59088e+06	-0.729867	0.448349	0.954183	0.326701	TG(16:0_16:1_18:1)	TG	C53 H98 O6 Na1	13.5014	853.726	--	--	-	-	-	-
POS756	2.47716e+06	4.26293e+06	1.61583e+06	3.88039e+06	1.63038e+06	3.44164e+06	4.66149e+06	1.50745e+06	1.59423e+06	1.59221e+06	1.65829e+06	3.76694e+06	2.88472e+06	2.46343e+06	-0.227761	0.578619	0.954183	0.326566	DG(28:3)	DG	C31 H55 O5	7.59441	507.404	--	--	-	-	-	-
POS3305	199507	93944.3	1.21411e+06	247298	1.23666e+06	139902	638730	1.23711e+06	1.3144e+06	1.31876e+06	114841	556785	521904	863438	0.726309	0.28594	0.954183	0.32656	PC(14:1e_20:1)	PC	C42 H83 O7 N1 P1	11.159	744.59	--	--	-	-	-	-
POS4047	1.05871e+06	183883	2.2791e+06	699118	2.35222e+06	593082	275016	2.87267e+06	3.02601e+06	3.00007e+06	511776	869672	1.19435e+06	1.7592e+06	0.558692	0.412647	0.954183	0.326352	PE(18:1p_20:3)	PE	C43 H79 O7 N1 P1	9.60572	752.559	--	--	-	-	-	-
POS3926	503126	581518	2.42535e+06	527854	1.17591e+06	668407	841205	3.65598e+06	2.78284e+06	2.91248e+06	82626.8	645518	980361	1.82011e+06	0.892639	0.241743	0.954183	0.325955	PE(18:1e_18:1)	PE	C41 H80 O7 N1 P1 Na1	15.2628	752.556	--	--	-	-	-	-
POS1780	805973	1.7319e+06	1.32188e+06	2.08322e+06	1.3272e+06	2.19883e+06	1.84472e+06	1.19348e+06	1.26068e+06	1.2576e+06	2.73227e+06	2.35584e+06	1.57817e+06	1.7741e+06	0.168835	0.579842	0.954183	0.324081	DG(34:6e)	DG	C37 H63 O4	15.3474	571.472	--	--	-	-	-	-
POS7664	29618.1	218202	25220.8	698043	245951	628417	809677	248508	261493	5825.39	960977	1.10367e+06	307575	565024	0.877373	0.26655	0.954183	0.323971	TG(20:0e_18:0_18:1)	TG	C59 H118 O5 N1	17.407	920.9	--	--	-	-	-	-
POS4326	1.21722e+06	1.21241e+06	1.81937e+06	1.64221e+06	1.82191e+06	2.01871e+06	1.55553e+06	1.75797e+06	1.86024e+06	1.8575e+06	1.7089e+06	1.76034e+06	1.62197e+06	1.75008e+06	0.109674	0.398041	0.954183	0.323258	PIP2(28:4)	PIP2	C37 H66 O19 N0 P3	16.8935	907.341	--	--	-	-	-	-
POS4414	1.64064e+06	430936	1.32636e+06	1.30436e+06	1.33963e+06	1.10458e+06	1.53501e+06	1.31973e+06	1.39747e+06	1.39656e+06	1.89318e+06	1.41176e+06	1.19108e+06	1.49228e+06	0.325246	0.139748	0.954183	0.323011	PS(18:0_22:6)	PS	C46 H79 O10 N1 P1	7.6169	836.544	--	--	-	-	-	-
POS8391	1.18553e+06	1.02966e+07	2.96583e+06	1.85075e+07	3.08108e+06	1.81788e+07	3.85405e+06	3.53013e+06	3.6786e+06	3.60858e+06	5.72953e+06	1.30607e+07	9.0359e+06	5.57693e+06	-0.696197	0.353721	0.954183	0.322735	ZyE(30:5)	ZyE	C57 H96 O2 N1	13.8382	826.744	--	--	-	-	-	-
POS4206	62610.3	392443	1.16899e+06	195885	1.16006e+06	61261.4	486589	1.21862e+06	1.30926e+06	1.32805e+06	371813	402279	506874	852769	0.750528	0.259106	0.954183	0.322371	PE(44:2e)	PE	C49 H96 O7 N1 P1 Na1	12.504	864.682	--	--	-	-	-	-
POS4299	1.36531e+06	210483	536798	472942	527471	485163	252222	419697	443565	443078	365279	275652	599695	366582	-0.710091	0.186885	0.954183	0.322253	PI(18:0_22:4)	PI	C49 H91 O13 N1 P1	7.741	932.622	--	--	-	-	-	-
POS2162	966476	1.27719e+06	0.00731839	1.25814e+06	886.569	1.09012e+06	919361	0.00471311	10833.1	450.765	808296	920345	765469	443214	-0.788339	0.331273	0.954183	0.322203	DG(36:7e)	DG	C39 H64 O4 Na1	10.6002	619.47	--	--	-	-	-	-
POS3370	2709.53	6842.5	1.12508e+06	1532.44	1.07009e+06	1631.47	14597.6	2.61923e+06	3.28583e+06	1.13861e+06	10085	1629.72	367982	1.17833e+06	1.67904	0.232974	0.954183	0.322023	PC(35:3e)	PC	C43 H83 O7 N1 P1	13.7365	756.59	--	--	-	-	-	-
POS3498	50275.6	4231.32	1.13508e+06	139974	1603.54	71289.9	831512	1989.95	1.21893e+06	1.21671e+06	75552.1	484243	233742	638155	1.44899	0.186754	0.954183	0.321659	PC(38:0)	PC	C46 H93 O8 N1 P1	11.9638	818.663	-	HMDB0013419	-	-	-	-
POS4643	4.73317e+06	2.12839e+06	5.95493e+06	4.81018e+06	6.01811e+06	6.97722e+06	5.40614e+06	5.93369e+06	6.28198e+06	6.27666e+06	3.48282e+06	5.04154e+06	5.10367e+06	5.4038e+06	0.082441	0.71938	0.954183	0.321473	SPH(d22:0)	SPH	C22 H48 O2 N1	2.16769	358.368	--	--	-	-	-	-
POS5700	95975.9	359748	1.11424e+06	590360	1.23981e+06	1.16345e+06	145446	1.25382e+06	1.27512e+06	1.2243e+06	1.70079e+06	155333	760595	959135	0.334605	0.560608	0.954183	0.321103	TG(8:0_18:2_18:3)	TG	C47 H84 O6 N1	12.2277	758.629	--	--	-	-	-	-
POS5701	31037.3	228900	49430.1	221046	54323.3	428529	286289	135932	144460	143267	1.24177e+06	668184	168878	436650	1.3705	0.193424	0.954183	0.321043	TG(6:0_18:1_20:4)	TG	C47 H84 O6 N1	12.655	758.629	--	--	-	-	-	-
POS4262	125002	294981	242494	821560	256265	597715	1.01881e+06	363648	397509	410823	583611	1.1995e+06	389670	662317	0.76527	0.164807	0.954183	0.320637	PI(31:2)	PI	C40 H74 O13 N0 P1	15.567	793.486	--	--	-	-	-	-
POS3992	168474	18273.4	1.49051e+06	334806	1.51505e+06	185324	586187	1.53118e+06	1.62202e+06	1.62158e+06	102388	370580	618740	972323	0.652101	0.398376	0.954183	0.320565	PE(18:1p_19:1)	PE	C42 H81 O7 N1 P1	10.3678	742.575	--	--	-	-	-	-
POS7982	7.14511e+06	6.16909e+06	7.50309e+06	7.67818e+06	7.94602e+06	6.70883e+06	7.49112e+06	7.94602e+06	8.23438e+06	8.04967e+06	6.68497e+06	7.12676e+06	7.19172e+06	7.58882e+06	0.0775385	0.301209	0.954183	0.320374	TG(20:1_18:2_20:1)	TG	C61 H111 O6	17.121	939.838	--	--	-	-	-	-
POS8123	10884.4	293665	181314	236151	192690	363343	315770	186912	190002	182078	1.01069e+06	670466	213008	425986	0.9999	0.180974	0.954183	0.320223	TG(22:1_18:2_23:1)	TG	C66 H124 O6 N1	17.189	1026.94	--	--	-	-	-	-
POS66	1.87535e+06	2.26935e+06	1.55415e+06	3.81513e+06	1.56758e+06	3.72111e+06	2.83284e+06	1.53779e+06	1.63074e+06	1.63236e+06	6.56475e+06	2.64203e+06	2.46711e+06	2.80675e+06	0.186079	0.711769	0.954183	0.319274	Cer(d33:0)+H-H2O	Cer	C33 H66 O2 N1	11.0861	508.509	--	--	-	-	-	-
POS8337	1.88388e+06	2.80078e+06	2928.22	4.6003e+06	3869.12	4.6091e+06	5.88312e+06	1.18833e+06	1.26123e+06	1.26367e+06	4.94098e+06	5.35041e+06	2.31681e+06	3.31462e+06	0.516707	0.448157	0.954183	0.319024	WE(13:0_18:2)	WE	H59 C31 O2	8.47708	463.451	--	--	-	-	-	-
POS3814	184589	49997.9	374502	145807	360898	145146	672411	645242	723313	761543	416767	182557	210157	566972	1.43181	0.00699988	0.527232	0.318992	PE(16:0p_17:1)	PE	C38 H75 O7 N1 P1	9.08584	688.528	--	--	-	-	-	-
POS5099	106933	292774	654479	844574	512699	670123	722290	785384	1.27406e+06	292553	796469	668114	513597	756477	0.55866	0.182543	0.954183	0.318968	TG(4:0_10:2_22:2)	TG	C39 H67 O6	12.109	631.493	--	--	-	-	-	-
POS666	1.11186e+06	1.19436e+06	376789	917839	412671	2.12271e+06	2.95636e+06	20766.9	454058	457467	3.00289e+06	2.75155e+06	1.0227e+06	1.60718e+06	0.652144	0.382713	0.954183	0.318955	DG(14:0_14:0)	DG	C31 H64 O5 N1	8.62131	530.478	--	--	-	-	-	-
POS5350	990953	984813	716633	1.06397e+06	691885	763329	821005	488161	508783	500842	516556	855146	868597	615082	-0.497907	0.0258783	0.869608	0.318082	TG(18:2e_10:0_12:3)	TG	C43 H78 O5 N1	10.0989	688.587	--	--	-	-	-	-
POS2352	291890	673451	422753	780103	611403	820970	1.83723e+06	593915	625699	622143	695584	1.52398e+06	600095	983092	0.712135	0.14155	0.954183	0.317925	DG(18:0_22:3)	DG	C43 H82 O5 N1	12.4132	692.619	--	--	-	-	-	-
POS7618	6.03434e+06	1.37941e+07	11595.5	1.1767e+07	13747.3	2.46783e+07	1.77355e+07	5633.51	4999.74	4.47797e+06	1.85724e+07	8.28777e+06	9.38318e+06	8.18072e+06	-0.197849	0.81975	0.975232	0.315432	TG(14:1e_19:0_22:5)	TG	C58 H103 O5	14.2132	879.78	--	--	-	-	-	-
POS7611	1.08758e+06	1.74448e+06	10756.7	2.97684e+06	11242.4	1.4408e+06	637570	2473.17	2896.58	301554	997674	1.71377e+06	1.21195e+06	609322	-0.992053	0.285403	0.954183	0.315187	TG(18:3e_16:1_21:1)	TG	C58 H105 O5	13.865	881.796	--	--	-	-	-	-
POS4886	19818.8	15235.8	822182	23049	714788	8008.03	26065.3	412561	390437	4.54766e+06	18196.3	91414.9	267180	914389	1.775	0.406791	0.954183	0.315149	TG(33:4e)	TG	C36 H63 O5	14.558	575.467	--	--	-	-	-	-
POS5212	395167	324973	386969	724095	395464	737453	693254	475500	510283	516528	659145	1.56122e+06	494020	735988	0.575113	0.220299	0.954183	0.314937	TG(4:0_12:3_22:0)	TG	C41 H73 O6	8.25977	661.54	--	--	-	-	-	-
POS84	2.01826e+06	1.755e+06	5589.25	2.58807e+06	2718.95	2.13313e+06	2.20604e+06	2654.53	863.583	1340.12	2.09446e+06	1.61845e+06	1.41713e+06	987302	-0.521405	0.518521	0.954183	0.313846	Cer(d34:1)	Cer	C34 H68 O3 N1	7.00234	538.519	--	--	-	-	-	-
POS5345	672155	667070	332746	1.01629e+06	323079	758836	557287	240852	253563	252282	269422	525664	628363	349845	-0.844883	0.0487626	0.954183	0.313546	TG(18:0e_11:2_11:2)	TG	C43 H80 O5 N1	10.7961	690.603	--	--	-	-	-	-
POS3881	9.19554e+06	636347	8.23635e+06	4.21591e+06	8.37588e+06	4.36536e+06	3.10617e+06	8.36534e+06	8.10489e+06	8.90784e+06	8.03246e+06	3.05014e+06	5.83756e+06	6.59447e+06	0.17589	0.67621	0.954183	0.312209	PE(35:2e)	PE	C40 H79 O7 N1 P1	8.27589	716.559	--	--	-	-	-	-
POS7217	6.1584e+06	6.55905e+06	1.49715e+06	2.06289e+06	0.00633113	4.81017e+06	3.65209e+06	0.00867318	59471.2	9377.9	7.51882e+06	7.1156e+06	3.51461e+06	3.05923e+06	-0.200197	0.808846	0.971537	0.31182	TG(20:1_11:3_22:5)	TG	C56 H94 O6 N1	15.503	876.708	--	--	-	-	-	-
POS4599	798216	1.16146e+06	275366	1.24232e+06	288399	1.52304e+06	207484	292187	306894	304273	639562	1.06512e+06	881468	469254	-0.909539	0.130992	0.954183	0.311091	SM(t40:2)	SM	C45 H90 O7 N2 P1	12.099	801.648	--	--	-	-	-	-
POS8036	2.68241e+06	2.5732e+06	1.55519e+06	2.47781e+06	1.62097e+06	2.18028e+06	1.40196e+06	1.44777e+06	69841.5	1.47156e+06	2.79516e+06	2.45177e+06	2.18164e+06	1.60634e+06	-0.441634	0.218999	0.954183	0.310981	TG(18:1_20:4_21:0)	TG	C62 H111 O6	16.9819	951.838	--	--	-	-	-	-
POS5502	382540	624434	431570	503913	271882	489554	189169	364684	255387	127736	184254	277045	450649	233046	-0.95139	0.00446802	0.527232	0.310903	TG(12:0e_12:4_18:3)	TG	C45 H74 O5 Na1	12.9387	717.543	--	--	-	-	-	-
POS63	750493	738548	468562	523049	477228	488262	172189	591447	629746	631331	286821	236572	574357	424684	-0.435557	0.177512	0.954183	0.310691	Cer(d33:0)	Cer	C33 H68 O3 N1	7.41401	526.519	--	--	-	-	-	-
POS2620	4237.21	28113.1	131721	157741	126597	103559	108388	423484	507799	566963	516041	95260.5	91994.8	369656	2.00656	0.0117787	0.65917	0.310595	Hex1Cer(d45:7)+H-H2O	Hex1Cer	C51 H86 O7 N1	11.7795	824.64	--	--	-	-	-	-
POS4002	778777	2.71762e+06	88685.2	5.50983e+06	894.821	4.26941e+06	2.08495e+06	1.02766e+06	6029.15	157.661	3.82606e+06	487625	2.22754e+06	1.23875e+06	-0.846567	0.39958	0.954183	0.310252	PE(18:0p_20:0)	PE	C43 H87 O7 N1 P1	12.8481	760.621	--	--	-	-	-	-
POS3362	1.74404e+06	984022	0.125914	3.18518e+06	4140.48	2.33694e+06	1.54737e+06	11952.3	16421.2	3300.74	1.37607e+06	1.61455e+06	1.37572e+06	761611	-0.85306	0.348147	0.954183	0.310185	PC(35:3)	PC	C43 H81 O8 N1 P1	9.72993	770.569	-	HMDB0008396	-	-	-	-
POS389	970406	929229	777714	897707	776926	909117	711065	710010	751806	751719	750841	668485	876850	723988	-0.276365	0.00164343	0.250741	0.309137	Cer(t18:0_16:0)	Cer	C34 H70 O4 N1	6.54982	556.53	--	--	-	-	-	-
POS7504	4.81616e+06	8.70664e+06	7.83391e+06	1.13456e+07	7.87915e+06	1.06268e+07	1.31837e+07	7.65096e+06	8.09616e+06	8.08504e+06	6.09499e+06	1.05419e+07	8.53472e+06	8.94211e+06	0.0672727	0.777053	0.958483	0.308445	TG(18:0e_16:0_20:5)	TG	C57 H103 O5	15.4229	867.78	--	--	-	-	-	-
POS2318	996259	1.53343e+06	653932	1.02403e+06	654641	926675	935970	596272	1034.18	626692	808250	1.03981e+06	964827	668005	-0.530412	0.169171	0.954183	0.308382	DG(38:8e)	DG	C41 H66 O4 Na1	10.6856	645.485	--	--	-	-	-	-
POS2570	4.44017e+06	5.61756e+06	16744	6.06372e+06	13576.3	6.73649e+06	5.77674e+06	4293.31	3557.09	2.28935e+06	5.8433e+06	5.67243e+06	3.81471e+06	3.26494e+06	-0.224516	0.753582	0.955562	0.30835	Hex1Cer(d24:2_18:0+O)	Hex1Cer	C48 H95 O9 N2	13.5595	843.703	--	--	-	-	-	-
POS115	1.4626e+06	1.44764e+06	921594	1.1028e+06	1099.87	1.64591e+06	1.05818e+06	878287	927144	923590	978819	1.05482e+06	1.09694e+06	970140	-0.177221	0.617601	0.954183	0.307965	Cer(d18:0_18:0)	Cer	C36 H74 O3 N1	9.53459	568.566	--	--	-	-	-	-
POS4094	85977.1	5500.5	1.52061e+06	244494	1.53567e+06	45431.4	503200	1.46162e+06	1.54078e+06	1.53274e+06	54977.8	258690	572947	892002	0.638646	0.460294	0.954183	0.307803	PE(18:1p_22:0)	PE	C45 H88 O7 N1 P1 Na1	11.3154	808.619	--	--	-	-	-	-
POS3117	2.83348e+06	563620	90359.8	5.7206e+06	190813	2.18386e+06	3.8735e+06	109754	18324.1	91273.3	1.3298e+06	1.85182e+06	1.93046e+06	1.21241e+06	-0.671059	0.520808	0.954183	0.30752	MG(34:0)	MG	C37 H74 O4 Na1	8.82111	605.548	--	--	-	-	-	-
POS6698	1.28181e+06	460000	51004.7	425692	10404.9	493413	384930	519542	449450	3102.26	307585	579878	453720	374081	-0.278451	0.705519	0.954183	0.30574	TG(18:2e_11:4_22:5)	TG	C54 H85 O5	15.153	813.639	--	--	-	-	-	-
POS8245	2.2728e+06	2.03941e+06	205093	3.01244e+06	149866	3.3214e+06	2.69433e+06	291123	85700.2	88179	2.77857e+06	1.9511e+06	1.8335e+06	1.31483e+06	-0.479723	0.516436	0.954183	0.3057	WE(2:0_16:2)	WE	H36 C18 O2 N1	1.3954	298.274	--	--	-	-	-	-
POS2229	6.71821e+06	1.00094e+07	1.78513e+06	1.26194e+07	1.79225e+06	1.10672e+07	1.08821e+07	1.63564e+06	27120.1	1.92428e+06	6.28435e+06	1.50564e+07	7.33193e+06	5.96832e+06	-0.29687	0.669313	0.954183	0.305564	DG(20:1_18:1)	DG	C41 H80 O5 N1	12.235	666.603	--	--	-	-	-	-
POS2535	33947.5	186771	136680	257853	139648	355052	172396	141601	150682	151439	1.15226e+06	562475	184992	388476	1.07036	0.266148	0.954183	0.305286	Hex1Cer(d19:2_22:0+O)	Hex1Cer	C47 H93 O9 N2	13.2311	829.688	--	--	-	-	-	-
POS4867	2.84311e+06	3.39587e+06	3.07214e+06	5.51747e+06	2.96251e+06	3.36147e+06	3.7991e+06	2.26144e+06	2.39534e+06	2.39847e+06	2.09729e+06	3.42462e+06	3.52543e+06	2.72938e+06	-0.369227	0.141659	0.954183	0.305143	TG(9:0_9:0_14:4)	TG	C35 H62 O6 N1	7.00522	592.457	--	--	-	-	-	-
POS44	687880	656972	493060	393438	498580	695062	307102	485259	513803	513537	350160	340469	570832	418389	-0.448223	0.0398609	0.954183	0.305077	Cer(d28:0)	Cer	C28 H58 O3 N1	4.05336	456.441	--	--	-	-	-	-
POS4383	1.50376e+06	399475	1.22013e+06	1.16219e+06	1.22583e+06	960882	1.45574e+06	1.22377e+06	1.30025e+06	1.30388e+06	1.60655e+06	1.29412e+06	1.07871e+06	1.36405e+06	0.338591	0.11194	0.954183	0.304656	PS(27:0_11:3)	PS	C44 H80 O10 N1 P1 Na1	7.6162	836.541	--	--	-	-	-	-
POS2713	10810.9	57165.6	1.09672e+06	279047	1.10902e+06	41263.5	644751	1.09929e+06	1.15915e+06	1.15291e+06	0.0286772	333847	432338	731658	0.759008	0.332418	0.954183	0.304634	Hex1Cer(t18:0_22:0)+H-H2O	Hex1Cer	C46 H90 O8 N1	11.104	784.666	--	--	-	-	-	-
POS7158	3.26999e+06	6.2172e+06	19884.9	5.89556e+06	22286.1	5.08555e+06	7.78481e+06	31298.1	7296.28	1.93933e+06	4.69681e+06	4.31455e+06	3.41841e+06	3.12901e+06	-0.127618	0.867806	0.987279	0.304544	TG(16:0e_18:2_19:0)	TG	C56 H106 O5 Na1	15.16	881.793	--	--	-	-	-	-
POS8218	151485	1.08032e+06	1.1003e+06	2.56023e+06	1.16704e+06	2.21325e+06	1.35237e+06	1.19686e+06	1.23444e+06	1.20038e+06	1.57142e+06	2.13403e+06	1.37877e+06	1.44825e+06	0.0709286	0.860825	0.986969	0.304259	TG(74:5)	TG	C77 H140 O6 Na1	17.149	1184.05	--	--	-	-	-	-
POS2488	468451	2.67614e+06	544897	3.59704e+06	545896	619220	862888	658854	709115	719442	1.16058e+06	826247	1.40861e+06	822855	-0.775561	0.323863	0.954183	0.303604	Hex1Cer(d23:1_16:0+O)	Hex1Cer	C45 H91 O9 N2	12.9742	803.672	--	--	-	-	-	-
POS7207	741420	611167	649531	1.24918e+06	689639	539400	680173	900901	943862	930640	649882	2.13549e+06	746723	1.04016e+06	0.478158	0.264547	0.954183	0.303535	TG(20:2_11:4_22:1)	TG	C56 H94 O6 Na1	13.844	885.694	--	--	-	-	-	-
POS663	1.49551e+06	3.35463e+06	999747	5.71396e+06	3943.31	4.68181e+06	2.89266e+06	927679	981903	6417.85	3.12634e+06	2.78832e+06	2.70827e+06	1.78722e+06	-0.599653	0.404716	0.954183	0.302782	DG(27:3e)	DG	C30 H55 O4	14.779	479.409	--	--	-	-	-	-
POS2182	92554.4	156679	360068	384003	362789	348753	483012	328603	347287	346656	416861	478223	284141	400107	0.493778	0.0760631	0.954183	0.30262	DG(17:0_20:3)	DG	C40 H76 O5 N1	11.4195	650.572	--	--	-	-	-	-
POS592	2.69878e+06	4.53309e+06	1.61681e+06	4.2197e+06	1.61808e+06	3.8024e+06	5.08497e+06	1.54123e+06	1.70911e+06	1.62892e+06	1.95701e+06	4.25376e+06	3.08148e+06	2.69583e+06	-0.192892	0.650696	0.954183	0.302573	DG(12:0_14:0)	DG	C29 H60 O5 N1	7.59779	502.447	--	--	-	-	-	-
POS407	71934.1	214837	255396	241262	254162	128141	174516	234263	250436	253081	457018	698199	194289	344586	0.826661	0.113527	0.954183	0.302209	Cer(t16:1_25:4)	Cer	C41 H74 O4 N1	10.837	644.561	--	--	-	-	-	-
POS281	1.8518e+06	2.01457e+06	2.15117e+06	5.94934e+06	2.17672e+06	4.30911e+06	4.10121e+06	2.13643e+06	2.26289e+06	2.26241e+06	5.04087e+06	3.37468e+06	3.07545e+06	3.19642e+06	0.0556564	0.888405	0.989119	0.302188	Cer(m18:1_16:1)	Cer	C34 H69 O2 N2	2.393	537.535	--	--	-	-	-	-
POS3940	2.03198e+06	424351	2.64991e+06	1.56071e+06	2.6677e+06	1.16268e+06	1.77681e+06	2.68895e+06	2.84199e+06	2.83291e+06	1.46035e+06	1.32529e+06	1.74956e+06	2.15438e+06	0.300285	0.401345	0.954183	0.301612	PE(18:1p_18:2)	PE	C41 H77 O7 N1 P1	9.01996	726.543	--	--	-	-	-	-
POS8179	5699.9	336227	388286	1.07137e+06	395711	799379	614465	394519	415920	413690	1.18661e+06	780123	499445	634221	0.344659	0.514141	0.954183	0.301482	TG(28:0_18:1_22:2)	TG	C71 H136 O6 N1	17.7986	1099.04	--	--	-	-	-	-
POS8201	215094	985067	876264	2.3782e+06	894383	1.89148e+06	763644	877150	921564	913384	2.39953e+06	1.72402e+06	1.20675e+06	1.26655e+06	0.069778	0.888871	0.989119	0.30047	TG(28:1_20:5_23:0)	TG	C74 H133 O6	16.977	1118.01	--	--	-	-	-	-
POS495	1.82542e+06	1.27419e+06	133186	1.00669e+06	40095.7	1.60214e+06	1.29912e+06	76140.9	53918.5	97434.8	1.37919e+06	1.43793e+06	980289	723955	-0.437306	0.556313	0.954183	0.299757	DG(9:0_11:2)	DG	C23 H44 O5 N1	1.54697	414.321	--	--	-	-	-	-
POS2498	401553	370616	3127.68	42727.6	6793.32	184175	140599	3665.96	1258.38	123329	2724.57	99740.4	168165	61886.3	-1.44219	0.207638	0.954183	0.299628	Hex1Cer(d18:0_22:0+O)	Hex1Cer	C46 H92 O9 N1	9.62457	802.677	--	--	-	-	-	-
POS6072	760245	1.09475e+06	1.09438e+06	1.19983e+06	1.0979e+06	1.17895e+06	888470	1.1025e+06	1.17951e+06	1.19197e+06	1.58548e+06	1.29476e+06	1.07101e+06	1.20711e+06	0.172592	0.260688	0.954183	0.298872	TG(18:0e_14:0_16:0)	TG	C51 H104 O5 N1	16.7817	810.791	--	--	-	-	-	-
POS5216	30301.8	80842	36247	6561.18	22107.2	351523	354830	51834.5	77041.6	31573.2	658346	717221	87930.3	315141	1.84156	0.131478	0.954183	0.298807	TG(4:0_16:0_18:3)	TG	C41 H76 O6 N1	11.302	678.567	--	--	-	-	-	-
POS6229	472760	875563	65127.4	1.11763e+06	30776.2	912573	826505	29501.7	49464.7	879879	2.23429e+06	1.6376e+06	579071	942873	0.703323	0.387581	0.954183	0.298547	TG(16:1_14:0_18:3)	TG	C51 H91 O6	12.2099	799.681	--	--	-	-	-	-
POS2658	1.4314e+06	2.36255e+06	696138	3.67793e+06	665059	835901	824759	553.183	3386.75	531090	3.09806e+06	568724	1.6115e+06	837763	-0.943788	0.281753	0.954183	0.298064	Hex1Cer(m43:0)	Hex1Cer	C49 H97 O7 N1 Na1	11.547	834.716	--	--	-	-	-	-
POS581	1.51721e+06	3.35496e+06	1.16967e+06	5.71681e+06	3944.32	4.6829e+06	2.89334e+06	1.08543e+06	1.14887e+06	6419.79	3.12729e+06	2.78935e+06	2.74091e+06	1.84178e+06	-0.573555	0.408176	0.954183	0.297991	DG(25:0e)	DG	C28 H56 O4 Na1	14.7717	479.407	--	--	-	-	-	-
POS358	6.21294e+06	5.77252e+06	8.32425e+06	1.30779e+07	8.39209e+06	9.76105e+06	8.68229e+06	7.81283e+06	8.25629e+06	8.23725e+06	8.14883e+06	8.3048e+06	8.59013e+06	8.24038e+06	-0.0599694	0.754777	0.955562	0.297847	Cer(m19:0_23:2)	Cer	C42 H82 O2 N1	13.4456	632.634	--	--	-	-	-	-
POS4780	85875	22243.7	1.28534e+06	84050.1	1.61649e+06	45727.8	76603.4	1.75796e+06	1.94707e+06	1.81985e+06	47932.9	73213.2	523288	953771	0.866038	0.40602	0.954183	0.297161	TG(4:0_10:4_12:3)	TG	C29 H44 O6 N1	1.59815	502.316	--	--	-	-	-	-
POS4569	191626	9193.28	1.07316e+06	165737	1.08292e+06	94260.6	315023	1.07744e+06	1.13991e+06	1.13786e+06	356505	229946	436150	709447	0.701871	0.343933	0.954183	0.297052	SM(d20:1_23:4)	SM	C48 H90 O6 N2 P1	10.463	821.653	--	--	-	-	-	-
POS301	269938	54100.4	130580	464972	134380	394464	462147	100226	134317	135523	623354	1.33928e+06	241406	465808	0.948275	0.30163	0.954183	0.296607	Cer(m36:1)+H-H2O	Cer	C36 H70 O1 N1	17.2676	532.545	--	--	-	-	-	-
POS2427	707.054	59198.1	217949	425843	242420	269720	528027	265174	268756	256937	366499	418413	202639	350634	0.791052	0.0825749	0.954183	0.296595	DG(36:0_18:0)	DG	C57 H116 O5 N1	17.437	894.885	--	--	-	-	-	-
POS3127	225893	145523	909783	364983	919215	250131	344576	903023	956481	956216	261031	632744	469255	675678	0.525965	0.30885	0.954183	0.296395	PC(10:1e_6:0)	PC	C24 H49 O7 N1 P1	1.231	494.324	--	--	-	-	-	-
POS3541	45118.2	73666.3	1.92619e+06	70969.6	1.99657e+06	72916.5	130830	3.45115e+06	1.25392e+06	1.45228e+06	285544	173212	697572	1.12449e+06	0.688856	0.530136	0.954183	0.296394	PC(38:5e)	PC	C46 H85 O7 N1 P1	13.5553	794.606	--	--	-	-	-	-
POS4116	58463.3	4292.98	1.14985e+06	79912.4	1.15541e+06	30438.7	389905	1.15213e+06	1.22313e+06	1.22544e+06	32472.7	271331	413060	715734	0.793071	0.370249	0.954183	0.295634	PE(18:1p_22:2)	PE	C45 H84 O7 N1 P1 Na1	9.6962	804.588	--	--	-	-	-	-
POS2241	1.31035e+06	1.62382e+06	1.41116e+06	2.75275e+06	469886	2.3568e+06	3.33752e+06	440949	464647	1.40431e+06	3.00984e+06	3.41447e+06	1.65413e+06	2.01195e+06	0.282526	0.601828	0.954183	0.295308	DG(20:1_18:2)	DG	C41 H78 O5 N1	11.1642	664.587	--	--	-	-	-	-
POS3182	895341	113057	992956	815943	998667	734626	769876	976430	1.03467e+06	1.03475e+06	1.19729e+06	693880	758432	951149	0.326652	0.243721	0.954183	0.295038	PC(31:0e)	PC	C39 H81 O7 N1 P1	8.69402	706.575	--	--	-	-	-	-
POS8001	3.1884e+06	4.71285e+06	8940.59	6.34867e+06	5127.63	4.42796e+06	4.19495e+06	2.7938e+06	2.97066e+06	2.98195e+06	7.39787e+06	5.95709e+06	3.11532e+06	4.38272e+06	0.492444	0.359055	0.954183	0.294898	TG(18:1_18:1_22:5)	TG	C61 H108 O6 N1	15.9241	950.817	--	--	-	-	-	-
POS8143	69288.5	1.12798e+06	296413	3.96119e+06	292896	3.5274e+06	2.9498e+06	1.08984e+06	1.14859e+06	1.14245e+06	2.78165e+06	2.30591e+06	1.54586e+06	1.90304e+06	0.299896	0.663831	0.954183	0.294748	TG(29:0_18:0_18:1)	TG	C68 H134 O6 N1	17.8941	1061.02	--	--	-	-	-	-
POS4014	978547	428455	593423	1.28423e+06	600816	1.03784e+06	608956	585212	616823	613393	348512	411594	820552	530748	-0.628566	0.0698238	0.954183	0.293727	PE(18:0_20:2)	PE	C43 H82 O8 N1 P1 Na1	9.69049	794.567	--	--	-	-	-	-
POS7210	627102	1.93679e+06	5742.78	4.85452e+06	9662.85	4.89446e+06	3.88773e+06	2527.02	85.3054	922007	5.4789e+06	3.90626e+06	2.05471e+06	2.36625e+06	0.203666	0.821032	0.975668	0.293543	TG(12:1e_19:0_22:6)	TG	C56 H97 O5	14.796	849.733	--	--	-	-	-	-
POS8376	9916.91	1.72358e+06	251175	2.00903e+06	151691	2.27728e+06	2.8031e+06	100671	169854	42770.2	153102	313911	1.07044e+06	597235	-0.84184	0.458207	0.954183	0.293227	ZyE(24:5)	ZyE	C51 H84 O2 N1	15.475	742.65	--	--	-	-	-	-
POS509	1.94575e+06	370268	1.2775e+06	1.41117e+06	1.29255e+06	1.20789e+06	647275	1.26698e+06	1.3419e+06	1.34155e+06	226634	702882	1.25086e+06	921203	-0.441324	0.267721	0.954183	0.293189	DG(20:2e)	DG	C23 H46 O4 N1	1.57838	400.342	--	--	-	-	-	-
POS7623	545802	516473	794808	2.46795e+06	113981	2.10014e+06	624850	1.12143e+06	412675	166267	318868	309430	1.08986e+06	492253	-1.14667	0.180685	0.954183	0.293144	TG(18:1_17:1_20:5)	TG	C58 H102 O6 N1	16.5437	908.77	--	--	-	-	-	-
POS6	1.94567e+06	370274	1.27748e+06	1.41122e+06	1.29253e+06	1.20523e+06	647274	1.26694e+06	1.34186e+06	1.34152e+06	226648	702864	1.2504e+06	921184	-0.44083	0.268317	0.954183	0.292946	AcCa(16:0)	AcCa	C23 H46 O4 N1	1.58095	400.342	--	--	-	-	-	-
POS8224	14185.7	413765	404338	921385	410811	650308	582608	366821	385881	383366	1.00166e+06	813714	469132	589008	0.328292	0.482074	0.954183	0.292723	TG(30:0_22:4_23:0)	TG	C78 H144 O6 Na1	17.3629	1200.09	--	--	-	-	-	-
POS6048	522754	773932	12048.6	3.0844e+06	50121.1	2.79169e+06	2.04502e+06	73781.4	59387.4	56047.7	4.13006e+06	2.35256e+06	1.20583e+06	1.45281e+06	0.268826	0.786239	0.96241	0.29203	TG(11:0_18:2_18:3)	TG	C50 H90 O6 N1	13.9239	800.676	--	--	-	-	-	-
POS1367	1.15561e+07	1.09192e+07	8.36445e+06	1.65434e+07	8.42126e+06	1.22397e+07	1.48363e+07	8.40341e+06	8.91698e+06	8.92952e+06	9.72221e+06	1.28822e+07	1.13407e+07	1.06151e+07	-0.0953926	0.665973	0.954183	0.291811	DG(32:8)	DG	C35 H53 O5	6.86999	553.389	--	--	-	-	-	-
POS4046	1.7425e+06	516180	1.95354e+06	1.69375e+06	1.99273e+06	1.74456e+06	1.55304e+06	1.99047e+06	2.11621e+06	2.12496e+06	2.17275e+06	1.12051e+06	1.60721e+06	1.84632e+06	0.200096	0.417118	0.954183	0.291805	PE(16:1p_22:3)	PE	C43 H79 O7 N1 P1	8.72337	752.559	--	--	-	-	-	-
POS6628	1.62992e+06	3.54638e+06	44901.5	8.90033e+06	24697.5	7.24772e+06	4.81414e+06	34221.6	18058.3	1.65045e+06	4.79905e+06	2.35746e+06	3.56566e+06	2.27889e+06	-0.645834	0.483998	0.954183	0.291457	TG(18:0_16:0_17:0)	TG	C54 H104 O6 Na1	14.6832	871.773	--	--	-	-	-	-
POS5130	1.63697e+06	385730	36337.3	773827	34890	561962	751357	14549.6	16266.2	17233	748888	730041	571619	379722	-0.590108	0.527569	0.954183	0.290422	TG(9:0_10:0_18:1)	TG	C40 H78 O6 N1	11.5921	668.582	--	--	-	-	-	-
POS4699	2.23147e+06	1.5102e+06	1.36291e+06	1.82986e+06	1.3571e+06	1.80384e+06	1.50365e+06	1.14655e+06	1.21189e+06	1.21037e+06	1.83654e+06	1.581e+06	1.68256e+06	1.415e+06	-0.249858	0.162359	0.954183	0.290232	ST(d18:1_25:5)+H-H2O	ST	C49 H84 O10 N1 S1	9.96482	878.581	--	--	-	-	-	-
POS6944	2.55826e+06	3.6489e+06	4.1104e+06	4.57101e+06	4.14796e+06	4.74027e+06	2.35066e+06	3.81303e+06	4.03267e+06	4.028e+06	4.99599e+06	3.93265e+06	3.9628e+06	3.85883e+06	-0.0383551	0.830745	0.981272	0.28939	TG(18:1e_16:0_18:1)	TG	C55 H108 O5 N1	16.7968	862.822	--	--	-	-	-	-
POS3358	160208	145018	2.06272e+06	0.0539885	1.30678e+06	93713.7	0.0505825	2.43017e+06	2.98494e+06	1.39583e+06	103810	136410	628073	1.17519e+06	0.903895	0.410229	0.954183	0.288366	PC(35:2e)	PC	C43 H85 O7 N1 P1	14.4661	758.606	--	--	-	-	-	-
POS3731	264143	50620.8	387742	224654	395471	243550	551939	495776	528375	530205	247632	484708	261030	473106	0.857948	0.0120354	0.65917	0.287829	PE(8:1e_12:2)	PE	C25 H46 O7 N1 P1 Na1	2.37513	526.29	--	--	-	-	-	-
POS8211	106684	971843	986032	2.64263e+06	1.01132e+06	2.13195e+06	1.20934e+06	961680	1.0096e+06	1.00036e+06	2.27759e+06	1.56632e+06	1.30841e+06	1.33748e+06	0.0317043	0.947316	0.997663	0.287785	TG(73:4)	TG	C76 H140 O6 Na1	17.2036	1172.05	--	--	-	-	-	-
POS2849	307222	97251.9	571486	350668	575331	260294	515087	540311	67714.8	570858	831354	454454	360376	496630	0.462669	0.305975	0.954183	0.287274	LPC(28:0)	LPC	C36 H75 O7 N1 P1	7.12155	664.528	--	--	-	-	-	-
POS8244	883686	218181	10567.1	346317	42199.6	402035	403148	4789.02	4034.98	4538.3	215090	331105	317164	160451	-0.983099	0.319852	0.954183	0.287104	WE(2:0_16:1)	WE	H38 C18 O2 N1	2.18049	300.29	--	--	-	-	-	-
POS4166	890513	971287	1866.11	1.01473e+06	3088.45	987776	560823	187629	3219.88	3747.7	923779	650961	644877	388360	-0.731631	0.340251	0.954183	0.28699	PE(20:3e_20:5)	PE	C45 H76 O7 N1 P1 Na1	9.79783	796.525	--	--	-	-	-	-
POS6827	44031.9	107890	2.16629e+06	198544	1.02078e+06	286140	522524	3.49182e+06	1.30366e+06	1.12087e+06	404534	64109	637279	1.15125e+06	0.853208	0.41728	0.954183	0.286028	TG(18:0_16:0_18:1)	TG	C55 H105 O6	17.846	861.791	--	--	-	-	-	-
POS2497	2.79428e+06	2.1011e+06	103516	100211	73083	1.21403e+06	2.35934e+06	1.81775e+06	1.13374e+06	1.17415e+06	925523	1.50345e+06	1.06437e+06	1.48566e+06	0.481102	0.442681	0.954183	0.285431	Hex1Cer(d18:0_22:0)	Hex1Cer	C46 H92 O8 N1	15.7378	786.682	--	--	-	-	-	-
POS2436	294783	455320	92189.5	258972	95163.4	294978	51289.1	58615.3	59967.9	58033.7	233773	76725.9	248568	89734.1	-1.46991	0.0310529	0.947557	0.28537	Hex1Cer(d19:1_16:0+O)	Hex1Cer	C41 H83 O9 N2	11.275	747.609	--	--	-	-	-	-
POS7128	806940	969358	93182.7	689117	142536	110446	209474	58711.8	33529.2	298017	577670	503564	468597	280161	-0.74209	0.336032	0.954183	0.285135	TG(19:1_16:0_18:1)	TG	C56 H105 O6	15.0757	873.791	--	--	-	-	-	-
POS3159	0.044003	0.178096	2.10297e+06	8031.65	1.71775e+06	0.0463462	0.0264073	2.62992e+06	1.66857e+06	1.59111e+06	46493.2	51349.9	638126	997907	0.645063	0.568904	0.954183	0.28473	PC(16:0_14:0)	PC	C38 H76 O8 N1 P1 Na1	12.2469	728.52	--	--	-	-	-	-
POS7062	2.34066e+07	3.4598e+07	6.15881e+06	6.29366e+07	3.0504e+06	6.76068e+07	6.11109e+07	5.80255e+06	6.03451e+06	4.79415e+06	3.52105e+07	5.93589e+07	3.29595e+07	2.87186e+07	-0.19871	0.793285	0.964952	0.283823	TG(18:0_17:0_18:0)	TG	C56 H112 O6 N1	16.935	894.848	--	--	-	-	-	-
POS3768	37525.1	4171.27	844969	122075	852204	59302.4	359855	797331	843498	842583	31829.2	368349	320041	540574	0.756236	0.333922	0.954183	0.283227	PE(23:1e)	PE	C28 H57 O7 N1 P1	2.323	550.387	--	--	-	-	-	-
POS2594	26700.7	77746.2	692902	173770	706919	120122	339328	715190	760521	763715	309874	168061	299693	509448	0.765449	0.240517	0.954183	0.282896	Hex1Cer(d19:1_24:1)	Hex1Cer	C49 H94 O8 N1	12.5265	824.697	--	--	-	-	-	-
POS1569	216722	1.38491e+06	433275	2.12164e+06	312182	2.11828e+06	398493	596912	1.0413e+06	161832	884332	332262	1.09784e+06	569188	-0.947683	0.205916	0.954183	0.282563	DG(16:0_18:1)	DG	C37 H71 O5	14.9533	595.53	--	--	-	-	-	-
POS8365	466589	563779	1.08779e+06	722748	1.09171e+06	908498	776789	1.03792e+06	1.10008e+06	1.10076e+06	918191	699154	806854	938816	0.218536	0.330102	0.954183	0.28248	WE(19:0_18:1)	WE	H76 C37 O2 N1	11.604	566.587	--	--	-	-	-	-
POS4497	1.62863e+06	16017.9	4438.64	1.35972e+06	9548	127549	1.74115e+06	4845.43	10656.6	655265	2.3122e+06	1.7845e+06	524318	1.08477e+06	1.04887	0.297464	0.954183	0.28238	SM(d39:1)	SM	C44 H90 O6 N2 P1	10.2481	773.653	--	--	-	-	-	-
POS3876	2.40892e+06	397395	1.36844e+06	1.23648e+06	1.42553e+06	1.52303e+06	815877	1.45895e+06	1.54628e+06	1.5481e+06	843786	586430	1.3933e+06	1.13324e+06	-0.298055	0.429932	0.954183	0.282054	PE(35:1p)	PE	C40 H78 O7 N1 P1 Na1	9.226	738.541	--	--	-	-	-	-
POS4317	603642	673005	686012	1.46144e+06	746124	828478	829480	746124	762887	735987	1.44187e+06	1.32831e+06	833117	974109	0.225564	0.462317	0.954183	0.281865	PIP2(22:1)	PIP2	C31 H63 O19 N1 P3	15.6783	846.32	--	--	-	-	-	-
POS5800	554770	331662	68807.6	418915	134254	337179	183685	118463	79206.8	25000.6	232628	260924	307598	149985	-1.03623	0.0849544	0.954183	0.281496	TG(45:6e)	TG	C48 H82 O5 Na1	15.0316	761.605	--	--	-	-	-	-
POS6163	531391	165330	3.70761e+06	104273	5919.01	73997.7	220789	3.72867e+06	3.41439e+06	2.17623e+06	67932.6	89895.6	764754	1.61632e+06	1.07964	0.375131	0.954183	0.281481	TG(20:3e_10:4_18:3)	TG	C51 H81 O5	14.765	773.608	--	--	-	-	-	-
POS4945	345567	847193	183893	1.41903e+06	187049	1.18742e+06	808303	947.06	75533	3075.14	245878	562607	695026	282724	-1.29767	0.140286	0.954183	0.281387	TG(6:0_10:1_18:1)	TG	C37 H70 O6 N1	9.93864	624.52	--	--	-	-	-	-
POS5352	2.98142e+06	3.97643e+06	1.76892e+06	4.16726e+06	1.76622e+06	3.96779e+06	4.32556e+06	1.63283e+06	23193.1	1657.37	2.75719e+06	5.15166e+06	3.10467e+06	2.31535e+06	-0.423211	0.445115	0.954183	0.281265	TG(12:1e_6:0_22:4)	TG	C43 H75 O5	12.2384	671.561	--	--	-	-	-	-
POS2435	894310	22161.1	1.42326e+06	442430	1.43e+06	614751	395689	1.24588e+06	1.3151e+06	1.31138e+06	1.47008e+06	336362	804485	1.01242e+06	0.331665	0.514756	0.954183	0.2812	Hex1Cer(d18:1_16:0+O)	Hex1Cer	C40 H78 O9 N1	7.70804	716.567	--	--	-	-	-	-
POS510	1.03933e+06	936797	49885.2	1.82096e+06	64153.3	1.54476e+06	1.02828e+06	55699.4	17166	53788.2	1.09929e+06	821133	909312	512559	-0.827058	0.307013	0.954183	0.28028	DG(20:2e)	DG	C23 H43 O4	12.5075	383.316	--	--	-	-	-	-
POS339	6.17948e+06	5.97197e+06	5.87107e+06	1.0081e+07	5.88092e+06	9.4153e+06	7.99387e+06	5.45485e+06	5.77165e+06	5.76562e+06	1.06789e+07	7.83254e+06	7.23329e+06	7.24958e+06	0.00324436	0.988959	0.999515	0.28027	Cer(m19:1_21:2)	Cer	C40 H76 O2 N1	11.4538	602.587	--	--	-	-	-	-
POS6619	234908	931340	475950	1.49227e+06	445855	3.93638	1.14799e+06	43847	20455.3	29775.2	2.01595e+06	1.52384e+06	596721	796977	0.417482	0.645063	0.954183	0.280175	TG(14:0e_18:1_18:4)	TG	C53 H94 O5 Na1	15.0478	833.699	--	--	-	-	-	-
POS1904	4.35007e+06	7.54644e+06	1.06612e+06	9.57138e+06	1.13998e+06	9.67888e+06	7.47057e+06	1.69725e+06	2.56692e+06	1.03539e+06	7.85123e+06	7.3726e+06	5.55881e+06	4.66566e+06	-0.252696	0.676903	0.954183	0.279883	DG(36:0e)	DG	C39 H78 O4 Na1	16.8607	633.579	--	--	-	-	-	-
POS3198	4.64721e+06	233559	2.20622e+06	190480	2.24251e+06	1.95606e+06	1.394e+06	2.11474e+06	2.22813e+06	2.21607e+06	1.33343e+06	1.21084e+06	1.91267e+06	1.74954e+06	-0.128618	0.819999	0.975232	0.279785	PC(16:0e_16:0)	PC	C40 H82 O7 N1 P1 Na1	7.97571	742.572	--	--	-	-	-	-
POS3908	776106	557869	1.88621e+06	233405	176123	0.289754	68203	437125	26805.4	186755	26048.8	50657.2	604952	132599	-2.18975	0.132141	0.954183	0.279307	PE(18:1e_18:0)	PE	C41 H83 O7 N1 P1	14.469	732.59	--	--	-	-	-	-
POS2168	1.03454e+06	2.01885e+06	932468	2.20939e+06	590368	2.04901e+06	1.79336e+06	334041	355548	625544	836563	1.91546e+06	1.47244e+06	976753	-0.59214	0.249251	0.954183	0.278965	DG(19:0_18:1)	DG	C40 H80 O5 N1	12.5618	654.603	--	--	-	-	-	-
POS1442	1.35412e+06	1.87752e+06	31842.1	4.71701e+06	73090.8	4.43904e+06	1.46587e+06	34072.2	31998.6	20031.8	3.30186e+06	1.66045e+06	2.0821e+06	1.08571e+06	-0.939399	0.342923	0.954183	0.278365	DG(12:0e_21:1)	DG	C36 H70 O4 Na1	13.8707	589.517	--	--	-	-	-	-
POS5924	947998	1.57005e+06	1.08254e+06	1.90755e+06	1.05579e+06	845970	1.22495e+06	867677	920270	922351	2.0062e+06	2.62368e+06	1.23498e+06	1.42752e+06	0.20902	0.584657	0.954183	0.277868	TG(18:2e_13:0_15:0)	TG	C49 H92 O5 Na1	13.458	783.684	--	--	-	-	-	-
POS4087	436577	37319.9	1.12876e+06	144451	1.10675e+06	229285	951881	1.03971e+06	1.11262e+06	1.12475e+06	27332.5	653688	513857	818330	0.671317	0.274455	0.954183	0.277833	PE(39:5e)	PE	C44 H81 O7 N1 P1	8.90641	766.575	--	--	-	-	-	-
POS6945	3092.66	10322.6	7.7094e+06	7016.73	1.56991e+07	193308	154367	2.79473e+06	2.48984e+06	7.5803e+06	73914.2	2229.58	3.93704e+06	2.18256e+06	-0.851087	0.561356	0.954183	0.276996	TG(18:0e_17:1_17:1)	TG	C55 H104 O5 Na1	17.503	867.778	--	--	-	-	-	-
POS4144	1.29199e+06	370809	2073.09	1.2113e+06	726578	968869	568248	607841	641876	640274	437815	512908	761936	568160	-0.423372	0.372002	0.954183	0.27635	PE(18:0p_22:5)	PE	C45 H81 O7 N1 P1	10.2084	778.575	--	--	-	-	-	-
POS442	1.43157e+06	2.76579e+06	1.04738e+06	3.04479e+06	7086.07	2.92738e+06	3.25851e+06	1.06615e+06	9887.92	1.14565e+06	1.27083e+06	2.29788e+06	1.87067e+06	1.50815e+06	-0.31077	0.606666	0.954183	0.276163	ChE(34:6)	ChE	C61 H104 O2 N1	15.371	882.806	--	--	-	-	-	-
POS4496	1.44901e+06	1.63665e+06	163727	2.04651e+06	64725.3	1.58855e+06	947253	383618	322863	287299	1.64871e+06	1.43006e+06	1.15819e+06	836633	-0.469211	0.460567	0.954183	0.276149	SM(d39:0)	SM	C44 H92 O6 N2 P1	15.209	775.669	--	--	-	-	-	-
POS5501	19232.1	105408	38346.1	128797	39340	263809	258528	43067.1	45627.3	45588.3	985716	406040	99155.3	297428	1.58478	0.229574	0.954183	0.27549	TG(14:0e_10:4_18:3)	TG	C45 H75 O5	9.93233	695.561	--	--	-	-	-	-
POS6566	97227.7	134202	3.57689e+06	197461	3.94648e+06	2.51669e+06	324921	3.78892e+06	3.00464e+06	3.33289e+06	235522	325475	1.74482e+06	1.8354e+06	0.0730095	0.930818	0.996801	0.275073	TG(18:0_14:0_18:3)	TG	C53 H97 O6	17.4193	829.728	--	--	-	-	-	-
POS7835	4.84537e+06	4.66707e+07	1.98039e+07	8.7043e+07	2.00532e+07	8.74018e+07	5.87375e+07	1.9312e+07	2.0459e+07	2.04648e+07	6.38977e+07	4.6232e+07	4.4303e+07	3.81838e+07	-0.214443	0.724816	0.954183	0.274652	TG(16:2e_18:0_22:6)	TG	C59 H101 O5	13.8495	889.764	--	--	-	-	-	-
POS2699	181671	169847	1.40154e+06	89132.9	658603	195208	90946.1	2.13182e+06	1.32763e+06	1.61367e+06	139452	276816	449334	930056	1.04953	0.271586	0.954183	0.274495	Hex1Cer(t16:1_20:4)	Hex1Cer	C42 H77 O9 N2	15.194	753.562	--	--	-	-	-	-
POS2556	25253.1	30680.6	58687.4	309520	57396	45456.6	875341	53671.2	17057.2	772560	23562.2	649335	87832.4	398588	2.18207	0.10221	0.954183	0.274377	Hex1Cer(d18:1_24:0+O)	Hex1Cer	C48 H94 O9 N1	10.2783	828.692	--	--	-	-	-	-
POS3804	341391	185797	350602	587692	354295	447734	712206	337224	356916	356663	914736	588242	377918	544331	0.52641	0.164369	0.954183	0.274277	PE(14:0p_18:2)	PE	C37 H71 O7 N1 P1	7.70195	672.496	--	--	-	-	-	-
POS4055	626047	103695	523963	634672	530112	729551	647031	559415	592754	592285	1.25469e+06	600163	524673	707722	0.431764	0.226264	0.954183	0.274098	PE(18:1e_20:4)	PE	C43 H79 O7 N1 P1	7.6047	752.559	--	--	-	-	-	-
POS3225	3.36402e+06	1.06934e+06	32050.3	3.87828e+06	26967.6	3.02077e+06	2.49052e+06	34198.7	46353.6	26865.5	3.16514e+06	2.39889e+06	1.89857e+06	1.36033e+06	-0.480959	0.57505	0.954183	0.273185	PC(14:1e_18:1)	PC	C40 H79 O7 N1 P1	10.1291	716.559	--	--	-	-	-	-
POS4085	169575	3423.95	785937	37153	772690	28413.9	359593	789862	861441	889393	29827.9	406957	299532	556179	0.892838	0.246519	0.954183	0.273172	PE(39:4e)	PE	C44 H82 O7 N1 P1 Na1	10.679	790.572	--	--	-	-	-	-
POS8241	19418.9	34203.9	90302.4	38528.9	46792.9	63410.8	283396	49088	60741.7	687821	218083	345733	48776.3	274144	2.49068	0.041494	0.954183	0.272849	WE(3:0_14:1)	WE	H33 C17 O2	6.668	269.248	--	--	-	-	-	-
POS4479	318036	12717.2	402348	161356	407193	194497	157908	418188	443096	442907	855641	235813	249358	425592	0.771255	0.164021	0.954183	0.271041	SM(d16:0_21:4)	SM	C42 H80 O6 N2 P1	8.01316	739.575	--	--	-	-	-	-
POS6052	1.5255e+06	1.27286e+06	195113	748476	157406	633718	909738	522806	340436	359071	802364	1.25471e+06	755511	698188	-0.113838	0.836104	0.981813	0.270916	TG(47:8e)	TG	C50 H82 O5 Na1	14.4386	785.605	--	--	-	-	-	-
POS3800	994124	203822	2.02269e+06	795635	2.0121e+06	686330	567066	1.85628e+06	1.97503e+06	1.98502e+06	1.12011e+06	525114	1.11912e+06	1.3381e+06	0.257828	0.608825	0.954183	0.269992	PE(18:1p_14:0)	PE	C37 H73 O7 N1 P1	8.63405	674.512	--	--	-	-	-	-
POS5148	482804	846169	15296.2	1.18929e+06	351196	1.27081e+06	627117	338856	25850	354007	427810	521119	692595	382460	-0.856705	0.186575	0.954183	0.269982	TG(16:2e_10:1_11:0)	TG	C40 H73 O5	15.167	633.545	--	--	-	-	-	-
POS7908	481532	159670	4.01181e+06	26422.9	99088.9	25041	33752.6	2.72607e+06	2.80055e+06	3.07903e+06	11493.9	21001.7	800595	1.44532e+06	0.852241	0.493957	0.954183	0.269955	TG(18:3e_19:0_20:5)	TG	C60 H102 O5 Na1	17.1742	925.762	--	--	-	-	-	-
POS600	1.07632e+06	2.06512e+06	2.7108e+06	3.99679e+06	1.26722e+06	3.10736e+06	2.2245e+06	3.06066e+06	4.73685e+06	1.07038e+06	3.56764e+06	1.90172e+06	2.3706e+06	2.76029e+06	0.219566	0.591435	0.954183	0.269837	DG(26:0e)	DG	C29 H58 O4 Na1	12.5103	493.423	--	--	-	-	-	-
POS2746	23667.5	11495.1	71839.7	335790	76687.2	225111	582764	16328	5692.26	363775	368219	491908	124098	304781	1.29629	0.137251	0.954183	0.269332	Hex1Cer(t44:1+O)+H-H2O	Hex1Cer	C50 H96 O9 N1	11.788	854.708	--	--	-	-	-	-
POS4053	246636	156199	336185	336630	0.00506337	275849	497703	358388	380320	380745	616668	413053	225250	441146	0.969731	0.00869169	0.573258	0.268631	PE(18:3_20:2)	PE	C43 H76 O8 N1 P1 Na1	9.297	788.52	--	--	-	-	-	-
POS7518	2.91068e+06	5.92057e+06	21092	8.44875e+06	82304.4	8.99104e+06	8.78658e+06	5382.84	2871.33	1.90607e+06	3.53069e+06	7.24655e+06	4.39574e+06	3.57969e+06	-0.296271	0.721641	0.954183	0.268453	TG(16:0e_18:1_20:5)	TG	C57 H101 O5	15.459	865.764	--	--	-	-	-	-
POS4689	16045.8	2.26213e+06	2.18436e+06	254641	2.20065e+06	28954.7	896025	2.18416e+06	2.30908e+06	2.30295e+06	1.23019e+06	685511	1.1578e+06	1.60132e+06	0.467877	0.4503	0.954183	0.268423	ST(d18:1_24:0)	ST	C48 H94 O11 N1 S1	10.4564	892.654	--	--	-	-	-	-
POS7417	2.32353e+06	3.63156e+06	21973.2	6.44997e+06	17156.5	5.47165e+06	6.17157e+06	6015.96	16535.9	35454.5	2.72092e+06	4.53641e+06	2.98597e+06	2.24782e+06	-0.409677	0.644855	0.954183	0.268395	TG(18:2e_17:0_19:1)	TG	C57 H106 O5 Na1	15.859	893.793	--	--	-	-	-	-
POS7593	4.14873e+06	4.95052e+06	3975.99	7.53671e+06	4879.75	6.80478e+06	5.72001e+06	6259.43	2493.83	2.49791e+06	5.29443e+06	5.95857e+06	3.90827e+06	3.24661e+06	-0.267594	0.714086	0.954183	0.268228	TG(18:0e_18:1_19:1)	TG	C58 H110 O5 Na1	15.2053	909.825	--	--	-	-	-	-
POS7907	32620.1	902989	35966.8	105604	16122.4	67198.1	15353.9	13047.1	19307.3	30736.9	10951.3	84673.5	193417	29011.7	-2.73701	0.276918	0.954183	0.266897	TG(57:8e)	TG	C60 H102 O5 Na1	6.65	925.762	--	--	-	-	-	-
POS7603	2.05054e+07	2.92242e+07	1.36871e+07	3.5891e+07	209943	3.2787e+07	2.63133e+07	1.27099e+07	208595	216201	4.37128e+07	3.17259e+07	2.20508e+07	1.91478e+07	-0.203653	0.756039	0.955562	0.266359	TG(19:1_18:1_18:2)	TG	C58 H108 O6 N1	16.248	914.817	--	--	-	-	-	-
POS8151	103385	680278	536069	891505	547731	343975	831476	554965	590634	593704	669683	800471	517157	673489	0.381052	0.224624	0.954183	0.265655	TG(29:0_18:2_18:2)	TG	C68 H125 O6	17.744	1037.95	--	--	-	-	-	-
POS5759	1.56674e+08	2.76802e+08	4.28819e+06	3.06832e+08	5.3931e+06	2.80663e+08	2.17625e+08	1.72726e+06	1.09851e+06	6.47369e+07	5.64399e+08	1.86614e+08	1.71775e+08	1.727e+08	0.00774477	0.993066	0.999515	0.265596	TG(15:0_12:0_18:1)	TG	C48 H94 O6 N1	15.2705	780.708	--	--	-	-	-	-
POS7061	173226	1.56732e+06	40553.6	422766	63462.2	916081	288277	384383	12786.6	387205	2.54417e+06	1.81976e+06	530567	906096	0.772129	0.456786	0.954183	0.265524	TG(18:0_16:0_19:0)	TG	C56 H108 O6 Na1	15.28	899.804	--	--	-	-	-	-
POS6051	482557	546644	25782.5	608656	13186.2	120662	346691	15092.9	6978.02	9260.53	154585	321743	299581	142392	-1.07308	0.253699	0.954183	0.265236	TG(16:0_11:4_20:2)	TG	C50 H84 O6 Na1	11.8089	803.616	--	--	-	-	-	-
POS3458	184559	600239	199903	156158	197480	111819	110052	100178	105232	104855	37072.9	100775	241693	93027.4	-1.37745	0.0717391	0.954183	0.264954	PC(36:9)	PC	C44 H71 O8 N1 P1	5.22754	772.491	--	--	-	-	-	-
POS415	545206	1.31705e+06	1.00706e+06	2.27061e+06	1.01838e+06	1.8626e+06	1.8969e+06	977566	1.03191e+06	1.02804e+06	1.99905e+06	1.91712e+06	1.33682e+06	1.4751e+06	0.142009	0.684513	0.954183	0.264297	CerG2GNAc1(d41:2+O)	CerG2GNAc1	C61 H112 O19 N2 Na1	8.48376	1199.78	--	--	-	-	-	-
POS5052	557552	472791	326748	424210	320960	391589	325947	196205	205696	204174	245642	422071	415642	266622	-0.640542	0.0170442	0.803661	0.264155	TG(4:0_10:2_22:0)	TG	C39 H71 O6	8.28538	635.525	--	--	-	-	-	-
POS5595	2.18856e+06	1.83909e+06	1.20682e+06	1.48504e+06	622007	1.82007e+06	1.70984e+06	3.36098e+06	3.51787e+06	1.81677e+06	2.27842e+06	2.45347e+06	1.52693e+06	2.52289e+06	0.724444	0.0272839	0.896592	0.264075	TG(16:0_12:0_16:0)	TG	C47 H90 O6 Na1	15.0798	773.663	--	--	-	-	-	-
POS391	576212	209848	46194.6	4.6112e+06	174754	734334	408695	111332	151770	4971.74	158225	407701	1.05876e+06	207116	-2.35386	0.265235	0.954183	0.263934	Cer(t34:0+2O)	Cer	C34 H73 O6 N2	9.364	605.546	--	--	-	-	-	-
POS6366	297158	552390	342379	2.02659e+06	346572	824370	2.97656e+06	328838	347196	346043	406505	2.39446e+06	731576	1.13327e+06	0.631409	0.494034	0.954183	0.263515	TG(12:1e_17:0_20:5)	TG	C52 H91 O5	12.231	795.686	--	--	-	-	-	-
POS3521	904622	184636	1.76259e+06	859579	1.80002e+06	830975	1.01544e+06	1.82387e+06	1.94039e+06	1.94963e+06	731807	547991	1.05707e+06	1.33485e+06	0.33661	0.463983	0.954183	0.263307	PC(20:3e_18:0)	PC	C46 H89 O7 N1 P1	10.29	798.637	--	--	-	-	-	-
POS3866	540220	76369.9	641285	544703	648269	475897	386028	663764	702918	702183	878696	448588	487791	630363	0.36992	0.239976	0.954183	0.262583	PE(12:0p_23:0)	PE	C40 H81 O7 N1 P1	9.10872	718.575	--	--	-	-	-	-
POS770	708250	1.02533e+06	581960	1.17015e+06	586593	1.0027e+06	810930	537616	567528	565687	285556	904021	845829	611890	-0.467095	0.117292	0.954183	0.261526	DG(28:4)	DG	C31 H53 O5	6.568	505.389	--	--	-	-	-	-
POS7888	65860.5	155676	1.28863e+06	139649	1.36705e+06	247668	165706	1.63734e+06	2.38476e+06	802772	235014	180832	544089	901072	0.727799	0.447607	0.954183	0.261364	TG(18:0_17:0_22:5)	TG	C60 H110 O6 N1	17.7747	940.833	--	--	-	-	-	-
POS2473	1.35464e+06	2.59769e+06	136353	3.53356e+06	201305	3.50881e+06	3.13147e+06	100669	28874.1	54244.6	2.14098e+06	2.42401e+06	1.88873e+06	1.31338e+06	-0.524134	0.516574	0.954183	0.261144	Hex1Cer(d38:1)+H-H2O	Hex1Cer	C44 H84 O7 N1	14.845	738.624	--	--	-	-	-	-
POS7208	366382	661483	370505	1.13019e+06	501579	3.12588e+06	3.26671e+06	184062	239209	18417.5	1.77616e+06	2.63911e+06	1.026e+06	1.35394e+06	0.400132	0.658748	0.954183	0.261009	TG(15:0_18:2_20:5)	TG	C56 H98 O6 N1	15.2992	880.739	--	--	-	-	-	-
POS2357	1.42612e+06	3.99518e+06	33355.9	7.21994e+06	34384.4	6.51749e+06	6.38319e+06	147257	315665	176124	7.26491e+06	7.11871e+06	3.20441e+06	3.56764e+06	0.154912	0.858917	0.985839	0.260454	DG(40:3e)	DG	C43 H81 O4	17.0919	661.613	--	--	-	-	-	-
POS4712	17209.3	2.18341e+06	2.10259e+06	320691	2.13953e+06	45340.1	826972	2.13153e+06	2.24782e+06	2.23638e+06	1.36406e+06	502816	1.1348e+06	1.5516e+06	0.451321	0.466509	0.954183	0.259888	ST(t18:0_24:1)+H-H2O	ST	C48 H92 O11 N1 S1	9.41965	890.639	--	--	-	-	-	-
POS4068	368131	13782.9	540839	309880	539910	198253	392345	540800	577607	582494	515233	310359	328466	486473	0.566616	0.126082	0.954183	0.259855	PE(38:7e)	PE	C43 H74 O7 N1 P1 Na1	7.798	770.51	--	--	-	-	-	-
POS7041	276445	280558	6.64904e+06	153538	6.30652e+06	73819.8	389461	3.12987e+06	5.46058e+06	2.30668e+06	100209	103236	2.28999e+06	1.915e+06	-0.257991	0.818275	0.975232	0.259526	TG(18:4_16:0_18:1)	TG	C55 H97 O6	16.6088	853.728	--	--	-	-	-	-
POS4622	1.94182e+06	1.76774e+06	41089	2.48597e+06	8980.33	2.38024e+06	2.04283e+06	47068.3	64666.5	51370.1	2.34252e+06	1.83459e+06	1.43764e+06	1.06384e+06	-0.434422	0.57664	0.954183	0.259187	SPH(d16:1)	SPH	C16 H34 O2 N1	1.12101	272.258	--	--	-	-	-	-
POS7206	1.50338e+06	3.16875e+06	36687.9	5.32907e+06	20980.5	6.16964e+06	5.73443e+06	32824.2	37480.2	1.44305e+06	6.12866e+06	5.73844e+06	2.70475e+06	3.18581e+06	0.236167	0.773555	0.958483	0.258749	TG(12:0e_19:0_22:6)	TG	C56 H99 O5	15.356	851.749	--	--	-	-	-	-
POS227	16908.2	28219	879294	165558	870893	54492	343181	760821	806911	808508	66679.4	269723	335894	509304	0.600521	0.442114	0.954183	0.258572	Cer(d18:1_24:1)	Cer	C42 H82 O3 N1	11.3337	648.629	--	--	-	-	-	-
POS172	13045.3	19971.1	800986	156100	809366	6268.39	281550	806905	854209	853285	42371.3	220636	300956	509826	0.760452	0.365623	0.954183	0.258421	Cer(d18:0_22:0)	Cer	C40 H82 O3 N1	11.7603	624.629	--	--	-	-	-	-
POS3227	170272	192269	2.15299e+06	206151	1.24649e+06	201266	368084	2.10534e+06	2.06347e+06	1.14256e+06	170593	261707	694907	1.01863e+06	0.551734	0.530421	0.954183	0.258223	PC(32:2e)	PC	C40 H79 O7 N1 P1	13.0982	716.559	--	--	-	-	-	-
POS4676	600322	390297	2495.75	368889	191740	406827	348906	2980.26	2028.15	1878.92	409944	226399	326762	165356	-0.982663	0.185943	0.954183	0.257269	SPHP(d16:1)+H-H2O	SPHP	C16 H33 O4 N1 P1	1.17371	334.214	--	--	-	-	-	-
POS2634	385555	467954	15732.7	1.6005e+06	9853.29	708726	2.73091e+06	30248	30321.2	7939.92	727723	2.30511e+06	531387	972043	0.871257	0.448736	0.954183	0.256244	Hex1Cer(m19:0_21:2)	Hex1Cer	C46 H88 O7 N1	11.3855	766.656	--	--	-	-	-	-
POS4694	14224.6	2.17603e+06	2.10302e+06	320979	2.13929e+06	42500.5	824157	2.13179e+06	2.24878e+06	2.23806e+06	1.33034e+06	493199	1.13267e+06	1.54439e+06	0.447304	0.472743	0.954183	0.256221	ST(d18:1_24:1)	ST	C48 H92 O11 N1 S1	9.42254	890.639	--	--	-	-	-	-
POS2428	547118	1.32326e+06	1.01165e+06	2.28287e+06	1.02347e+06	1.87038e+06	1.8923e+06	974107	1.02776e+06	1.02348e+06	1.99058e+06	1.90229e+06	1.34312e+06	1.46842e+06	0.128671	0.712839	0.954183	0.255996	GM3(m40:3)+H-H2O	GM3	C63 H111 O19 N2	8.47935	1199.78	--	--	-	-	-	-
POS4480	2.96254e+06	5.65185e+06	242040	6.98152e+06	126391	6.65551e+06	7.42637e+06	256431	240336	109177	1.03028e+07	8.23544e+06	3.76998e+06	4.42843e+06	0.23224	0.781468	0.959319	0.255721	SM(d37:4)	SM	C42 H80 O6 N2 P1	12.7795	739.575	--	--	-	-	-	-
POS3	421445	117492	86144.1	180558	137513	206361	111650	103122	49431.7	75446.6	62892	86540	191586	81513.8	-1.23287	0.05299	0.954183	0.254801	AcCa(14:1)	AcCa	C21 H40 O4 N1	1.0655	370.295	--	--	-	-	-	-
POS2225	2.64567e+06	5.71874e+06	405230	8.7624e+06	373159	8.00688e+06	8.49153e+06	950831	1.72502e+06	454900	8.71126e+06	9.33869e+06	4.31868e+06	4.94537e+06	0.195489	0.792599	0.964668	0.254563	DG(38:1e)	DG	C41 H80 O4 Na1	16.895	659.595	--	--	-	-	-	-
POS4729	5266.67	12202.3	957455	50032.5	1.06736e+06	43416.2	45706	1.04724e+06	2.00828e+06	857722	74863.5	64691.8	355956	683085	0.940365	0.411874	0.954183	0.253924	TG(6:0_6:0_10:1)	TG	C25 H48 O6 N1	3.93501	458.348	--	--	-	-	-	-
POS4096	302785	271443	16129.9	889241	11241.6	416377	2.9678e+06	15686.1	5337.21	7069.55	141085	1.98175e+06	317870	853121	1.42431	0.349244	0.954183	0.253645	PE(18:0p_22:1)	PE	C45 H89 O7 N1 P1	12.8029	786.637	--	--	-	-	-	-
POS8109	233368	280981	360887	792906	420149	626314	479404	363388	355800	329764	1.12479e+06	665798	452434	553157	0.289983	0.525328	0.954183	0.253318	TG(18:1_20:4_24:0)	TG	C65 H120 O6 N1	17.0428	1010.91	--	--	-	-	-	-
POS8200	180339	1.45609e+06	1.41677e+06	3.43825e+06	1.46878e+06	2.97751e+06	2.24524e+06	1.30989e+06	1.36231e+06	1.33752e+06	2.2787e+06	2.1492e+06	1.82296e+06	1.78048e+06	-0.034016	0.937067	0.996801	0.253163	TG(29:1_18:2_24:2)	TG	C74 H135 O6	17.1472	1120.03	--	--	-	-	-	-
POS2411	1.62822e+06	1.97076e+06	58699.1	1.61119e+06	124894	1.43337e+06	1.9854e+06	213116	132421	33348.7	1.4896e+06	1.86604e+06	1.13786e+06	953321	-0.255284	0.72309	0.954183	0.252993	DG(41:6)	DG	C44 H74 O5 Na1	13.342	705.543	--	--	-	-	-	-
POS5863	413538	561544	447099	820585	456878	713471	1.19604e+06	453729	476569	472137	1.30346e+06	793301	568853	782539	0.460108	0.239674	0.954183	0.252603	TG(16:0_14:0_16:1)	TG	C49 H93 O6	13.4799	777.697	--	--	-	-	-	-
POS3877	3.34756e+06	1.05848e+06	31702	3.82867e+06	26684.6	3.02366e+06	2.56598e+06	35224.1	47819.7	27750.7	3.2797e+06	2.40633e+06	1.88613e+06	1.3938e+06	-0.436404	0.610233	0.954183	0.252451	PE(18:1p_17:0)	PE	C40 H79 O7 N1 P1	10.1341	716.559	--	--	-	-	-	-
POS7994	67497.1	6402.44	130166	34.6753	158603	194244	342854	134126	106418	3.20762e+06	84920.4	8146.76	92824.6	647347	2.80196	0.307017	0.954183	0.251966	TG(20:0e_18:0_20:5)	TG	C61 H111 O5	17.578	923.843	--	--	-	-	-	-
POS5268	88688.5	157649	248755	266931	249820	247674	335079	226779	239004	237788	330692	391969	209920	293552	0.483778	0.0642875	0.954183	0.251847	TG(18:0e_9:0_12:3)	TG	C42 H80 O5 N1	12.1969	678.603	--	--	-	-	-	-
POS2690	3408.42	30492.6	156796	39138.5	158969	0.198101	55376.7	142195	149402	148214	785711	36840.5	64800.9	219623	1.76094	0.22201	0.954183	0.251764	Hex1Cer(t18:0_18:1)+H-H2O	Hex1Cer	C42 H80 O8 N1	7.21935	726.588	--	--	-	-	-	-
POS5793	764201	2.73064e+06	572610	3.88514e+06	573792	4.81122e+06	1.49911e+06	3088.99	463715	2515.49	6.51833e+06	4.47967e+06	2.22294e+06	2.16107e+06	-0.0407179	0.964226	0.997663	0.25145	TG(10:0_17:1_18:3)	TG	C48 H88 O6 N1	13.4076	774.661	--	--	-	-	-	-
POS608	755692	1.09901e+06	589320	1.26671e+06	588135	1.11717e+06	911440	541341	603701	585620	328591	1.02513e+06	902673	665971	-0.438744	0.169014	0.954183	0.251248	DG(8:0_18:1)	DG	C29 H58 O5 N1	6.57325	500.431	--	--	-	-	-	-
POS3373	1.4844e+06	160727	623325	401840	661265	573921	265060	719046	747959	733515	372163	233167	650913	511818	-0.346833	0.520657	0.954183	0.251212	PC(24:2_11:2)	PC	C43 H79 O8 N1 P1	9.05333	768.554	--	--	-	-	-	-
POS276	1.96634e+06	2.72334e+06	1364.82	3.48786e+06	2.07937e+06	4.32498e+06	2.87098e+06	1.91794e+06	1942.27	2.01333e+06	2.21692e+06	2.61007e+06	2.43054e+06	1.93853e+06	-0.326315	0.518139	0.954183	0.249117	Cer(m18:0_16:0)	Cer	C34 H70 O2 N1	10.0988	524.54	--	--	-	-	-	-
POS2324	87520	155776	244154	263908	245289	237942	331012	222239	233910	232387	321754	387509	205765	288135	0.48575	0.0644819	0.954183	0.249059	DG(18:3_21:0)	DG	C42 H80 O5 N1	12.2001	678.603	--	--	-	-	-	-
POS4475	247779	229271	145165	209828	145649	196666	83456.6	2503.03	132017	1173.89	136105	25426.4	195726	63446.9	-1.62521	0.00158527	0.250741	0.249015	SM(d37:1)	SM	C42 H85 O6 N2 P1 Na1	11.4848	767.604	--	--	-	-	-	-
POS2598	53247.3	115037	987090	349500	982544	317801	390478	843060	893434	894770	235819	292839	467537	591733	0.339868	0.573977	0.954183	0.248593	Hex1Cer(d43:3)	Hex1Cer	C49 H92 O8 N1	12.294	822.682	--	--	-	-	-	-
POS4711	25297.5	2.18528e+06	2.08653e+06	229023	2.10277e+06	28809.2	760594	2.08803e+06	2.20778e+06	2.20229e+06	1.20394e+06	604719	1.10962e+06	1.51122e+06	0.445653	0.48007	0.954183	0.24845	ST(t18:0_24:0)+H-H2O	ST	C48 H94 O11 N1 S1	10.467	892.654	--	--	-	-	-	-
POS514	570814	571895	4594.79	503787	5957.13	399776	404818	2971.7	14835.1	17685.7	431936	337593	342804	201640	-0.765603	0.334909	0.954183	0.248192	DG(10:0_11:2)	DG	C24 H46 O5 N1	1.31927	428.337	--	--	-	-	-	-
POS7639	340358	395722	399574	284284	406515	265289	676647	415192	440975	442111	447797	733143	348624	525978	0.593331	0.0177633	0.804774	0.247898	TG(19:1_14:3_22:5)	TG	C58 H94 O6 Na1	13.767	909.694	--	--	-	-	-	-
POS25	316524	75786.3	764914	534657	779357	377278	385435	823767	873273	873295	441637	357328	474752	625789	0.398502	0.346009	0.954183	0.247795	CL(74:1)	CL	C83 H161 O17 P2	10.301	1492.12	--	--	-	-	-	-
POS210	91824.5	79938.6	1.00291e+06	121887	1.00584e+06	18218	372264	839826	879896	870539	79555.7	313645	386769	559288	0.532118	0.491844	0.954183	0.24768	Cer(d18:0_24:0+O)	Cer	C42 H86 O4 N1	12.5662	668.655	--	--	-	-	-	-
POS4726	112350	5812.56	893006	88802.9	906316	47710.1	344848	889036	939562	937133	28920.1	237229	342333	562788	0.717191	0.384867	0.954183	0.247656	TG(6:0_6:0_10:0)	TG	C25 H46 O6 Na1	2.03108	465.319	--	--	-	-	-	-
POS7758	38633.3	60060.4	474980	312249	500219	400786	1.04099e+06	463086	479210	468032	266546	246365	297821	494038	0.730174	0.20253	0.954183	0.247067	TG(18:3e_19:0_19:1)	TG	C59 H109 O5	15.1157	897.827	--	--	-	-	-	-
POS6743	1.55451e+06	2.93433e+06	1.2057e+06	7.21037e+06	1.17746e+06	5.52339e+06	2.15327e+06	6386.22	985928	983001	5.06401e+06	1.95894e+06	3.26763e+06	1.85859e+06	-0.814036	0.289601	0.954183	0.247026	TG(16:0_17:0_18:3)	TG	C54 H99 O6	13.9829	843.744	--	--	-	-	-	-
POS2605	2.76042e+06	3.1179e+06	34853.6	1.76227e+06	134635	1.99663e+06	4.11935e+06	42707.1	25373.1	1.36329e+06	2.08644e+06	2.68356e+06	1.63445e+06	1.72012e+06	0.0737041	0.920572	0.996409	0.24643	Hex1Cer(d19:1_25:0+O)	Hex1Cer	C50 H101 O9 N2	14.832	873.75	--	--	-	-	-	-
POS4566	16333	13828.7	403948	56889.1	407284	15890.6	201779	406727	431484	431998	214341	112434	152362	299794	0.976467	0.165935	0.954183	0.246142	SM(d43:4)	SM	C48 H92 O6 N2 P1	10.807	823.669	--	--	-	-	-	-
POS5791	1.51041e+06	3.499e+06	980778	5.72315e+06	988078	2.01835e+06	2.53847e+06	930984	13456.1	4783.34	1.85602e+06	4.05153e+06	2.45329e+06	1.56587e+06	-0.647751	0.392928	0.954183	0.245238	TG(15:0_14:3_16:0)	TG	C48 H90 O6 N1	14.7467	776.676	--	--	-	-	-	-
POS4732	587328	405906	302351	290065	300392	443666	331446	1485.08	255341	5892.14	372841	313594	388285	213433	-0.863332	0.0614947	0.954183	0.245205	TG(24:1)	TG	C27 H52 O6 N1	1.5192	486.379	--	--	-	-	-	-
POS2863	1.53959e+06	104298	2.50495e+06	601286	2.53859e+06	671476	839126	2.54925e+06	2.7071e+06	2.71374e+06	606091	780430	1.3267e+06	1.69929e+06	0.357091	0.550282	0.954183	0.24513	LPC(36:1)	LPC	C44 H88 O7 N1 P1 Na1	10.641	796.619	--	--	-	-	-	-
POS2389	562884	132205	3159.66	279130	3141.32	309656	124145	17556.9	12269.4	11866.1	194313	175745	215029	89315.8	-1.26755	0.212639	0.954183	0.245109	DG(40:6e)	DG	C43 H75 O4	8.46028	655.566	--	--	-	-	-	-
POS204	2.44501e+06	2.05778e+06	5969.29	2.81781e+06	25257.7	2.67029e+06	2.66028e+06	2336.27	59807.1	0.00178636	2.69239e+06	2.56438e+06	1.67035e+06	1.32987e+06	-0.328872	0.676538	0.954183	0.244442	Cer(d18:1_23:3)	Cer	C41 H76 O3 N1	11.9315	630.582	--	--	-	-	-	-
POS2439	206060	187955	65426	22658.3	65919.9	91904.1	62922.2	4645.31	5530.57	6740.24	1852.97	35370.4	106654	19510.3	-2.45063	0.0205194	0.869608	0.244363	Hex1Cer(d18:0_18:0+O)	Hex1Cer	C42 H84 O9 N1	7.59326	746.614	--	--	-	-	-	-
POS7204	4.69004e+06	3.35076e+06	3.9132e+06	3.54173e+06	3.62127e+06	2.88615e+06	234510	1.3218e+07	1.45949e+07	3.04607e+06	3.47746e+06	2.56832e+06	3.66719e+06	6.18987e+06	0.755233	0.336974	0.954183	0.24435	TG(18:3_17:1_18:2)	TG	C56 H100 O6 N1	17.3055	882.755	--	--	-	-	-	-
POS8170	11248.9	343440	0.118177	1.31093e+06	422089	1.2013e+06	729701	410516	431362	427731	1.44774e+06	715530	548168	693764	0.339827	0.621123	0.954183	0.243961	TG(26:0_18:1_23:1)	TG	C70 H136 O6 N1	17.8916	1087.04	--	--	-	-	-	-
POS8	544449	100604	4619.77	201155	1392.65	211703	119427	97456.5	1573.42	1320.31	136446	119846	177321	79344.8	-1.16015	0.281444	0.954183	0.24388	AcCa(16:1)	AcCa	C23 H44 O4 N1	1.28733	398.326	--	--	-	-	-	-
POS833	166928	2.26729e+06	6090.76	738978	8083.08	435175	894418	9789.77	0.0269144	3270.82	328127	1.17322e+06	603757	401471	-0.588672	0.632099	0.954183	0.243621	DG(30:0)	DG	C33 H64 O5 Na1	8.92657	563.465	-	HMDB0094412	-	-	-	-
POS6558	36684.3	269556	464929	392471	487311	468239	389724	494772	520155	516246	440674	312866	353199	445739	0.335721	0.267299	0.954183	0.243387	TG(18:1_14:0_18:2)	TG	C53 H96 O6 Na1	12.212	851.71	--	--	-	-	-	-
POS113	127511	204219	917922	387262	1.52274e+06	382311	536502	1.5265e+06	1.62999e+06	532647	185278	506725	590328	819607	0.473415	0.501518	0.954183	0.243216	Cer(d35:1)+H-H2O	Cer	C35 H68 O2 N1	14.2094	534.524	--	--	-	-	-	-
POS4813	939418	363884	5850.53	312930	1878.48	688777	540562	1770.24	0.0215518	1787.64	565017	412559	385456	253616	-0.603923	0.505188	0.954183	0.242445	TG(6:0_10:0_14:3)	TG	C33 H57 O6	3.95288	549.415	--	--	-	-	-	-
POS4792	939418	363880	6902.89	312930	1878.48	688777	540562	1770.24	2176.31	1787.64	565017	412559	385631	253979	-0.602514	0.50542	0.954183	0.242364	TG(11:0_6:0_11:0)	TG	C31 H58 O6 Na1	3.86504	549.413	--	--	-	-	-	-
POS3827	2.6894e+06	606861	6.08514e+06	2.90313e+06	27864.5	1.78723e+06	2.75562e+06	5.52236e+06	36088.2	5.82444e+06	1.82221e+06	1.96016e+06	2.34994e+06	2.98681e+06	0.345984	0.628237	0.954183	0.24232	PE(12:0p_22:0)	PE	C39 H79 O7 N1 P1	9.7635	704.559	--	--	-	-	-	-
POS4125	380701	358441	75470.3	21085.1	85599	240239	174731	56737.4	26954.8	24971.1	217191	108206	193589	101465	-0.932014	0.224595	0.954183	0.242301	PE(40:4e)	PE	C45 H84 O7 N1 P1 Na1	12.8596	804.588	--	--	-	-	-	-
POS317	706144	585960	876097	1.04511e+06	883570	947415	1.03113e+06	838814	889752	891296	876208	1.03249e+06	840716	926616	0.140353	0.286012	0.954183	0.241065	Cer(m17:0_21:3)	Cer	C38 H72 O2 N1	10.4068	574.556	--	--	-	-	-	-
POS153	611095	519420	420423	465856	419721	654864	376831	396100	420590	421682	416782	410211	515230	407033	-0.340071	0.0251787	0.869608	0.24072	Cer(d20:0_18:0)	Cer	C38 H78 O3 N1	10.8463	596.598	--	--	-	-	-	-
POS487	411623	392792	273521	398299	305347	331738	288500	78617.2	73589.2	79682.1	329150	206556	352220	176016	-1.00077	0.00721688	0.527232	0.240427	DG(8:1e_11:2)	DG	C22 H42 O4 N1	1.34731	384.311	--	--	-	-	-	-
POS2621	1.22623e+06	5.80046e+06	34837.7	1.42495e+06	32147.5	4.07423e+06	1.08321e+06	95490.9	89736.1	1.31962e+06	4.17254e+06	3.49237e+06	2.09881e+06	1.70883e+06	-0.296563	0.749562	0.955562	0.240422	Hex1Cer(d21:1_25:0+O)	Hex1Cer	C52 H105 O9 N2	15.355	901.781	--	--	-	-	-	-
POS7892	1.66506e+06	3.75702e+06	57660.2	1.13996e+06	69730.8	2.08592e+06	3.01868e+06	44650.1	153987	729365	2.14073e+06	2.52878e+06	1.46256e+06	1.43603e+06	-0.0264069	0.973345	0.997663	0.240242	TG(17:0_18:1_22:5)	TG	C60 H108 O6 N1	16.0912	938.817	--	--	-	-	-	-
POS2780	1.39075e+06	72405.8	2.7478e+06	121268	2.75374e+06	14880.4	681192	2.78343e+06	2.96707e+06	2.98558e+06	7627.65	542066	1.18348e+06	1.66116e+06	0.489163	0.554973	0.954183	0.240049	LPC(17:1)	LPC	C25 H51 O7 N1 P1	2.44705	508.34	--	--	-	-	-	-
POS3761	73281.9	48837.6	466834	235548	75863.7	155647	219352	487192	514945	513492	169074	272513	176002	362761	1.04343	0.0693216	0.954183	0.239655	PE(22:4e)	PE	C27 H49 O7 N1 P1	1.64611	530.324	--	--	-	-	-	-
POS6626	552886	970885	1.04353e+06	2.54991e+06	1.05708e+06	2.45151e+06	1.58118e+06	916301	960788	951325	2.49514e+06	1.73326e+06	1.43763e+06	1.43967e+06	0.00203657	0.996318	0.999515	0.239591	TG(14:1e_16:0_20:5)	TG	C53 H93 O5	13.019	809.702	--	--	-	-	-	-
POS2420	21334.4	93375.8	44659.8	145539	46202.7	251673	255222	43542	45657.4	45200.4	788341	322676	100464	250106	1.31586	0.254043	0.954183	0.239446	DG(42:7)	DG	C45 H75 O5	10.0869	695.561	-	HMDB0056348	-	-	-	-
POS4451	130483	12879.9	291638	103169	295852	97893.4	133630	317377	336731	336919	383237	146370	155319	275711	0.82792	0.0894261	0.954183	0.239345	SM(d14:0_20:4)	SM	C39 H74 O6 N2 P1	6.31912	697.528	--	--	-	-	-	-
POS4817	5.70647e+06	7.25843e+06	7.08388e+06	1.22945e+07	7.09717e+06	8.5191e+06	1.1107e+07	6.78444e+06	7.20571e+06	7.22622e+06	6.48282e+06	9.7237e+06	7.99326e+06	8.08831e+06	0.0170533	0.93883	0.996831	0.239311	TG(10:0_10:2_10:2)	TG	C33 H54 O6 Na1	7.00464	569.381	--	--	-	-	-	-
POS7035	2.40577e+06	3.90104e+06	145672	4.93987e+06	621567	9.93119e+06	4.12946e+06	556935	200232	1.16801e+06	7.45004e+06	2.35631e+06	3.65752e+06	2.6435e+06	-0.468416	0.594567	0.954183	0.239197	TG(16:1_18:1_18:3)	TG	C55 H97 O6	13.5066	853.728	--	--	-	-	-	-
POS175	10658	47558	650567	121992	646451	21939.2	300920	586065	621617	622678	77139.3	214845	249861	403877	0.692791	0.357804	0.954183	0.238673	Cer(d18:0_22:0+O)	Cer	C40 H82 O4 N1	11.5381	640.624	--	--	-	-	-	-
POS1664	5.59818e+06	7.92362e+06	1.99044e+06	1.11898e+07	122596	1.10747e+07	1.45362e+07	261229	4.34192e+06	28473.2	5.48658e+06	1.06576e+07	6.31656e+06	5.88532e+06	-0.102018	0.889095	0.989119	0.238521	DG(34:2e)	DG	C37 H71 O4	12.1362	579.535	--	--	-	-	-	-
POS2183	938458	1.32065e+06	3140.42	1.23312e+06	9475.69	1.29253e+06	1.56136e+06	9950.68	814.401	261.116	507752	1.42924e+06	799562	584898	-0.451025	0.598162	0.954183	0.238499	DG(15:0_22:3)	DG	C40 H73 O5	12.502	633.545	--	--	-	-	-	-
POS4743	473544	709793	814275	1.24887e+06	930434	522657	590795	463277	496363	442037	292868	239443	783261	420797	-0.896369	0.0180848	0.804774	0.238061	TG(24:5)	TG	C27 H44 O6 N1	9.853	478.316	--	--	-	-	-	-
POS3384	383552	338563	285896	458173	280739	467607	528943	362463	390769	396319	898359	628792	369088	534274	0.533614	0.0970199	0.954183	0.23778	PC(17:1_18:4)	PC	C43 H76 O8 N1 P1 Na1	9.44612	788.52	--	--	-	-	-	-
POS5050	188271	183631	86880.9	164684	7445.4	144488	38799.7	4225.86	1746.73	7309.12	19381.4	74374.2	129234	24306.2	-2.41059	0.00672393	0.527232	0.237473	TG(8:0_10:1_18:1)	TG	C39 H74 O6 N1	7.03812	652.551	--	--	-	-	-	-
POS1459	1.69157e+06	586640	24667.1	5.16059e+06	93234	5.17815e+06	4.87802e+06	77086.4	129315	27558.4	5.18317e+06	3.83355e+06	2.12248e+06	2.35478e+06	0.149846	0.874582	0.98782	0.23676	DG(33:2e)	DG	C36 H69 O4	14.8999	565.519	--	--	-	-	-	-
POS445	1.30724e+06	330803	876825	2.25789e+06	893241	204499	1.96706e+06	732613	696074	624798	0.553215	67840	978416	681398	-0.521951	0.495156	0.954183	0.236393	ChE(36:6)	ChE	C63 H108 O2 N1	15.629	910.837	--	--	-	-	-	-
POS6356	1.35278e+06	3.26481e+06	24978.8	5.08534e+06	24083.8	4.46543e+06	3.63201e+06	83379.9	10677.6	14087.4	2.90254e+06	3.28113e+06	2.36957e+06	1.65397e+06	-0.518692	0.552099	0.954183	0.236241	TG(17:0_14:3_18:1)	TG	C52 H96 O6 N1	15.4562	830.723	--	--	-	-	-	-
POS2909	356651	76693.1	286488	34867.5	622480	351395	385390	398142	420612	713039	361553	477587	288096	459387	0.673161	0.12518	0.954183	0.236124	LPG(16:1)	LPG	C22 H44 O9 N0 P1	5.29802	483.272	--	--	-	-	-	-
POS597	846660	1.30548e+06	77097.5	1.63195e+06	69773.6	1.48059e+06	1.35652e+06	28494	69761.8	62790	698868	1.38569e+06	901925	600354	-0.587195	0.454325	0.954183	0.235887	DG(12:0e_14:0)	DG	C29 H58 O4 Na1	7.71961	493.423	--	--	-	-	-	-
POS3716	1.41467e+06	72389	2.74692e+06	121176	2.75149e+06	14862.3	680104	2.7798e+06	2.96354e+06	2.98238e+06	7619.02	541516	1.18692e+06	1.65916e+06	0.483233	0.559184	0.954183	0.235878	PE(14:0p_6:0)	PE	C25 H51 O7 N1 P1	2.43433	508.34	--	--	-	-	-	-
POS4839	50753.2	34276.4	113164	22908.2	167742	93411.8	51801.8	823401	1.77682e+06	608702	107418	66159.5	80376.1	572384	2.83215	0.104202	0.954183	0.235708	TG(18:0e_6:0_8:0)	TG	C35 H72 O5 N1	13.773	586.541	--	--	-	-	-	-
POS2829	140939	264179	8331.03	5094.28	27707.2	274675	421067	396324	456828	13329	149666	1.07459e+06	120154	418635	1.80081	0.0880589	0.954183	0.235029	LPC(20:5)	LPC	C28 H49 O7 N1 P1	2.42474	542.324	-	HMDB0010397	C04230	ko00564//Glycerophospholipid metabolism;ko05231//Choline metabolism in cancer	Cancer: overview;Lipid metabolism	Human Diseases;Metabolism
POS3480	3.02074e+06	563580	1.82783e+06	1.65206e+06	1.84677e+06	1.59247e+06	1.14758e+06	1.74598e+06	1.8479e+06	1.84672e+06	1.2883e+06	1.17504e+06	1.75058e+06	1.50859e+06	-0.214633	0.50352	0.954183	0.234927	PC(37:4e)	PC	C45 H85 O7 N1 P1	9.22861	782.606	--	--	-	-	-	-
POS5798	6475.13	25926.7	645195	66895.2	645532	19903.4	262935	636323	670663	666478	94052.7	122616	234988	408845	0.798967	0.338198	0.954183	0.234722	TG(19:1_10:4_16:1)	TG	C48 H81 O6	9.569	753.603	--	--	-	-	-	-
POS6371	950230	463110	25243.3	228182	19700.8	66029	665560	10392.5	317.249	30494.3	329087	394876	292082	238455	-0.292661	0.778176	0.958483	0.234575	TG(49:7e)	TG	C52 H88 O5 Na1	15.585	815.652	--	--	-	-	-	-
POS7824	2.18732e+06	3.37602e+06	69099.8	8.6908e+06	3218.53	3.63914e+06	8.62528e+06	2489.56	27008.1	12844.8	5.99072e+06	6.74843e+06	2.99426e+06	3.5678e+06	0.252832	0.789016	0.963668	0.234534	TG(16:2e_20:0_20:5)	TG	C59 H103 O5	15.5492	891.78	--	--	-	-	-	-
POS3916	3.96943e+06	651804	3.13079e+06	3.03013e+06	3.10838e+06	2.4589e+06	1.79426e+06	2.3635e+06	2.48404e+06	2.46794e+06	2.38067e+06	1.34408e+06	2.72491e+06	2.13908e+06	-0.349215	0.26576	0.954183	0.234529	PE(18:1_18:1)	PE	C41 H78 O8 N1 P1 Na1	8.25317	766.536	--	--	-	-	-	-
POS3588	142181	30545.8	845161	138033	854042	52226.4	377827	845699	891495	886401	98106.1	181994	343698	546920	0.670188	0.379305	0.954183	0.233902	PC(40:4e)	PC	C48 H91 O7 N1 P1	10.1583	824.653	--	--	-	-	-	-
POS8004	2.06719e+06	3.86726e+06	3.09812e+06	5.5753e+06	3.13185e+06	4.53501e+06	4.1087e+06	3.1285e+06	3.31533e+06	3.31556e+06	3.89274e+06	4.6733e+06	3.71246e+06	3.73902e+06	0.0102865	0.962999	0.997663	0.233877	TG(20:1e_18:1_20:5)	TG	C61 H107 O5	15.4924	919.811	--	--	-	-	-	-
POS2431	300877	159226	157738	474715	165294	334255	583033	364708	403138	417708	603174	395488	265351	461208	0.797517	0.0157623	0.767586	0.23364	Hex1Cer(d28:0)	Hex1Cer	C34 H71 O8 N2	8.33284	635.52	--	--	-	-	-	-
POS1250	3560.43	15991.5	25833.7	1612.78	26603.4	19753	27185	23972.6	25197.3	27461	569758	202778	15559.1	146059	3.23071	0.176085	0.954183	0.23311	DG(16:1_16:1)	DG	C35 H65 O5	12.347	565.483	--	--	-	-	-	-
POS8397	2.21788e+06	3.54509e+06	1.39829e+06	3.92495e+06	1.44218e+06	3.65961e+06	4.32252e+06	4508.9	5044.41	2.07075e+06	3.22412e+06	2.81984e+06	2.698e+06	2.07447e+06	-0.379152	0.484611	0.954183	0.232479	ZyE(32:5)	ZyE	C59 H100 O2 N1	14.5956	854.775	--	--	-	-	-	-
POS4102	54010.1	6845.29	938605	212360	943169	33692.2	271079	863304	909377	904161	31782.4	184671	364780	527396	0.531858	0.527436	0.954183	0.231655	PE(16:2e_24:0)	PE	C45 H88 O7 N1 P1 Na1	11.4171	808.619	--	--	-	-	-	-
POS8006	3405.35	10384.8	854760	69410	1.04465e+06	87472.9	3063.95	626937	858550	1.47585e+06	71418.8	60709.1	345014	516088	0.580963	0.590379	0.954183	0.231433	TG(16:1e_20:0_22:6)	TG	C61 H107 O5	17.4772	919.811	--	--	-	-	-	-
POS4305	238917	283967	181279	245486	176611	244534	150351	120098	126060	125143	132569	129491	228466	130619	-0.806618	0.000232555	0.0993477	0.230991	PI(20:2_22:1)	PI	C51 H97 O13 N1 P1	5.501	962.669	--	--	-	-	-	-
POS8232	623029	494644	99499.4	775789	33984	591854	528274	69796.5	112948	95243.4	463733	382820	436467	275469	-0.66398	0.304956	0.954183	0.230894	WE(2:0_14:2)	WE	H32 C16 O2 N1	1.06081	270.243	--	--	-	-	-	-
POS5240	132906	162677	9503.33	294212	19482.5	356859	436490	22812.9	50203.5	2362.23	1.08539e+06	487478	162607	347457	1.09545	0.331655	0.954183	0.230834	TG(12:1e_10:4_16:0)	TG	C41 H71 O5	9.89085	643.53	--	--	-	-	-	-
POS2607	612173	561962	449694	58379.1	456150	357261	153929	415723	437142	433961	332573	98161.3	415937	311915	-0.415211	0.327525	0.954183	0.230615	Hex1Cer(d18:1_26:1)	Hex1Cer	C50 H96 O8 N1	10.3954	838.713	--	--	-	-	-	-
POS6365	555683	389131	317507	423683	328723	359973	310749	334821	358530	363115	303169	271592	395783	323663	-0.290221	0.090597	0.954183	0.230577	TG(18:2_14:3_17:1)	TG	C52 H88 O6 Na1	12.93	831.647	--	--	-	-	-	-
POS8152	133825	538767	347802	537493	359098	295839	564603	363338	382184	379314	748039	546458	368804	497323	0.431327	0.175735	0.954183	0.230448	TG(27:0_18:1_20:4)	TG	C68 H123 O6	17.579	1035.93	--	--	-	-	-	-
POS5697	374639	1.44007e+06	340140	2.83213e+06	342544	2.53922e+06	1.45305e+06	307404	2556.1	324166	3.96124e+06	2.18059e+06	1.31146e+06	1.3715e+06	0.0645835	0.939856	0.996831	0.229844	TG(18:1_12:0_14:3)	TG	C47 H86 O6 N1	13.3831	760.645	--	--	-	-	-	-
POS543	398408	1.04588e+06	338218	1.96429e+06	336608	1.78934e+06	796225	284338	10046.2	299277	731825	856555	978791	496378	-0.979563	0.181653	0.954183	0.229431	DG(23:0e)	DG	C26 H52 O4 Na1	13.9289	451.376	--	--	-	-	-	-
POS8107	884531	3.17896e+06	1.45112e+06	2.11391e+06	1.40165e+06	4.90205e+06	1.8426e+06	573051	585032	565709	4.36924e+06	793439	2.32204e+06	1.45485e+06	-0.674524	0.3404	0.954183	0.22854	TG(26:0_18:1_18:3)	TG	C65 H122 O6 N1	17.0935	1012.93	--	--	-	-	-	-
POS2165	552928	1.42026e+06	994369	2.52524e+06	1.01808e+06	2.09221e+06	1.53381e+06	967325	1.01778e+06	24228.5	2.63027e+06	2.49654e+06	1.43385e+06	1.44499e+06	0.0111679	0.982902	0.997663	0.22851	DG(37:0e)	DG	C40 H80 O4 Na1	17.0033	647.595	--	--	-	-	-	-
POS1894	1.47107e+06	8.33333e+06	2.6443e+06	3.55931e+06	2.67174e+06	3.01266e+06	8.53727e+06	2.55759e+06	2.70684e+06	2.70461e+06	2.41491e+06	9.23696e+06	3.6154e+06	4.69303e+06	0.376363	0.52954	0.954183	0.228313	DG(15:0_20:5)	DG	C38 H65 O5	9.61044	601.483	--	--	-	-	-	-
POS7663	710736	187953	876612	531254	877686	467438	562306	804490	849140	846050	780787	574451	608613	736204	0.27458	0.319683	0.954183	0.228245	TG(20:5_14:3_22:6)	TG	C59 H87 O6	11.534	891.65	--	--	-	-	-	-
POS2139	42133.5	49217.7	73307.1	92474.7	74399.3	136209	127512	78762.8	83583.2	83667.2	257982	459888	77956.9	181899	1.22239	0.133776	0.954183	0.227607	DG(36:5e)	DG	C39 H72 O4 N1	10.8275	618.546	--	--	-	-	-	-
POS5138	160413	250500	32475.3	373744	18105.9	317871	110556	16601.6	6430.75	2569.7	46968.3	92356.3	192185	45913.8	-2.06549	0.0430308	0.954183	0.227115	TG(19:1_6:0_12:1)	TG	C40 H76 O6 N1	10.476	666.567	--	--	-	-	-	-
POS406	31774.5	59459.4	94435.3	187399	95764.8	166005	128398	96180.4	101763	101595	286904	450014	105806	194142	0.87569	0.198171	0.954183	0.226794	Cer(t18:1_23:3)	Cer	C41 H76 O4 N1	11.93	646.577	--	--	-	-	-	-
POS4967	331030	683303	573375	784238	581302	878421	1.09245e+06	582456	617545	617983	503217	1.39131e+06	638612	800828	0.326554	0.349606	0.954183	0.226208	TG(6:0_10:3_18:1)	TG	C37 H63 O6	8.09907	603.462	--	--	-	-	-	-
POS6899	2.29046e+06	4.2621e+06	2.68551e+06	6.8064e+06	16802.6	6.67714e+06	5.27536e+06	2.55459e+06	2.71915e+06	2.73304e+06	6.42603e+06	5.64612e+06	3.78974e+06	4.22572e+06	0.157099	0.744067	0.954183	0.226145	TG(16:0_18:1_18:1)	TG	C55 H103 O6	14.8209	859.775	--	--	-	-	-	-
POS313	602884	380873	738196	877008	738567	740854	882024	677262	715006	712555	709119	852095	679730	758010	0.157255	0.33835	0.954183	0.225845	Cer(m19:0_18:2)	Cer	C37 H72 O2 N1	10.8017	562.556	--	--	-	-	-	-
POS8166	7714.55	292639	277625	783268	289513	302365	285504	244223	254178	249947	1.04581e+06	359981	325521	406608	0.320889	0.633429	0.954183	0.225817	TG(30:1_18:1_18:2)	TG	C69 H130 O6 N1	17.459	1068.99	--	--	-	-	-	-
POS2074	97219.2	200565	4414.14	344261	5114.68	497597	703775	34871.3	58953.3	2423.83	648969	856713	191528	384284	1.00462	0.307692	0.954183	0.225657	DG(18:2_18:2)	DG	C39 H72 O5 N1	8.44501	634.541	--	--	-	-	-	-
POS5540	2.50254e+06	3.90699e+06	31709	4.92965e+06	4754.33	4.62743e+06	5.24912e+06	11041.6	0.247874	1.49665e+06	2.94722e+06	4.2547e+06	2.66718e+06	2.32646e+06	-0.19718	0.794512	0.965345	0.22489	TG(12:0_14:0_17:1)	TG	C46 H90 O6 N1	15.2379	752.676	--	--	-	-	-	-
POS8281	1.8301e+06	771909	8492.27	1.47118e+06	4069.32	1.84772e+06	1.50164e+06	4767.7	586564	7519.2	1.40043e+06	1.35055e+06	988911	808578	-0.290453	0.698033	0.954183	0.224623	WE(22:1)	WE	H46 C22 O2 N1	1.67051	356.352	--	--	-	-	-	-
POS2066	4.22497e+07	8.11822e+07	1.8488e+07	8.18632e+07	1.35593e+07	8.33525e+07	1.23796e+08	7.55837e+06	2.09181e+07	6.18878e+06	7.22162e+07	9.14306e+07	5.34492e+07	5.36846e+07	0.00634215	0.992424	0.999515	0.224453	DG(36:3e)	DG	C39 H73 O4	17.256	605.55	--	--	-	-	-	-
POS5230	4.52755e+06	6.00209e+06	14059	5.86343e+06	1876.1	5.98867e+06	6.11449e+06	13314.3	3081.67	2.09153e+06	5.77494e+06	6.90422e+06	3.73294e+06	3.4836e+06	-0.0997363	0.890266	0.989391	0.224339	TG(12:0e_6:0_20:4)	TG	C41 H73 O5	11.214	645.545	--	--	-	-	-	-
POS1784	1.20688e+06	1.90189e+06	248560	1.95832e+06	15826.1	2.04652e+06	2.44106e+06	18820.9	21320.3	252383	802204	2.21013e+06	1.22967e+06	957654	-0.36069	0.649832	0.954183	0.223956	DG(18:0_17:0)	DG	C38 H78 O5 N1	12.5125	628.587	--	--	-	-	-	-
POS8191	14528.8	110440	171737	466089	188809	400124	655329	198129	207214	204834	231753	625090	225288	353725	0.650855	0.290715	0.954183	0.223535	TG(30:1_18:0_22:2)	TG	C73 H136 O6 Na1	17.3705	1132.02	--	--	-	-	-	-
POS4248	119733	30986.9	778670	98179.2	813352	14450.2	316970	813352	848684	835395	10367.7	210990	309229	505960	0.710349	0.385204	0.954183	0.223449	PG(40:1)	PG	C46 H93 O10 N1 P1	12.4372	850.653	--	--	-	-	-	-
POS3661	1.5238e+06	2.26819e+06	3386.72	2.472e+06	0.0829461	3.17033e+06	5.29579e+06	2.06011e+06	2.17892e+06	2.17579e+06	965131	3.92008e+06	1.57295e+06	2.76597e+06	0.814311	0.183868	0.954183	0.223241	PC(44:4e)	PC	C52 H99 O7 N1 P1	15.015	880.715	--	--	-	-	-	-
POS6843	2.31125e+06	1.99988e+06	1.5617e+06	2.41349e+06	632.161	2.31151e+06	2.31559e+06	999920	1.05408e+06	1.05102e+06	2.3224e+06	1.90237e+06	1.76641e+06	1.60756e+06	-0.135945	0.736283	0.954183	0.222741	TG(52:1e)	TG	C55 H106 O5 Na1	14.095	869.793	--	--	-	-	-	-
POS2277	6.72665e+06	1.09326e+07	6.50737e+06	1.63361e+07	6.6032e+06	1.33584e+07	1.32764e+07	6.20606e+06	6.56112e+06	6.48723e+06	1.10162e+07	1.62088e+07	1.00774e+07	9.95929e+06	-0.0170063	0.962028	0.997663	0.222572	DG(18:1_20:4)	DG	C41 H74 O5 N1	10.0756	660.556	--	--	-	-	-	-
POS4155	869807	632505	395359	900405	400612	895197	786305	399007	422925	423116	668892	564542	682314	544131	-0.326482	0.268473	0.954183	0.221659	PE(22:5_18:2)	PE	C45 H76 O8 N1 P1 Na1	9.2552	812.52	--	--	-	-	-	-
POS4143	226033	159141	1.29291e+06	13382.6	1.29426e+06	13219.7	532435	1.27246e+06	1.34143e+06	1.33347e+06	44258.3	78570.8	499825	767104	0.617998	0.474578	0.954183	0.221147	PE(18:1p_22:4)	PE	C45 H81 O7 N1 P1	9.64	778.575	--	--	-	-	-	-
POS7100	558417	94237.4	4418.7	170586	176265	203811	4254.84	18690.2	3289.24	19167.5	157122	221313	201289	70639.4	-1.51072	0.161315	0.954183	0.220897	TG(20:2e_11:3_22:5)	TG	C56 H90 O5 Na1	15.325	865.668	--	--	-	-	-	-
POS2532	21813.3	90512.6	259931	238306	248629	171801	143550	248629	270776	278867	197983	256914	171832	232787	0.438008	0.205446	0.954183	0.220679	Hex1Cer(d19:1_22:1)	Hex1Cer	C47 H90 O8 N1	11.4636	796.666	--	--	-	-	-	-
POS4501	302227	24200.9	828980	111138	829282	123442	290478	814492	858385	852996	260387	227682	369878	550737	0.574312	0.38434	0.954183	0.220213	SM(d39:4)	SM	C44 H84 O6 N2 P1	9.09342	767.606	--	--	-	-	-	-
POS405	180466	212098	246317	397803	250193	403258	241611	251411	266790	267254	880799	390980	281689	383141	0.443771	0.374703	0.954183	0.220173	Cer(t16:1_25:3)	Cer	C41 H76 O4 N1	11.0464	646.577	--	--	-	-	-	-
POS6056	2.99789e+06	4.56722e+06	181209	6.63685e+06	176364	4.81665e+06	4.52837e+06	148892	30580.9	88481.6	5.30108e+06	5.08211e+06	3.22936e+06	2.52992e+06	-0.352159	0.658282	0.954183	0.220099	TG(18:0_14:0_16:0)	TG	C51 H98 O6 Na1	15.6838	829.726	--	--	-	-	-	-
POS2487	261720	720879	379895	1.76839e+06	385943	1.79043e+06	1.55823e+06	385896	408191	3056.08	1.98857e+06	1.61667e+06	884542	993437	0.167498	0.811151	0.971648	0.219687	Hex1Cer(d39:1)+H-H2O	Hex1Cer	C45 H86 O7 N1	12.788	752.64	--	--	-	-	-	-
POS4007	332015	71920	1.19086e+06	336433	1.18816e+06	200011	479152	1.04066e+06	1.09374e+06	1.08507e+06	227737	292230	553232	703099	0.345843	0.585286	0.954183	0.219423	PE(14:1e_24:0)	PE	C43 H86 O7 N1 P1 Na1	10.5675	782.603	--	--	-	-	-	-
POS2366	1.66609e+06	2.78773e+06	427818	2.78032e+06	411341	3.27005e+06	1.72344e+06	889870	1.42663e+06	427148	2.40311e+06	2.68308e+06	1.89056e+06	1.59221e+06	-0.247779	0.641989	0.954183	0.21933	DG(40:4e)	DG	C43 H79 O4	16.8798	659.597	--	--	-	-	-	-
POS2200	1.16176e+07	1.52721e+07	1.16807e+07	2.01694e+07	1.18694e+07	1.91243e+07	1.79222e+07	1.16898e+07	1.23508e+07	0.000691831	1.46046e+07	2.01332e+07	1.49556e+07	1.27834e+07	-0.226408	0.523945	0.954183	0.218699	DG(17:0_20:5)	DG	C40 H69 O5	10.6884	629.514	--	--	-	-	-	-
POS4607	485892	1.04473e+06	107136	1.6064e+06	27561.3	1.60053e+06	1.58689e+06	799731	568026	439915	3.39899e+06	493275	812042	1.21447e+06	0.580702	0.482824	0.954183	0.218681	SM(t42:1)	SM	C47 H96 O7 N2 P1	14.9329	831.695	--	--	-	-	-	-
POS4836	700190	1.48581e+06	29170.8	2.75934e+06	27453	2.34165e+06	2.42302e+06	175105	186044	50292.6	3.22706e+06	2.87329e+06	1.22393e+06	1.48914e+06	0.282949	0.739931	0.954183	0.218386	TG(10:0_10:0_12:0)	TG	C35 H70 O6 N1	10.2297	600.52	--	--	-	-	-	-
POS7138	25814.5	65783.9	116548	126951	133316	21919.6	365864	146457	267518	109872	74149.2	347692	81722.2	218592	1.41944	0.0326464	0.954183	0.218202	TG(18:0_17:1_18:1)	TG	C56 H104 O6 Na1	17.6525	895.773	--	--	-	-	-	-
POS5496	63314.4	138393	90370	226514	91220.1	251239	356351	82059.8	86787.5	86712.5	559609	398431	143509	261658	0.866548	0.216298	0.954183	0.21755	TG(12:0e_10:0_20:5)	TG	C45 H79 O5	12.1699	699.592	--	--	-	-	-	-
POS5802	1.64658e+06	1.57904e+06	1.19924e+06	1.64046e+06	1.53487e+06	1.0332e+06	1.23613e+06	2.0634e+06	1.57801e+06	1.04027e+06	1.33118e+06	886687	1.4389e+06	1.35595e+06	-0.0856601	0.689424	0.954183	0.217514	TG(20:4e_11:4_14:0)	TG	C48 H78 O5 Na1	13.5525	757.574	--	--	-	-	-	-
POS5071	348468	208565	265701	241212	270476	361755	599750	321751	342335	343133	346347	733266	282696	447764	0.663486	0.0537044	0.954183	0.216612	TG(4:0_10:2_22:1)	TG	C39 H69 O6	8.24425	633.509	--	--	-	-	-	-
POS5399	1.42077e+06	1.94576e+06	57187.5	1.69151e+06	49455.6	1.66874e+06	1.99685e+06	214943	57628.1	65193	1.54056e+06	1.90152e+06	1.13891e+06	962783	-0.242366	0.742301	0.954183	0.216366	TG(18:1e_11:2_12:3)	TG	C44 H74 O5 Na1	13.3684	705.543	--	--	-	-	-	-
POS3255	508437	702286	3.08581e+06	371943	1.86067e+06	116706	52706.5	374578	265810	156895	29150.6	41270.9	1.10764e+06	153402	-2.85211	0.0697606	0.954183	0.216008	PC(33:1e)	PC	C41 H83 O7 N1 P1	14.3132	732.59	--	--	-	-	-	-
POS2423	1.23096e+06	1.07595e+06	191896	853908	95056.3	669682	1.25699e+06	162622	101887	125061	718193	1.19658e+06	686241	593557	-0.20933	0.756502	0.955581	0.21595	DG(43:6)	DG	C46 H78 O5 Na1	14.2725	733.574	--	--	-	-	-	-
POS250	2.16198e+06	1.78822e+06	3810.87	3.01131e+06	4864.13	2.55326e+06	2.79107e+06	21819.9	39056.9	1387.79	2.12022e+06	2.6337e+06	1.58724e+06	1.26788e+06	-0.324107	0.688183	0.954183	0.215746	Cer(d43:5)	Cer	C43 H78 O3 N1	11.8716	656.598	--	--	-	-	-	-
POS2611	75214.9	46259.8	74794.4	219414	75244.2	148258	487107	75250.4	6574.02	369719	224829	367981	106531	255243	1.2606	0.0954892	0.954183	0.215002	Hex1Cer(d20:2_24:0+O)	Hex1Cer	C50 H96 O9 N1	12.1074	854.708	--	--	-	-	-	-
POS8262	312050	102303	291692	186803	142179	172717	95330.4	165262	145031	112317	18233.1	3415.76	201291	89931.4	-1.16238	0.0282184	0.899619	0.214609	WE(20:1)	WE	H42 C20 O2 N1	7.17837	328.321	--	--	-	-	-	-
POS4322	39152.5	208813	286269	456303	289804	278088	315095	346864	367973	367474	341025	284809	259738	337207	0.376574	0.203055	0.954183	0.214229	PIP2(25:3)	PIP2	C34 H61 O19 N0 P3 Na1	16.2179	889.291	--	--	-	-	-	-
POS4004	2.99635e+06	1.54368e+06	2.99643e+06	3.6311e+06	2.98434e+06	3.05493e+06	2.63195e+06	2.56239e+06	2.70708e+06	2.7017e+06	1.77796e+06	1.93883e+06	2.8678e+06	2.38665e+06	-0.264957	0.17639	0.954183	0.214067	PE(18:0_20:1)	PE	C43 H84 O8 N1 P1 Na1	10.0361	796.583	--	--	-	-	-	-
POS2629	991260	117264	1.46559e+06	451672	1.46791e+06	595089	376884	1.24283e+06	1.31022e+06	1.30499e+06	1.31467e+06	337421	848131	981170	0.210216	0.667651	0.954183	0.213815	Hex1Cer(m34:1+2O)	Hex1Cer	C40 H78 O9 N1	7.708	716.567	--	--	-	-	-	-
POS6374	9097.4	10715.7	235175	53566.2	243043	34313.6	222551	70390.4	138040	377768	180739	114557	97651.9	184007	0.914044	0.202555	0.954183	0.213809	TG(18:0_16:0_16:0)	TG	C53 H102 O6 Na1	12.436	857.757	--	--	-	-	-	-
POS5804	1.23064e+06	1.07538e+06	191912	853955	100115	669717	1.25613e+06	150365	160350	124946	717556	1.19545e+06	686953	600798	-0.193331	0.770764	0.958483	0.213598	TG(12:0e_11:4_22:5)	TG	C48 H77 O5	14.2955	733.577	--	--	-	-	-	-
POS4488	89154.9	144934	135653	74204.9	38446.6	66729.3	90890	304501	341435	183989	380970	207176	91520.5	251493	1.45835	0.0073971	0.527232	0.213043	SM(d38:2)	SM	C43 H86 O6 N2 P1	13.634	757.622	--	--	-	-	-	-
POS8395	609564	1.71851e+06	9162.27	2.64752e+06	496.123	2.53773e+06	2.66223e+06	832.724	89.0577	727481	2.96358e+06	2.93944e+06	1.25383e+06	1.54894e+06	0.304941	0.711078	0.954183	0.212955	ZyE(30:6)	ZyE	C57 H94 O2 N1	14.7394	824.728	--	--	-	-	-	-
POS577	1.53839e+06	3.79753e+06	26736.1	7.65696e+06	155985	6.31483e+06	3.90443e+06	78471.4	128088	7653.15	4.95598e+06	3.86735e+06	3.24841e+06	2.157e+06	-0.590708	0.51614	0.954183	0.212905	DG(24:3e)	DG	C27 H49 O4	13.5235	437.363	--	--	-	-	-	-
POS475	5.54832e+06	6.93159e+06	95850.2	1.37113e+07	110033	1.48393e+07	1.09313e+07	45848.9	8068.93	1509	8.82046e+06	2.13009e+07	6.87272e+06	6.85135e+06	-0.00449307	0.996195	0.999515	0.212605	DG(19:2e)	DG	C22 H40 O4 Na1	4.004	391.282	--	--	-	-	-	-
POS4082	3.14151e+06	508625	3.5979e+06	2.91967e+06	3.65837e+06	2.63088e+06	2.76618e+06	3.57326e+06	3.77787e+06	3.77033e+06	2.14971e+06	1.71908e+06	2.74283e+06	2.95941e+06	0.109644	0.724408	0.954183	0.212112	PE(39:3)	PE	C44 H82 O8 N1 P1 Na1	7.542	806.567	--	--	-	-	-	-
POS7048	1.88932e+06	4.06645e+06	3925.97	6.00281e+06	37837.8	7.26157e+06	1.09094e+07	2.36833e+06	21149.4	8987.69	4.08893e+06	8.06225e+06	3.21032e+06	4.24318e+06	0.402428	0.648964	0.954183	0.21166	TG(18:1e_16:0_18:4)	TG	C55 H99 O5	15.5278	839.749	--	--	-	-	-	-
POS7003	185381	4.64631e+06	132339	5.79426e+06	247722	5.86777e+06	2.22661e+06	703957	301681	1.08565e+06	4.78744e+06	2.20614e+06	2.8123e+06	1.88525e+06	-0.576995	0.510743	0.954183	0.21134	TG(52:4)	TG	C55 H102 O6 N1	14.699	872.77	-	HMDB0055540	-	-	-	-
POS8092	66731.1	9.62884e+06	460901	2.51213e+07	405949	1.65397e+06	1.20371e+06	358069	427948	374059	1.60474e+07	734053	6.22294e+06	3.19087e+06	-0.963648	0.542402	0.954183	0.211118	TG(28:0_16:0_18:0)	TG	C65 H130 O6 N1	17.8204	1020.99	--	--	-	-	-	-
POS2512	33047.3	12282.3	701411	126323	713277	29751.8	176226	707004	745758	742198	24469.1	132066	269349	421287	0.645328	0.460317	0.954183	0.210682	Hex1Cer(d18:2_22:0)	Hex1Cer	C46 H88 O8 N1	10.4349	782.65	--	--	-	-	-	-
POS6328	1.47398e+06	1.10665e+06	153543	641692	172049	634651	1.11571e+06	392940	246503	296085	831841	1.25903e+06	697095	690352	-0.0140235	0.98111	0.997663	0.210337	TG(20:4e_11:4_18:3)	TG	C52 H81 O5	14.444	785.608	--	--	-	-	-	-
POS3720	71262.4	46896.6	394723	191669	2658.3	136138	183075	403004	425281	423478	147132	227148	140558	301520	1.10109	0.0667293	0.954183	0.209657	PE(10:1e_10:0)	PE	C25 H50 O7 N1 P1 Na1	1.64455	530.322	--	--	-	-	-	-
POS7060	1.67731e+06	1.74847e+06	46899.5	1.60902e+06	80159.8	1.19716e+06	1.61863e+06	306284	156161	388880	1.82835e+06	1.52845e+06	1.05984e+06	971125	-0.126111	0.84763	0.983214	0.209107	TG(18:1_12:2_22:5)	TG	C55 H94 O6 N1	15.528	864.708	--	--	-	-	-	-
POS4477	3.76823e+06	3.79151e+06	7038.09	3.58707e+06	5794.13	2.24322e+06	3.57258e+06	866540	2.66862e+06	498336	2.99908e+06	4.38374e+06	2.23381e+06	2.49815e+06	0.161353	0.790623	0.964668	0.209069	SM(d18:1_19:0)	SM	C42 H86 O6 N2 P1	14.355	745.622	--	--	-	-	-	-
POS2383	845466	1.28489e+06	1.0539e+06	1.5439e+06	1.06915e+06	1.57658e+06	1.91156e+06	791569	808444	779403	1.53911e+06	2.19549e+06	1.22898e+06	1.3376e+06	0.12218	0.710272	0.954183	0.208629	DG(40:6)	DG	C43 H73 O5	11.4483	669.545	-	HMDB0056346	-	-	-	-
POS3454	1.14957e+06	271497	1.07906e+06	1.10063e+06	1.09532e+06	1.04269e+06	835484	1.09324e+06	1.15559e+06	1.15258e+06	1.47358e+06	748424	956461	1.07648e+06	0.170546	0.505209	0.954183	0.208365	PC(14:1e_22:5)	PC	C44 H79 O7 N1 P1	9.07403	764.559	--	--	-	-	-	-
POS7198	2.91321e+06	1.62877e+07	8725.71	1.90713e+07	7301.95	1.77271e+07	1.38222e+07	4621.37	1148.11	2.33581e+06	1.90771e+07	1.05777e+07	9.33588e+06	7.63643e+06	-0.289888	0.741173	0.954183	0.207853	TG(12:1e_18:4_23:0)	TG	C56 H101 O5	13.8603	853.764	--	--	-	-	-	-
POS3757	4216.6	1596.23	362096	25799.5	366400	5510.38	167514	426764	455615	458468	0.0287315	147149	127603	275918	1.11258	0.206271	0.954183	0.207741	PE(22:3e)	PE	C27 H51 O7 N1 P1	2.05503	532.34	--	--	-	-	-	-
POS6845	861486	1.25618e+06	780909	1.35422e+06	2633.66	1.34231e+06	1.55973e+06	631769	655816	643061	460252	1.01308e+06	932955	827285	-0.173423	0.701367	0.954183	0.20744	TG(14:0e_17:0_21:1)	TG	C55 H106 O5 Na1	15.43	869.793	--	--	-	-	-	-
POS8206	11677.5	217230	348814	417598	338491	470344	435653	300366	321323	324840	306731	429162	300692	353013	0.231431	0.484787	0.954183	0.20713	TG(72:4)	TG	C75 H138 O6 Na1	17.498	1158.04	--	--	-	-	-	-
POS8070	2.4779e+06	7.64586e+06	8.31179e+06	1.03205e+07	8.50644e+06	1.02035e+07	9.25898e+06	6.93975e+06	7.28234e+06	7.22421e+06	4.61937e+06	8.10822e+06	7.91099e+06	7.23881e+06	-0.128105	0.62387	0.954183	0.20696	TG(18:0e_20:2_22:5)	TG	C63 H111 O5	15.2515	947.843	--	--	-	-	-	-
POS7626	907989	1.77395e+06	995907	1.6021e+06	981937	751945	1.30175e+06	879153	925689	919583	1.11651e+06	830670	1.16897e+06	995561	-0.231658	0.369224	0.954183	0.206637	TG(15:0_20:3_20:5)	TG	C58 H96 O6 Na1	14.0409	911.71	--	--	-	-	-	-
POS8462	1.64026e+06	2.25039e+06	2.01269e+06	1.97271e+06	2.0501e+06	2.66854e+06	1.62486e+06	2.06896e+06	2.19842e+06	2.20567e+06	1.68861e+06	1.38901e+06	2.09911e+06	1.86259e+06	-0.172472	0.258207	0.954183	0.206258	ZyE(38:6)	ZyE	C65 H110 O2 N1	15.5267	936.853	--	--	-	-	-	-
POS2381	289884	337032	261001	743707	271969	538728	878218	245333	283193	261264	428591	1.25342e+06	407054	558337	0.455918	0.438193	0.954183	0.206132	DG(18:0_22:6)	DG	C43 H76 O5 N1	10.7926	686.572	--	--	-	-	-	-
POS3613	2.48432e+06	283299	1.35191e+06	2.29736e+06	1.35864e+06	2.22136e+06	1.19776e+06	1.38512e+06	1.49143e+06	1.51825e+06	1.37053e+06	1.127e+06	1.66615e+06	1.34835e+06	-0.305323	0.380811	0.954183	0.206031	PC(18:1_22:6)	PC	C48 H83 O8 N1 P1	8.64	832.585	--	--	-	-	-	-
POS5729	209567	108905	124550	339413	114319	240976	48560.9	41098.9	42726.3	42132.6	55382.4	64368.1	189622	49044.9	-1.95095	0.00382827	0.511074	0.205539	TG(15:0_14:0_16:0)	TG	C48 H92 O6 Na1	17.9152	787.679	--	--	-	-	-	-
POS546	392940	1.09592e+06	21324.8	1.96777e+06	5398.58	2.51834e+06	1.16047e+06	299403	317375	6884.92	738780	1.11811e+06	1.00028e+06	606838	-0.721026	0.424212	0.954183	0.204077	DG(23:2e)	DG	C26 H49 O4	13.9	425.363	--	--	-	-	-	-
POS7721	609458	516356	1.05403e+06	26469.5	926413	129193	106661	344033	364669	367217	116023	117961	543652	236094	-1.20332	0.113246	0.954183	0.203679	TG(16:2e_19:0_21:0)	TG	C59 H112 O5 Na1	15.7084	923.84	--	--	-	-	-	-
POS8380	285814	341827	326082	670195	327269	662777	1.16211e+06	323951	342535	341647	597626	853815	435661	603613	0.47042	0.313466	0.954183	0.203634	ZyE(25:5)	ZyE	C52 H86 O2 N1	12.163	756.665	--	--	-	-	-	-
POS8068	776347	1.67017e+06	2.41909e+06	1.92314e+06	2.47928e+06	2.04464e+06	4.2549e+06	2.49043e+06	2.60362e+06	2.56611e+06	741807	1.08917e+06	1.88544e+06	2.29101e+06	0.281077	0.495355	0.954183	0.202782	TG(18:0e_20:1_22:5)	TG	C63 H113 O5	15.742	949.858	--	--	-	-	-	-
POS1506	6.64126e+06	1.07714e+07	18128.1	1.65132e+07	64568.6	1.56908e+07	2.13021e+07	29246	34084.3	40656	8.4084e+06	1.60533e+07	8.28322e+06	7.64462e+06	-0.115747	0.897366	0.993504	0.202737	DG(18:0_16:0)	DG	C37 H76 O5 N1	12.0237	614.572	--	--	-	-	-	-
POS2538	1.14859e+06	1.51854e+06	537.662	1.73962e+06	593539	1.45516e+06	2.71811e+06	568726	115.669	640617	2.34411e+06	2.66448e+06	1.076e+06	1.48936e+06	0.469017	0.481309	0.954183	0.202668	Hex1Cer(d41:3+O)	Hex1Cer	C47 H91 O9 N2	13.099	827.672	--	--	-	-	-	-
POS4783	455989	332175	527792	86399.7	572052	190603	260026	224066	300570	52641.7	115275	134509	360835	181181	-0.993907	0.0683167	0.954183	0.202367	TG(6:0_10:4_10:4)	TG	C29 H39 O6	2.439	483.274	--	--	-	-	-	-
POS4628	740794	224931	70677.3	598591	59561.3	504857	856859	52565	14434.1	14760.1	1.89066e+06	863915	366568	615533	0.747753	0.463481	0.954183	0.20227	SPH(d18:1)	SPH	C18 H38 O2 N1	1.4819	300.29	--	--	-	-	-	-
POS799	960082	1.50877e+06	3784.55	2.37646e+06	1.07278e+06	2.08291e+06	1.55769e+06	991825	1.04385e+06	1.03643e+06	2.5331e+06	2.27063e+06	1.33413e+06	1.57225e+06	0.236934	0.605146	0.954183	0.2021	DG(29:1e)	DG	C32 H62 O4 Na1	15.3995	533.454	--	--	-	-	-	-
POS769	723082	274812	1470.69	262642	5686.59	622009	280611	253289	267917	964.914	483742	254133	314950	256776	-0.294614	0.683683	0.954183	0.201819	DG(16:1_12:3)	DG	C31 H53 O5	4.07969	505.389	--	--	-	-	-	-
POS4140	63795.9	9971.54	13027.4	402875	14202.7	74360.4	1.06524e+06	7680.39	12018.9	4587.43	35882.3	805357	96372.1	321794	1.73945	0.300762	0.954183	0.20178	PE(40:5e)	PE	C45 H82 O7 N1 P1 Na1	11.843	802.572	--	--	-	-	-	-
POS3704	432478	312300	440251	691437	436740	657920	691417	516663	530663	63272.1	859289	930271	495188	598596	0.273607	0.479031	0.954183	0.201347	PE(18:2e)	PE	C23 H45 O7 N1 P1	1.35801	478.293	--	--	-	-	-	-
POS5349	364127	820626	417382	1.14124e+06	420810	1.21688e+06	1.67219e+06	418128	442192	441193	1.06456e+06	1.50325e+06	730177	923586	0.338999	0.507708	0.954183	0.200578	TG(4:0_16:0_20:5)	TG	C43 H73 O6	11.8956	685.54	--	--	-	-	-	-
POS4066	1.00291e+06	188015	15390.5	652895	28954.6	656928	458875	12383.3	36415.8	13329.9	710314	428739	424182	276676	-0.616486	0.488456	0.954183	0.200507	PE(18:1p_20:5)	PE	C43 H75 O7 N1 P1	8.01813	748.528	--	--	-	-	-	-
POS3132	85108.2	71347.8	1202.25	471909	170639	241500	264833	181085	192202	17118.4	157146	932146	173618	290755	0.74389	0.450698	0.954183	0.200485	PC(8:1e_10:1)	PC	C26 H50 O7 N1 P1 Na1	1.362	542.322	--	--	-	-	-	-
POS3555	1.17057e+06	49996.3	318184	249155	320372	67137	156600	257873	270059	267201	552276	79394.7	362569	263901	-0.458261	0.597691	0.954183	0.199624	PC(16:2e_22:5)	PC	C46 H81 O7 N1 P1	7.71811	790.575	--	--	-	-	-	-
POS2103	368297	58240.5	327014	276800	337855	249545	433988	353956	373893	372681	681941	183306	269625	399961	0.568904	0.136109	0.954183	0.198806	DG(36:4e)	DG	C39 H70 O4 Na1	6.6953	625.517	--	--	-	-	-	-
POS3551	1.69728e+06	49042.1	1547.8	479483	736663	560261	315896	800426	849746	849547	336379	391225	587380	590536	0.00773158	0.991046	0.999515	0.198632	PC(38:6e)	PC	C46 H83 O7 N1 P1	8.85894	792.59	--	--	-	-	-	-
POS5008	2.17771e+07	3.71526e+07	536636	6.83131e+07	511275	6.81623e+07	4.97405e+07	988619	1.21058e+06	130448	6.08391e+07	5.11037e+07	3.27422e+07	2.73355e+07	-0.260374	0.761868	0.957811	0.198357	TG(10:0_12:0_14:0)	TG	C39 H78 O6 N1	12.3712	656.582	--	--	-	-	-	-
POS5969	221951	35698.7	554149	214244	853681	287679	0.0191211	1.08586e+06	982952	587251	440369	124387	361234	536804	0.571462	0.435725	0.954183	0.198082	TG(16:0_14:0_17:0)	TG	C50 H96 O6 Na1	17.5512	815.71	--	--	-	-	-	-
POS241	9.23836e+06	6.73093e+06	17423.5	9.09598e+06	11337	9.25554e+06	9.2842e+06	8560.01	14068.7	10145.1	1.37175e+07	9.3081e+06	5.72493e+06	5.39043e+06	-0.0868559	0.91632	0.996409	0.197901	Cer(d42:5)	Cer	C42 H76 O3 N1	11.5201	642.582	--	--	-	-	-	-
POS5000	1.49112e+06	8.34261e+06	2.76595e+06	5.70638e+06	2.79735e+06	5.63101e+06	8.61385e+06	2.73389e+06	2.89497e+06	2.89363e+06	3.94048e+06	9.34055e+06	4.45574e+06	5.06956e+06	0.186197	0.713905	0.954183	0.197696	TG(12:1e_10:4_13:0)	TG	C38 H65 O5	9.689	601.483	--	--	-	-	-	-
POS2517	2.60289e+06	3.67801e+06	2.20236e+06	5.46284e+06	872.404	3.59798e+06	1.27041e+07	2.17611e+06	2.29567e+06	2.28391e+06	4.43582e+06	2.85672e+06	2.92416e+06	4.45872e+06	0.608609	0.424286	0.954183	0.197548	Hex1Cer(d22:2_18:0+O)	Hex1Cer	C46 H91 O9 N2	12.9329	815.672	--	--	-	-	-	-
POS5063	3.33254e+06	5.10582e+06	6950.52	4.99429e+06	21179.5	5.48442e+06	5.20233e+06	25690.1	31101	4021.69	4.78283e+06	6.48706e+06	3.15753e+06	2.75551e+06	-0.196481	0.809161	0.971537	0.197429	TG(12:1e_6:0_18:1)	TG	C39 H72 O5 Na1	10.2921	643.527	--	--	-	-	-	-
POS1944	2.99608e+06	5.85193e+06	117974	6.05503e+06	23225	5.31707e+06	5.9985e+06	9464.4	5195.11	132220	5.78444e+06	5.80252e+06	3.39355e+06	2.95539e+06	-0.199447	0.805199	0.971537	0.196532	DG(36:1e)	DG	C39 H76 O4 Na1	16.6487	631.564	--	--	-	-	-	-
POS393	831911	736607	500655	695695	0.0492774	786486	648764	475050	504112	505079	604707	572672	591892	551731	-0.10137	0.764125	0.957846	0.196309	Cer(t36:0)	Cer	C36 H74 O4 N1	7.90644	584.561	--	--	-	-	-	-
POS4972	480176	834918	363898	503296	361396	961350	1.23186e+06	332152	352769	353833	849114	1.73437e+06	584173	809016	0.469774	0.404284	0.954183	0.196297	TG(14:1e_9:0_11:3)	TG	C37 H68 O5 N1	8.883	606.509	--	--	-	-	-	-
POS5794	80027.5	1.61452e+06	416666	3.42345e+06	11430.4	2.9873e+06	2.11583e+06	39.0214	445339	255.447	3.51819e+06	2.46271e+06	1.42223e+06	1.42373e+06	0.00151504	0.99865	0.999515	0.195615	TG(15:0_10:0_20:4)	TG	C48 H88 O6 N1	13.9861	774.661	--	--	-	-	-	-
POS3476	7.31177e+06	938017	4.55101e+06	5.23775e+06	4.59583e+06	5.39031e+06	3.53725e+06	4.43755e+06	4.69226e+06	4.68299e+06	5.08092e+06	2.74853e+06	4.67078e+06	4.19659e+06	-0.154448	0.619013	0.954183	0.195013	PC(37:4)	PC	C45 H83 O8 N1 P1	9.24709	796.585	-	HMDB0008625	-	-	-	-
POS213	263763	243013	64422.9	12183	39722.5	157610	88314.1	48340.2	47821.2	3670.58	171374	65266.6	130119	70797.8	-0.878054	0.25912	0.954183	0.194894	Cer(d18:0_24:1)	Cer	C42 H84 O3 N1	9.75792	650.645	--	--	-	-	-	-
POS3887	1.96602e+06	456426	2.91958e+06	1.40846e+06	2.93824e+06	1.24529e+06	1.42754e+06	2.73913e+06	2.8908e+06	2.87983e+06	1.2032e+06	948835	1.82233e+06	2.01489e+06	0.144912	0.73275	0.954183	0.194718	PE(18:1p_17:1)	PE	C40 H77 O7 N1 P1	9.28847	714.543	--	--	-	-	-	-
POS1998	264613	242838	70734.6	568459	64920.1	29553	1.11819e+06	55693.5	106467	189030	244791	1.01341e+06	206853	454597	1.13598	0.270445	0.954183	0.194335	DG(36:2e)	DG	C39 H75 O4	15.7302	607.566	--	--	-	-	-	-
POS4593	105947	677227	949203	47270.2	935507	10288.1	330134	929600	993930	1.00316e+06	491542	191672	454241	656672	0.531718	0.410823	0.954183	0.193694	SM(d44:6)	SM	C49 H90 O6 N2 P1	10.0382	833.653	--	--	-	-	-	-
POS8317	580.142	24764.8	127864	173775	129114	313801	232415	129557	137115	136909	207375	288238	128317	188602	0.555636	0.282539	0.954183	0.193306	WE(2:0_25:3)	WE	H52 C27 O2 N1	5.78684	422.399	--	--	-	-	-	-
POS3219	268753	54210.5	373505	245371	351394	247361	208806	338663	370174	382877	460035	221700	256766	330376	0.363655	0.255615	0.954183	0.193004	PC(18:1_14:1)	PC	C40 H77 O8 N1 P1	8.76324	730.538	--	--	-	-	-	-
POS6546	2.39505e+06	5.44785e+06	3.16841e+06	8.21584e+06	3.15226e+06	7.79673e+06	8.66024e+06	2.77204e+06	2.93258e+06	2.93026e+06	5.51077e+06	7.5818e+06	5.02936e+06	5.06462e+06	0.010079	0.981465	0.997663	0.192894	TG(18:1e_13:0_19:1)	TG	C53 H100 O5 Na1	14.8787	839.746	--	--	-	-	-	-
POS1244	220847	467618	106310	358575	96244.5	160171	223467	89246.9	92561.5	16615.8	175976	225275	234961	137190	-0.776241	0.19207	0.954183	0.192648	DG(16:1_16:1)	DG	C35 H68 O5 N1	7.96477	582.509	--	--	-	-	-	-
POS4968	274671	595943	230919	650954	218683	483441	321881	132069	138629	137689	351410	350769	409102	238741	-0.777012	0.0908908	0.954183	0.192572	TG(4:0_11:4_19:0)	TG	C37 H66 O6 N1	9.87319	620.488	--	--	-	-	-	-
POS6277	226517	556630	158290	187819	158351	177782	402852	173850	183242	181824	133746	97001.9	244231	195419	-0.321676	0.540038	0.954183	0.191928	TG(16:0e_16:0_17:0)	TG	C52 H106 O5 N1	16.826	824.807	--	--	-	-	-	-
POS4189	87665.2	12033.3	449390	203508	453033	71143.4	165815	450073	475954	474851	140843	149216	212796	309459	0.54028	0.384835	0.954183	0.191595	PE(20:0p_22:5)	PE	C47 H85 O7 N1 P1	10.869	806.606	--	--	-	-	-	-
POS3268	1.01318e+06	132337	1.19869e+06	862366	1.21435e+06	781854	715266	1.2199e+06	1.29597e+06	1.29973e+06	808643	665263	867129	1.0008e+06	0.206831	0.528085	0.954183	0.191102	PC(33:3)	PC	C41 H77 O8 N1 P1	8.21431	742.538	-	HMDB0008198	-	-	-	-
POS7576	53163.9	129524	427464	95623.3	187140	63022.9	233096	156272	414988	450761	172083	174277	159323	266913	0.744415	0.200464	0.954183	0.190748	TG(19:1_18:0_18:1)	TG	C58 H108 O6 Na1	17.944	923.804	--	--	-	-	-	-
POS1735	670041	2.72467e+06	1.04414e+06	1.72053e+06	641014	1.5913e+06	3.76459e+06	1.00568e+06	1.07305e+06	1.06842e+06	1.84578e+06	2.69414e+06	1.39862e+06	1.90861e+06	0.448522	0.38404	0.954183	0.190566	DG(16:1_18:3)	DG	C37 H68 O5 N1	8.44433	606.509	--	--	-	-	-	-
POS2697	342537	589841	24968.3	865152	32200.7	728452	513729	12896.6	15401.3	3053.67	455618	418138	430525	236473	-0.864423	0.299913	0.954183	0.19034	Hex1Cer(t36:2)	Hex1Cer	C42 H83 O9 N2	12.3226	759.609	--	--	-	-	-	-
POS3136	46027.4	45291.4	123238	163349	124856	118032	102665	135224	143403	143381	92364.4	417827	103465	172477	0.737258	0.226179	0.954183	0.190322	PC(8:0e_12:4)	PC	C28 H50 O7 N1 P1 Na1	1.344	566.322	--	--	-	-	-	-
POS2378	1.13362e+06	1.16156e+06	426772	2.30351e+06	441542	1.81831e+06	2.20027e+06	412719	458469	436635	1.73681e+06	3.30715e+06	1.21422e+06	1.42534e+06	0.231282	0.721616	0.954183	0.190298	DG(18:1_22:5)	DG	C43 H76 O5 N1	10.1429	686.572	--	--	-	-	-	-
POS3707	25777.6	34951.2	242840	221673	246557	173995	159949	255280	270307	270000	155853	165594	157632	212831	0.433142	0.275281	0.954183	0.190027	PE(19:1)	PE	C24 H47 O8 N1 P1	1.62203	508.303	--	--	-	-	-	-
POS2622	1.12811e+07	1.34695e+07	31839.8	1.24011e+07	10021.7	1.37874e+07	1.35836e+07	5400.64	13805.5	6.28987e+06	1.60993e+07	1.60598e+07	8.49682e+06	8.67529e+06	0.0299891	0.966293	0.997663	0.189997	Hex1Cer(d21:2_25:0+O)	Hex1Cer	C52 H103 O9 N2	14.8665	899.766	--	--	-	-	-	-
POS4252	44463.2	35848.7	100430	54379.5	108059	22063.9	77771.7	148601	155428	152971	197788	88611.7	60874.1	136862	1.16882	0.00888054	0.573258	0.189641	PG(33:0_9:0)	PG	C48 H96 O10 N0 P1	14.1485	863.674	--	--	-	-	-	-
POS7878	1.99787e+06	2.72451e+06	6776.48	1.3714e+06	1.67206e+06	1.18133e+06	2.008e+06	1.66374e+06	1.75213e+06	1.7407e+06	1.08782e+06	2.02206e+06	1.49232e+06	1.71241e+06	0.198464	0.59051	0.954183	0.189263	TG(18:1_18:1_21:1)	TG	C60 H114 O6 N1	16.0762	944.864	--	--	-	-	-	-
POS3618	756405	47509.1	4113.78	234802	12876	268059	317899	119134	2915.2	125978	312662	140309	220628	169816	-0.37764	0.697855	0.954183	0.189103	PC(40:7e)	PC	C48 H85 O7 N1 P1	9.083	818.606	--	--	-	-	-	-
POS2737	7.83245e+06	6.15113e+06	3.98183e+06	2.60887e+07	2658.53	1.46402e+07	9.11696e+06	4.7213e+06	5.00755e+06	5.01275e+06	6.32931e+06	1.64045e+07	9.78284e+06	7.76539e+06	-0.333196	0.644253	0.954183	0.189093	Hex1Cer(t42:3)	Hex1Cer	C48 H93 O9 N2	13.0236	841.688	--	--	-	-	-	-
POS4430	80652.3	255880	213560	423345	220948	389610	333525	228502	244664	247712	368246	546565	263999	328202	0.314052	0.388219	0.954183	0.188993	SM(d18:1_13:0)	SM	C36 H74 O6 N2 P1	7.75428	661.528	--	--	-	-	-	-
POS382	535821	541950	1.02921e+06	1.3308e+06	1.03057e+06	934733	992223	954738	1.01137e+06	1.01165e+06	602864	1.00191e+06	900516	929127	0.0451245	0.845162	0.983214	0.188388	Cer(m20:0_23:3)	Cer	C43 H82 O2 N1	12.7296	644.634	--	--	-	-	-	-
POS5271	892102	1.91828e+06	524783	1.92171e+06	517816	2.35645e+06	1.32983e+06	527893	573644	589818	1.76058e+06	1.43813e+06	1.35519e+06	1.03665e+06	-0.386568	0.439181	0.954183	0.188375	TG(11:0_6:0_22:4)	TG	C42 H73 O6	11.9464	673.54	--	--	-	-	-	-
POS4845	200350	665475	9988.9	1.23732e+06	14324.1	929746	691545	33155.3	83851.4	1468.3	271501	501697	509533	263870	-0.949351	0.328404	0.954183	0.18823	TG(6:0_8:0_18:1)	TG	C35 H68 O6 N1	9.94406	598.504	--	--	-	-	-	-
POS8074	121453	334277	121735	1.35423e+06	134779	1.34356e+06	1.6855e+06	154541	193588	276235	987956	1.09266e+06	568338	731748	0.364597	0.655797	0.954183	0.187965	TG(26:0_17:0_18:0)	TG	C64 H128 O6 N1	17.7219	1006.97	--	--	-	-	-	-
POS8274	611895	229570	49381	356560	14313.2	398336	390660	17769.6	84858.6	25957.9	343737	299111	276676	193682	-0.514505	0.488551	0.954183	0.187728	WE(2:0_18:2)	WE	H40 C20 O2 N1	2.33226	326.305	--	--	-	-	-	-
POS3263	1.74104e+06	144071	17244.8	954405	13473.2	888598	520002	11708.1	14899.4	8226.39	1.59502e+06	565579	626473	452572	-0.469104	0.655967	0.954183	0.187066	PC(33:2e)	PC	C41 H81 O7 N1 P1	8.65437	730.575	--	--	-	-	-	-
POS384	100621	67508.6	322309	218810	336307	141467	320121	336214	350946	345573	58004.7	301555	197837	285402	0.528683	0.21037	0.954183	0.186727	Cer(m19:0_25:3)	Cer	C44 H84 O2 N1	13.3798	658.65	--	--	-	-	-	-
POS6761	9.12016e+06	1.72832e+07	1.70568e+06	2.34789e+07	1.61685e+06	2.2432e+07	2.13834e+07	1.20428e+06	990324	6.07328e+06	2.52006e+07	2.28674e+07	1.26061e+07	1.29532e+07	0.0391822	0.956138	0.997663	0.186217	TG(15:0_18:2_18:3)	TG	C54 H98 O6 N1	15.1269	856.739	--	--	-	-	-	-
POS5188	1.45356e+07	3.48786e+07	4.18891e+06	6.46299e+07	4.34563e+06	5.60466e+07	3.94095e+07	4.56329e+06	4.92307e+06	4.73172e+06	6.85235e+07	3.78067e+07	2.97709e+07	2.66596e+07	-0.159245	0.842084	0.983214	0.18535	TG(4:0_16:0_18:1)	TG	C41 H80 O6 N1	12.4703	682.598	--	--	-	-	-	-
POS550	462624	611096	2117.27	683937	219002	596918	644589	218690	231219	5480.2	185831	629507	429282	319220	-0.427378	0.484649	0.954183	0.185332	DG(10:0_14:0)	DG	C27 H52 O5 Na1	6.38123	479.371	--	--	-	-	-	-
POS5223	3.03082e+06	4.86038e+06	32817	7.00556e+06	75625.1	6.39229e+06	5.41887e+06	137329	404135	3570.44	6.39578e+06	5.24714e+06	3.56625e+06	2.93447e+06	-0.281308	0.726855	0.954183	0.184879	TG(8:0_10:0_20:4)	TG	C41 H71 O6	11.5336	659.525	--	--	-	-	-	-
POS1251	394082	357854	11030.8	360953	9005.82	424110	1.09423e+06	20253.3	49956.1	2880.82	1.33109e+06	606060	259506	517411	0.995544	0.332341	0.954183	0.184871	DG(18:1_14:1)	DG	C35 H65 O5	13.292	565.483	--	--	-	-	-	-
POS4250	61601.6	111595	76062.7	300264	77276.8	300834	444455	100368	106768	106825	378940	397427	154606	255797	0.726407	0.248554	0.954183	0.184541	PG(42:0)	PG	C48 H96 O10 N0 P1	12.3731	863.674	--	--	-	-	-	-
POS3629	1.60604e+06	262341	888025	1.00084e+06	907592	1.02814e+06	574458	923864	977119	975234	796888	553847	948831	800235	-0.245727	0.456985	0.954183	0.184414	PC(42:10)	PC	C50 H81 O8 N1 P1	7.6235	854.569	-	HMDB0008740	-	-	-	-
POS7597	2.10134e+06	2.07413e+06	57072.9	1.99818e+06	99776.2	1.70867e+06	1.35326e+06	68169.4	38148.5	964074	2.60426e+06	2.09748e+06	1.33986e+06	1.18756e+06	-0.174077	0.800752	0.969819	0.184363	TG(19:1_18:0_18:2)	TG	C58 H110 O6 N1	15.6825	916.833	--	--	-	-	-	-
POS2330	942168	2.83613e+06	904345	1.1901e+06	5480.99	1.22542e+06	2.29297e+06	4531.76	561.197	824474	846945	2.29305e+06	1.18394e+06	1.04376e+06	-0.181812	0.809615	0.971537	0.18433	DG(39:4)	DG	C42 H75 O5	12.742	659.561	--	--	-	-	-	-
POS3234	1.95922e+06	457898	2.73061e+06	1.40008e+06	2.75687e+06	1.24244e+06	1.42252e+06	2.57466e+06	2.7146e+06	2.70162e+06	1.24939e+06	950675	1.75785e+06	1.93558e+06	0.138949	0.727454	0.954183	0.184172	PC(14:1e_18:2)	PC	C40 H77 O7 N1 P1	9.25257	714.543	--	--	-	-	-	-
POS5095	620129	425589	348675	455814	357788	495456	400814	419899	443922	442044	90380.1	533387	450575	388408	-0.214196	0.42464	0.954183	0.184005	TG(20:1_6:0_10:3)	TG	C39 H67 O6	6.9835	631.493	--	--	-	-	-	-
POS4203	165024	120666	536228	68054.7	520257	49030.5	167535	542642	589524	605297	257636	112081	243210	379119	0.640449	0.319577	0.954183	0.183099	PE(43:1e)	PE	C48 H96 O7 N1 P1 Na1	11.949	852.682	--	--	-	-	-	-
POS5146	266657	428750	164263	413984	154649	278003	264400	93738.5	98543.7	98024.7	175067	317541	284384	174553	-0.70418	0.107716	0.954183	0.182693	TG(20:0e_6:0_11:3)	TG	C40 H76 O5 N1	9.8004	650.572	--	--	-	-	-	-
POS7183	264718	178702	272713	43862.4	251838	102165	27422.9	128620	155755	137850	33869.3	19104.2	185666	83770.1	-1.1482	0.053874	0.954183	0.182445	TG(15:0_14:2_24:2)	TG	C56 H101 O6	11.841	869.759	--	--	-	-	-	-
POS531	309546	345133	0.00823279	81700.3	6592.87	79287	50285.3	835.921	0.000616403	2443.65	308459	75217.5	137043	72873.5	-0.911164	0.434951	0.954183	0.182381	DG(4:0_18:2)	DG	C25 H48 O5 N1	1.37836	442.353	--	--	-	-	-	-
POS2704	1.08209e+06	715084	1.54385e+06	2.57691e+06	1.58815e+06	2.17441e+06	2.97083e+06	1.62758e+06	1.7377e+06	1.75333e+06	880968	1.65419e+06	1.61342e+06	1.77077e+06	0.134255	0.69642	0.954183	0.182368	Hex1Cer(t20:1_18:0)	Hex1Cer	C44 H89 O9 N2	12.6942	789.656	--	--	-	-	-	-
POS7632	282768	251661	357306	187267	166433	190884	125496	230277	43377.6	238593	99182.2	105238	239386	140361	-0.770203	0.0458297	0.954183	0.182307	TG(18:3e_17:0_20:5)	TG	C58 H98 O5 Na1	7.52671	897.731	--	--	-	-	-	-
POS2216	1.42295e+06	3.96444e+06	32992	7.10485e+06	33751.3	6.37999e+06	6.22832e+06	144435	310157	173335	5.99515e+06	7.02688e+06	3.1565e+06	3.31305e+06	0.0698352	0.935734	0.996801	0.181603	DG(38:0e)	DG	C41 H82 O4 Na1	17.0989	661.611	--	--	-	-	-	-
POS4493	882211	92315.3	1.01655e+06	339652	1.02824e+06	339088	440734	1.20234e+06	1.27471e+06	1.27252e+06	576312	375183	616343	856967	0.475504	0.346419	0.954183	0.181396	SM(d38:5)	SM	C43 H80 O6 N2 P1	7.75213	751.575	--	--	-	-	-	-
POS2342	150375	414389	117247	737988	41490.9	741897	586932	252462	110002	224793	834746	942441	367231	491896	0.421665	0.529653	0.954183	0.181288	DG(40:1e)	DG	C43 H84 O4 Na1	17.0751	687.626	--	--	-	-	-	-
POS4436	6893.79	8943.36	441943	38625.3	197520	32888.9	8183.76	636343	588019	371481	57649.3	80750.1	121136	290404	1.26144	0.236347	0.954183	0.181266	SM(d32:1)	SM	C37 H76 O6 N2 P1	10.8961	675.544	--	--	-	-	-	-
POS1281	2.27061e+06	5.13469e+06	14442.8	6.26703e+06	22882.5	6.32623e+06	5.69048e+06	1.99642e+06	16774.2	11217.4	8.42013e+06	6.81907e+06	3.33931e+06	3.82568e+06	0.196165	0.804525	0.971537	0.181126	DG(32:2e)	DG	C35 H66 O4 Na1	15.216	573.485	--	--	-	-	-	-
POS7103	268957	578693	7003.43	810640	275491	447424	562849	284006	307718	315529	952601	882449	398035	550859	0.468788	0.384503	0.954183	0.180819	TG(22:5_11:2_20:4)	TG	C56 H87 O6	12.7439	855.65	--	--	-	-	-	-
POS4395	1.02048e+06	2.71179e+06	1.00002e+06	2.29261e+06	995516	1.24883e+06	2.1553e+06	944867	1.00441e+06	1.00811e+06	900213	2.1665e+06	1.54487e+06	1.36323e+06	-0.180457	0.659419	0.954183	0.179809	PS(28:1_11:2)	PS	C45 H82 O10 N1 P1 Na1	8.83208	850.557	--	--	-	-	-	-
POS4458	56490.7	46862.5	49288.6	1.65384e+06	24145.9	1.43058e+06	1.55621e+06	79663	75860.9	34027	60126.6	2.09974e+06	543535	650938	0.260147	0.832277	0.981342	0.179438	SM(d35:4)	SM	C40 H76 O6 N2 P1	11.532	711.544	--	--	-	-	-	-
POS2624	94347.9	144854	276060	212959	277901	224251	254562	275497	291152	290260	216644	214015	205062	257022	0.325828	0.146922	0.954183	0.179423	Hex1Cer(d46:6)	Hex1Cer	C52 H92 O8 N1	11.603	858.682	--	--	-	-	-	-
POS3491	201082	51076.5	745401	239868	747164	170143	290010	752815	805481	814022	25808.9	246590	359123	489121	0.445715	0.504522	0.954183	0.179387	PC(37:5e)	PC	C45 H83 O7 N1 P1	9.224	780.59	--	--	-	-	-	-
POS4176	15881.4	18503	278900	25798.8	286935	81746.9	113151	340736	364626	368086	91591.9	71733.3	117961	224987	0.931536	0.210286	0.954183	0.179242	PE(18:1p_23:1)	PE	C46 H89 O7 N1 P1	12.3868	798.637	--	--	-	-	-	-
POS3858	1.40244e+06	224919	221952	13215	208537	33829.8	520911	171685	3341.45	1464.44	668178	508516	350816	312349	-0.167556	0.878123	0.98782	0.179076	PE(14:1e_20:2)	PE	C39 H75 O7 N1 P1	9.425	700.528	--	--	-	-	-	-
POS8275	627795	602874	7304.45	817688	7369.87	819858	635759	6927.29	4510.27	10052.3	755183	529202	480482	323606	-0.570243	0.474946	0.954183	0.17906	WE(2:0_18:3)	WE	H38 C20 O2 N1	1.41172	324.29	--	--	-	-	-	-
POS239	52807.1	2681.28	223015	131723	223644	7193.78	193949	220452	232582	231411	61063.6	154140	106844	182266	0.770543	0.158494	0.954183	0.178495	Cer(d20:2_22:2)	Cer	C42 H78 O3 N1	11.7347	644.598	--	--	-	-	-	-
POS4722	3.25529e+06	5.90928e+06	180298	8.89978e+06	23205.1	7.07197e+06	1.06675e+07	219098	159017	2.95679e+06	6.17289e+06	9.85516e+06	4.2233e+06	5.00507e+06	0.245018	0.753041	0.955562	0.178413	StE(32:6)	StE	C61 H102 O2 N1	15.1468	880.791	--	--	-	-	-	-
POS4675	493410	266167	0.632786	325868	258675	378072	302034	208703	218525	216110	250633	236180	287032	238698	-0.266028	0.498355	0.954183	0.178374	SPHP(d16:0)+H-H2O	SPHP	C16 H35 O4 N1 P1	1.13902	336.23	--	--	-	-	-	-
POS4716	272658	567337	7194	1.02117e+06	15816.3	430366	350576	16076.3	15802.8	7932.22	467681	288017	385756	191014	-1.01401	0.296529	0.954183	0.178223	StE(25:5)	StE	C54 H87 O2	12.224	767.67	--	--	-	-	-	-
POS4646	344390	219557	3899.15	381838	16827.8	283804	239402	6386.73	2707.97	2.49878	191115	229036	208386	111442	-0.902971	0.267781	0.954183	0.177903	SPH(d22:1)	SPH	C22 H46 O2 N1	2.77346	356.352	--	--	-	-	-	-
POS190	2.8962e+06	2.10123e+06	741665	4.35692e+06	3944.33	3.56524e+06	3.6141e+06	4775.62	5074.33	4132.98	3.85148e+06	3.27301e+06	2.27753e+06	1.79209e+06	-0.345826	0.65465	0.954183	0.177656	Cer(d40:4)	Cer	C40 H74 O3 N1	11.3891	616.566	--	--	-	-	-	-
POS8253	1.65528e+06	901934	310885	1.89341e+06	228361	1.24178e+06	1.26745e+06	174100	236518	166713	2.03994e+06	965726	1.03861e+06	808407	-0.361497	0.594213	0.954183	0.177635	WE(2:0_16:4)	WE	H32 C18 O2 N1	1.06238	294.243	--	--	-	-	-	-
POS107	430481	112037	3525.06	401556	128292	326189	213196	8642.56	1590.93	3301.86	279376	163911	233680	111670	-1.06529	0.193662	0.954183	0.176967	Cer(d18:2_16:1+2O)	Cer	C34 H67 O5 N2	8.667	583.504	--	--	-	-	-	-
POS453	163425	165450	56037	198066	29866.3	277921	5764.96	20770.3	118271	35728.3	95874.3	81868.2	148461	59712.9	-1.31397	0.0600159	0.954183	0.176912	DG(8:0e_8:0)	DG	C19 H38 O4 Na1	1.224	353.266	--	--	-	-	-	-
POS18	171145	38543.4	224976	154662	225996	135516	190429	225662	240007	240950	200634	213165	158473	218475	0.463229	0.0698564	0.954183	0.176887	AcCa(20:0)	AcCa	C27 H54 O4 N1	3.12616	456.405	--	--	-	-	-	-
POS2578	52322.3	31393.5	43836.5	17221.9	18244.9	0.319447	46810.8	1.76208e+06	33299.2	843795	20480.1	63488.7	27169.9	461659	4.08675	0.166829	0.954183	0.176659	Hex1Cer(d18:2_24:1)	Hex1Cer	C48 H90 O8 N1	15.0177	808.666	--	--	-	-	-	-
POS8173	23295.2	262493	248437	346808	253991	254876	402239	257475	274064	275540	255534	306059	231650	295152	0.34951	0.23094	0.954183	0.175367	TG(29:0_18:0_20:4)	TG	C70 H129 O6	17.8994	1065.98	--	--	-	-	-	-
POS2663	2.63851e+06	7.98241e+06	2131.11	1.15109e+07	1513.92	2.45793e+07	1.16079e+07	667.107	3681.5	1.96332e+06	2.89079e+07	2.0888e+06	7.7858e+06	7.42871e+06	-0.0677341	0.95395	0.997663	0.175148	Hex1Cer(m19:0_24:1)	Hex1Cer	C49 H96 O7 N1	12.9299	810.718	--	--	-	-	-	-
POS3274	864392	163709	609448	424358	615576	553422	515583	611157	647984	648434	1.17851e+06	487054	538484	681455	0.339713	0.33217	0.954183	0.175044	PC(33:4)	PC	C41 H75 O8 N1 P1	7.66142	740.522	-	HMDB0008231	C00157	ko00564//Glycerophospholipid metabolism;ko05231//Choline metabolism in cancer;ko01100//Metabolic pathways;ko00590//Arachidonic acid metabolism;ko00591//Linoleic acid metabolism;ko00592//alpha-Linolenic acid metabolism;ko01110//Biosynthesis of secondary metabolites;ko04723//Retrograde endocannabinoid signaling	Cancer: overview;Global and overview maps;Lipid metabolism;Nervous system	Human Diseases;Metabolism;Organismal Systems
POS4312	765765	1.65711e+06	883128	1.98246e+06	884984	1.24508e+06	2.17442e+06	944448	996246	989890	1.84034e+06	1.68401e+06	1.23642e+06	1.43823e+06	0.21812	0.509225	0.954183	0.174857	PIP2(20:0)	PIP2	C29 H61 O19 N1 P3	15.6385	820.305	--	--	-	-	-	-
POS4110	291936	79473.4	653172	410755	660130	288452	378651	661421	702333	703947	196548	313327	397320	492704	0.310422	0.480645	0.954183	0.17477	PE(18:0_22:3)	PE	C45 H85 O8 N1 P1	10.8517	798.601	--	--	-	-	-	-
POS4940	753953	2.39001e+06	881888	3.4314e+06	540533	3.44112e+06	3.804e+06	295534	4.37285e+06	405651	2.31879e+06	2.98776e+06	1.90648e+06	2.3641e+06	0.310376	0.618367	0.954183	0.17467	TG(12:0e_10:0_12:1)	TG	C37 H70 O5 Na1	14.5042	617.512	--	--	-	-	-	-
POS187	262498	422126	161908	408339	152853	275256	268440	95151.8	99990.1	99399.9	177268	321327	280497	176929	-0.664809	0.125253	0.954183	0.174306	Cer(d40:3+2O)	Cer	C40 H76 O5 N1	9.813	650.572	--	--	-	-	-	-
POS8248	9521.51	7503.74	587151	3712.03	235253	16395.9	11212	603343	838858	396715	40327.2	30330.6	143256	320131	1.16007	0.328725	0.954183	0.174159	WE(4:0_14:2)	WE	H33 C18 O2	6.124	281.248	--	--	-	-	-	-
POS5694	169453	344625	945997	281036	942636	562291	263671	627858	656200	648848	652359	313700	541006	527106	-0.0375519	0.931327	0.996801	0.173926	TG(16:0_14:0_14:4)	TG	C47 H86 O6 N1	12.0823	760.645	--	--	-	-	-	-
POS4360	30954.1	6687.65	91079.6	58963.3	88958.5	6861.04	70543.8	88865.9	97079.2	100437	140768	77454.7	47250.7	95858	1.02056	0.0260557	0.869608	0.173628	PS(18:1_18:1)	PS	C42 H78 O10 N1 P1 Na1	6.90423	810.526	--	--	-	-	-	-
POS38	1.53394e+06	96686	906744	936459	911706	965172	489345	851761	899691	897072	792321	345173	891784	712560	-0.323682	0.414941	0.954183	0.173228	CL(82:4)	CL	C91 H171 O17 P2	9.96836	1598.2	--	--	-	-	-	-
POS4884	16489.1	11992.6	1.08347e+06	29067.7	264030	21824.2	22313.8	746543	976953	591921	20535.2	22892.3	237812	396860	0.738806	0.533499	0.954183	0.173079	TG(33:2e)	TG	C36 H70 O5 N1	14.0621	596.525	--	--	-	-	-	-
POS3620	7470.03	8265.26	723091	8495.7	322218	8671.91	23341.1	1.33809e+06	710208	435221	11290.8	4865.98	179702	420503	1.22651	0.355971	0.954183	0.172361	PC(40:8)	PC	C48 H81 O8 N1 P1	11.9845	830.569	-	HMDB0011328	-	-	-	-
POS4778	181260	149050	124267	70769.1	79454.4	197184	73095.2	116703	91885.2	18780.6	65353	93035.9	133664	76475.6	-0.805541	0.0469131	0.954183	0.172284	TG(26:5)	TG	C29 H48 O6 N1	5.094	506.348	--	--	-	-	-	-
POS5326	1.39848e+06	2.32955e+06	6041.77	3.44682e+06	713501	3.73992e+06	4.20661e+06	7820.02	8236.81	2568.96	4.61275e+06	3.96526e+06	1.93905e+06	2.13387e+06	0.138124	0.867016	0.987279	0.172193	TG(10:0_12:0_18:2)	TG	C43 H82 O6 N1	11.6719	708.614	--	--	-	-	-	-
POS3915	526796	218409	319986	224552	321063	382332	280773	280105	3831.11	294482	279768	229157	332190	228019	-0.54285	0.141907	0.954183	0.172113	PE(22:1_14:1)	PE	C41 H78 O8 N1 P1 Na1	1.356	766.536	--	--	-	-	-	-
POS3271	1.03384e+06	79997.4	834888	554597	852928	553385	535366	930032	986942	987822	946083	523955	651606	818367	0.328747	0.336554	0.954183	0.171244	PC(33:3e)	PC	C41 H79 O7 N1 P1	7.94997	728.559	--	--	-	-	-	-
POS320	1.36664e+06	1.36214e+06	1.66504e+06	2.40584e+06	1.67013e+06	2.08719e+06	2.01799e+06	1.5102e+06	1.59768e+06	1.59636e+06	1.96761e+06	1.8428e+06	1.7595e+06	1.75544e+06	-0.00332839	0.983419	0.997663	0.171201	Cer(m17:0_22:2)	Cer	C39 H76 O2 N1	11.9298	590.587	--	--	-	-	-	-
POS2631	561697	649985	3859.53	1.59998e+06	460000	1.21837e+06	659914	382200	3951.82	6228.04	882646	679253	748981	435699	-0.781598	0.285373	0.954183	0.171178	Hex1Cer(m40:0+O)+H-H2O	Hex1Cer	C46 H90 O7 N1	12.033	768.671	--	--	-	-	-	-
POS4525	1.1967e+06	3.55856	285583	905674	73655.9	758691	904880	1.1797e+06	501209	965687	54192.4	0.0691954	536718	600944	0.163067	0.825543	0.978015	0.171077	SM(d19:1_21:3)	SM	C45 H86 O6 N2 P1	14.4713	781.622	--	--	-	-	-	-
POS3027	18316.3	477685	24621.2	61792.5	41495.1	87306.9	17500.5	12003.5	6889.1	17651.9	101276	56895.8	118536	35369.4	-1.74475	0.288012	0.954183	0.170738	MG(18:3)	MG	C21 H37 O4	3.63822	353.269	-	HMDB0011540	-	-	-	-
POS2190	364976	429266	327938	670592	330246	561141	685107	334451	354216	353894	589428	945605	447360	543783	0.281596	0.421614	0.954183	0.170545	DG(17:0_20:4)	DG	C40 H74 O5 N1	10.4488	648.556	--	--	-	-	-	-
POS3961	1.03344e+06	462367	890077	1.46453e+06	903974	1.33727e+06	1.04893e+06	904928	958055	957252	1.61506e+06	966142	1.01528e+06	1.07506e+06	0.0825473	0.750105	0.955562	0.170079	PE(16:0p_20:5)	PE	C41 H73 O7 N1 P1	7.66925	722.512	--	--	-	-	-	-
POS1838	479758	94251.4	146571	266382	148478	328771	175037	146123	15313	1340.25	277329	211628	244035	137795	-0.824566	0.181662	0.954183	0.168842	DG(35:2e)	DG	C38 H72 O4 Na1	7.9554	615.532	--	--	-	-	-	-
POS4350	305321	57167.8	0.0141808	326817	8779.65	239687	287291	389438	419287	426481	301924	340232	156295	360776	1.20683	0.011612	0.65917	0.168792	PS(18:0_18:0)	PS	C42 H82 O10 N1 P1 Na1	8.65167	814.557	--	--	-	-	-	-
POS3466	225821	156927	226814	98810.1	226944	183402	154772	222964	235001	233551	398826	299781	186453	257482	0.465663	0.106053	0.954183	0.168499	PC(37:2e)	PC	C45 H89 O7 N1 P1	10.766	786.637	--	--	-	-	-	-
POS6247	3.19835e+06	8.70689e+06	44641.6	1.79092e+07	8843.2	1.63178e+07	9.53853e+06	1.46182e+06	1.08361e+06	1.05854e+06	5.20761e+06	1.67931e+07	7.69762e+06	5.8572e+06	-0.3942	0.666731	0.954183	0.168166	TG(16:0_14:4_18:1)	TG	C51 H92 O6 N1	14.7828	814.692	--	--	-	-	-	-
POS4630	2.07074e+06	1.88761e+06	190254	2.84462e+06	76787.3	3.04113e+06	2.78789e+06	65448	89000	86972	3.31009e+06	2.02735e+06	1.68519e+06	1.39446e+06	-0.273207	0.725127	0.954183	0.167686	SPH(d18:2)	SPH	C18 H36 O2 N1	1.388	298.274	--	--	-	-	-	-
POS4457	142001	14367.4	191686	106284	195276	109029	89202.1	194432	204851	203611	296282	122643	126441	185170	0.55039	0.175961	0.954183	0.167589	SM(d14:0_21:4)	SM	C40 H76 O6 N2 P1	6.93519	711.544	--	--	-	-	-	-
POS3947	162935	108737	194093	216679	197534	188307	224163	193836	203972	202490	272117	221504	178047	219680	0.303145	0.0570752	0.954183	0.167343	PE(18:1_18:3)	PE	C41 H74 O8 N1 P1 Na1	9.18687	762.504	--	--	-	-	-	-
POS8334	415498	874845	510323	1.11182e+06	515184	1.10921e+06	2.02775e+06	511660	542304	4164.15	976958	1.59751e+06	756147	943391	0.319189	0.586705	0.954183	0.167254	WE(16:0_15:2)	WE	H59 C31 O2	6.84333	463.451	--	--	-	-	-	-
POS4456	15153.2	36540.2	399013	123390	725796	107282	0.0422144	405759	506644	183589	265787	165950	234529	254622	0.118589	0.884824	0.989119	0.167242	SM(d35:1)	SM	C40 H82 O6 N2 P1	12.6407	717.591	--	--	-	-	-	-
POS5390	4.73132e+06	1.12592e+07	3.72061e+06	2.25195e+07	4.63131e+06	1.96525e+07	1.46969e+07	3.74797e+06	3.97034e+06	4288.13	2.08551e+07	1.49932e+07	1.10857e+07	9.71131e+06	-0.190968	0.778734	0.958483	0.16698	TG(11:0_14:1_16:1)	TG	C44 H84 O6 N1	13.1418	722.629	--	--	-	-	-	-
POS5782	800776	1.00407e+06	54721.1	1.07459e+06	41978.7	947380	745606	60021.8	67146	37429.1	1.19643e+06	841957	653919	491431	-0.412124	0.57814	0.954183	0.16635	TG(12:1e_11:4_22:6)	TG	C48 H73 O5	12.6494	729.545	--	--	-	-	-	-
POS8003	1.02603e+07	1.7041e+07	1.78865e+07	2.44762e+07	1.7844e+07	1.98711e+07	1.51721e+07	1.53224e+07	1.6152e+07	1.6081e+07	1.34503e+07	1.49305e+07	1.78965e+07	1.51847e+07	-0.237061	0.189055	0.954183	0.166293	TG(18:3e_18:2_22:2)	TG	C61 H107 O5	14.549	919.811	--	--	-	-	-	-
POS3586	568444	101919	615736	406075	620523	541863	454892	569126	601568	600477	486477	539234	475760	541962	0.187959	0.453854	0.954183	0.166029	PC(40:4)	PC	C48 H89 O8 N1 P1	10.0352	838.632	-	HMDB0013442	-	-	-	-
POS278	149062	499628	91406	260473	88065.8	650096	253775	45467.7	47495.4	47002.3	221805	319540	289789	155848	-0.894865	0.243937	0.954183	0.165275	Cer(m34:0)+H-H2O	Cer	C34 H68 O1 N1	11.2919	506.53	--	--	-	-	-	-
POS4584	283102	638336	3494.08	974771	1.89114e+06	780311	1.04578e+06	4594.04	7725.28	2.22712e+06	192309	1.33592e+06	761860	802241	0.0745112	0.930718	0.996801	0.165213	SM(d44:3)	SM	C49 H96 O6 N2 P1	12.4585	839.7	--	--	-	-	-	-
POS3830	2.17178e+06	555857	1.34007e+06	2.07204e+06	1.35194e+06	2.13091e+06	1.20305e+06	1.32388e+06	1.40294e+06	1.40331e+06	1.73963e+06	993196	1.60377e+06	1.34433e+06	-0.254574	0.376537	0.954183	0.165106	PE(16:0_18:1)	PE	C39 H76 O8 N1 P1 Na1	8.146	740.52	--	--	-	-	-	-
POS4943	183067	169673	122284	139758	128256	176165	93813.1	131518	137157	134912	80978.5	99657.2	153201	113006	-0.439025	0.0206186	0.869608	0.164986	TG(16:0_6:0_12:2)	TG	C37 H67 O6	7.26446	607.493	--	--	-	-	-	-
POS3860	918684	228481	1534.41	776172	26185	666211	426674	2495.92	17569.8	289696	684352	483838	436211	317438	-0.458554	0.560211	0.954183	0.164956	PE(16:0p_18:3)	PE	C39 H73 O7 N1 P1	8.08674	698.512	--	--	-	-	-	-
POS2847	338837	365785	4975.8	324181	142444	358483	357912	4392.09	10762.5	7723.9	244799	332877	255784	159744	-0.679163	0.322885	0.954183	0.164324	LPC(26:0)	LPC	C34 H71 O7 N1 P1	12.117	636.496	--	--	-	-	-	-
POS403	109208	114038	119138	260281	121101	235303	237000	129947	138019	138275	356447	304652	159845	217390	0.443615	0.264667	0.954183	0.164016	Cer(t17:0_24:1)	Cer	C41 H81 O4 N1 Na1	12.236	674.606	--	--	-	-	-	-
POS7901	3236.59	23750.1	72642.9	80454.6	73587.7	131980	277855	87757.9	112640	168388	151073	72105.1	64275.4	144970	1.17342	0.0473583	0.954183	0.163997	TG(18:2e_19:0_20:5)	TG	C60 H104 O5 Na1	17.8592	927.778	--	--	-	-	-	-
POS2396	1.40248e+06	1.65842e+06	2.61029e+06	2.0751e+06	2.48863e+06	1.88062e+06	2.68879e+06	1.26581e+06	1.31944e+06	1.30257e+06	1.04715e+06	1.32832e+06	2.01926e+06	1.49201e+06	-0.436563	0.119443	0.954183	0.163965	DG(18:1_22:6)	DG	C43 H71 O5	10.6727	667.53	--	--	-	-	-	-
POS4650	31846.6	40415.4	22985	77430.2	40327.5	53884.8	58389.3	64199.1	51896.4	18030.7	266280	181286	44481.6	106680	1.26201	0.150487	0.954183	0.163783	SPH(m17:1)	SPH	C17 H36 O1 N1	2.28378	270.279	--	--	-	-	-	-
POS4314	468737	576934	453015	452611	456120	386971	647430	491146	519269	517313	778259	546771	465731	583365	0.324901	0.0452859	0.954183	0.163595	PIP2(21:0)	PIP2	C30 H63 O19 N1 P3	15.826	834.32	--	--	-	-	-	-
POS2764	62358.8	29861.4	160939	126334	166687	73585.7	133676	169094	177352	175475	84109.4	167453	103294	151193	0.549633	0.110779	0.954183	0.163376	LPC(15:0)	LPC	C23 H49 O7 N1 P1	1.34091	482.324	-	HMDB0010381	C04230	ko00564//Glycerophospholipid metabolism;ko05231//Choline metabolism in cancer	Cancer: overview;Lipid metabolism	Human Diseases;Metabolism
POS2438	74768.6	84516.8	461259	1.90115e+06	497150	1.49777e+06	97290.4	143565	86851.5	102215	1.19389e+06	1.56566e+06	752770	531579	-0.501925	0.605438	0.954183	0.163312	Hex1Cer(d18:0_18:0)	Hex1Cer	C42 H84 O8 N1	14.2258	730.619	--	--	-	-	-	-
POS283	235099	814302	7396.2	3.83231e+06	5296.98	2.39246e+06	1.23947e+06	4873.76	3426.56	122681	793295	1.31248e+06	1.21448e+06	579370	-1.06778	0.377165	0.954183	0.162561	Cer(m19:1_15:1)	Cer	C34 H66 O2 N1	11.4178	520.509	--	--	-	-	-	-
POS6368	153579	274091	78086.2	274801	77402.4	228070	158625	75016.5	78750	77902.6	177776	83832.5	181005	108650	-0.736336	0.114747	0.954183	0.162197	TG(18:2_14:4_17:1)	TG	C52 H86 O6 Na1	11.985	829.632	--	--	-	-	-	-
POS444	1.04329e+07	2.12561e+07	1.79686e+07	2.04285e+07	1.82951e+07	1.79153e+07	2.49854e+07	1.88129e+07	1.99619e+07	1.99903e+07	4.60122e+06	1.68075e+07	1.77161e+07	1.75265e+07	-0.0155183	0.954161	0.997663	0.162135	ChE(35:6)	ChE	C62 H106 O2 N1	15.4483	896.822	--	--	-	-	-	-
POS3175	296238	330868	41542.1	333964	31921.1	296884	297297	86277.5	18171.2	35259	246239	231346	221903	152432	-0.541764	0.38619	0.954183	0.161789	PC(30:2e)	PC	C38 H75 O7 N1 P1	11.116	688.528	--	--	-	-	-	-
POS8072	57354.2	51637.5	2.53884e+06	112460	2.01512e+06	55387.5	69026.1	702608	1.80926e+06	1.06526e+06	113194	0.0046253	805133	626559	-0.361776	0.753774	0.955562	0.161688	TG(16:1e_22:1_22:6)	TG	C63 H109 O5	17.118	945.827	--	--	-	-	-	-
POS3726	3065.09	1895.15	327928	22293.7	330627	2811.63	97787.3	341870	361614	360674	0.00247532	74787	114770	206122	0.844751	0.363592	0.954183	0.161023	PE(20:2e)	PE	C25 H49 O7 N1 P1	1.85888	506.324	--	--	-	-	-	-
POS4380	1.16561e+06	98301.5	2184.01	575418	7689.37	959795	383173	2130.42	71429.2	45191.2	1.15818e+06	333962	468166	332344	-0.494342	0.63063	0.954183	0.160958	PS(18:0_20:2)	PS	C44 H83 O10 N1 P1	9.394	816.575	--	--	-	-	-	-
POS3226	3379.87	0.0216071	271719	74471.9	299930	103373	0.0136478	612015	358144	301569	108688	59535.5	125479	239992	0.93554	0.313416	0.954183	0.160784	PC(20:1e_12:1)	PC	C40 H79 O7 N1 P1	12.3305	716.559	--	--	-	-	-	-
POS3244	637777	62272.9	1.3405e+06	706934	1.35021e+06	467641	508498	1.2157e+06	1.28463e+06	1.28217e+06	359718	341365	760888	832014	0.128922	0.80649	0.971537	0.160743	PC(33:0e)	PC	C41 H85 O7 N1 P1	9.81713	734.606	--	--	-	-	-	-
POS7751	173857	279434	4372.71	147339	17623.5	201984	162463	73007.8	37277.3	88877.6	21647.4	191446	137435	95786.4	-0.520857	0.441177	0.954183	0.160698	TG(18:0_18:0_20:4)	TG	C59 H107 O6	2.798	911.806	--	--	-	-	-	-
POS3650	770129	90648.1	1323.23	675845	368989	603757	422226	354917	376171	376417	233570	327189	418449	348415	-0.264244	0.609367	0.954183	0.160672	PC(42:8)	PC	C50 H85 O8 N1 P1	7.68323	858.601	-	HMDB0008736	C00157	ko00564//Glycerophospholipid metabolism;ko05231//Choline metabolism in cancer;ko01100//Metabolic pathways;ko00590//Arachidonic acid metabolism;ko00591//Linoleic acid metabolism;ko00592//alpha-Linolenic acid metabolism;ko01110//Biosynthesis of secondary metabolites;ko04723//Retrograde endocannabinoid signaling	Cancer: overview;Global and overview maps;Lipid metabolism;Nervous system	Human Diseases;Metabolism;Organismal Systems
POS37	273990	67923.9	124913	94928.7	125775	119786	39818.7	124731	131832	131445	52678	24494.7	134553	84166.6	-0.676854	0.189943	0.954183	0.16051	CL(82:10)	CL	C91 H159 O17 P2	7.83722	1586.1	--	--	-	-	-	-
POS4069	855055	909132	16800.1	1.28055e+06	339.291	1.19947e+06	1.06019e+06	11700.7	11862.8	23455.6	1.08273e+06	1.01387e+06	710224	533969	-0.41152	0.602588	0.954183	0.160501	PE(38:8e)	PE	C43 H72 O7 N1 P1 Na1	8.64	768.494	--	--	-	-	-	-
POS5861	474372	1.16494e+06	133111	1.73267e+06	160105	1.67079e+06	1.07469e+06	47873.3	201191	579187	2.55043e+06	1.50379e+06	889330	992860	0.15887	0.835274	0.981813	0.160493	TG(16:0_14:0_16:1)	TG	C49 H92 O6 Na1	12.3409	799.679	--	--	-	-	-	-
POS6767	64345.6	94519.7	1.26227e+06	0.201855	942698	51443.7	100100	794814	1.05927e+06	829671	50948.6	0.246722	402546	472468	0.231063	0.818446	0.975232	0.159597	TG(18:4_15:0_18:2)	TG	C54 H96 O6 N1	17.0934	854.723	--	--	-	-	-	-
POS5402	292074	417262	30184.8	417257	21358.1	510664	416135	65691.7	84487.2	17876.4	124368	440474	281467	191505	-0.55558	0.451043	0.954183	0.159295	TG(18:3e_11:2_12:4)	TG	C44 H69 O5	12.557	677.514	--	--	-	-	-	-
POS10	281389	43263.9	1742.41	204942	110752	190065	98569.6	731.061	115155	1117.24	58828.6	115120	138692	64920.2	-1.09515	0.158863	0.954183	0.15921	AcCa(17:0)	AcCa	C24 H48 O4 N1	1.76217	414.358	--	--	-	-	-	-
POS2252	335234	621950	468438	878618	3313.23	839350	1.54846e+06	460101	4207.21	483987	562223	1.34372e+06	524484	733783	0.484455	0.465187	0.954183	0.159118	DG(38:3e)	DG	C41 H77 O4	13.197	633.582	--	--	-	-	-	-
POS6696	235390	257771	102354	162745	101438	235065	176751	113569	120765	120932	209845	109422	182461	141881	-0.362906	0.250418	0.954183	0.15904	TG(15:0_14:4_22:6)	TG	C54 H85 O6	12.053	829.634	--	--	-	-	-	-
POS6330	67225.7	58390	30586.3	627658	21739.3	4.24507e+06	195537	14537	103744	33004.8	1.15742e+06	73339.7	841779	262930	-1.67876	0.43434	0.954183	0.158718	TG(15:0_16:1_18:1)	TG	C52 H100 O6 N1	2.51165	834.755	--	--	-	-	-	-
POS6364	72044.8	158976	3.76739e+06	16519	4.23768e+06	64663.9	76907.4	1.88948e+06	1.9584e+06	1.46596e+06	67850.6	22294	1.38621e+06	913480	-0.601703	0.617316	0.954183	0.158411	TG(18:3_14:1_17:1)	TG	C52 H94 O6 N1	17.065	828.708	--	--	-	-	-	-
POS3821	816795	128202	488093	792373	494316	573918	330912	450531	477162	477491	415520	285491	548949	406185	-0.434538	0.214322	0.954183	0.158375	PE(18:0_16:0)	PE	C39 H78 O8 N1 P1 Na1	8.95809	742.536	--	--	-	-	-	-
POS5072	391110	879768	410439	2.11352e+06	418385	1.82799e+06	1.13274e+06	419886	444432	443996	495754	976825	1.00687e+06	652272	-0.626329	0.323488	0.954183	0.158098	TG(6:0_12:2_18:1)	TG	C39 H72 O6 N1	10.1924	650.535	--	--	-	-	-	-
POS1111	326489	727236	623.769	576424	7057.1	490872	517940	127414	2079.49	134131	299737	567390	354784	274782	-0.368653	0.615519	0.954183	0.157903	DG(31:7e)	DG	C34 H54 O4 Na1	7.76556	549.391	--	--	-	-	-	-
POS6252	1.04574e+06	2.11532e+06	1.21246e+06	3.60777e+06	1.18702e+06	2.7098e+06	3.68748e+06	963027	1.01919e+06	1.01929e+06	2.33298e+06	3.30885e+06	1.97968e+06	2.05514e+06	0.0539633	0.910824	0.996046	0.157727	TG(18:1e_11:3_19:1)	TG	C51 H91 O5	13.3109	783.686	--	--	-	-	-	-
POS8185	91533.8	494467	349451	1.20298e+06	357586	793764	299237	346934	365019	362437	637833	1.19922e+06	548297	535113	-0.0351131	0.952157	0.997663	0.157545	TG(29:0_20:0_20:5)	TG	C72 H131 O6	16.965	1091.99	--	--	-	-	-	-
POS4016	4.04814e+06	397023	1.75078e+06	1.48176e+06	1.73759e+06	1.81818e+06	1.14499e+06	1.74108e+06	1.84895e+06	1.85201e+06	2.52262e+06	1.58623e+06	1.87225e+06	1.78265e+06	-0.0707489	0.866559	0.987279	0.157502	PE(38:2e)	PE	C43 H84 O7 N1 P1 Na1	9.79748	780.588	--	--	-	-	-	-
POS8279	1491.68	16662.3	609214	19000.1	475864	20321.4	14007.1	605502	788274	373039	28492.2	24313	190426	305605	0.682439	0.531934	0.954183	0.157451	WE(4:0_16:4)	WE	H33 C20 O2	5.74263	305.248	--	--	-	-	-	-
POS2238	1.13209e+06	2.79606e+06	54577.7	5.59202e+06	48842.4	4.76228e+06	5.01189e+06	154728	151546	34751.7	4.97667e+06	4.73503e+06	2.39765e+06	2.51077e+06	0.0665119	0.939362	0.996831	0.156906	DG(38:2e)	DG	C41 H79 O4	17.1116	635.597	--	--	-	-	-	-
POS2677	657491	2.4587e+06	4816.78	3.91487e+06	39840.1	4.04588e+06	2.23197e+06	9651.24	3717.19	4213.77	3.22313e+06	1.9827e+06	1.8536e+06	1.24256e+06	-0.57701	0.538382	0.954183	0.156845	Hex1Cer(m19:0_25:2)	Hex1Cer	C50 H96 O7 N1	13.4083	822.718	--	--	-	-	-	-
POS8041	1.69714e+06	2.03728e+06	1.56028e+06	2.93503e+06	3433.63	1.7634e+06	2.30155e+06	1.17596e+06	1.23564e+06	1.22729e+06	1.70832e+06	1.82292e+06	1.66609e+06	1.57862e+06	-0.0778078	0.842728	0.983214	0.156763	TG(16:2e_21:0_22:6)	TG	C62 H107 O5	14.1686	931.811	--	--	-	-	-	-
POS7002	5.53248e+06	1.05806e+07	278807	1.55563e+07	394646	1.65141e+07	1.0085e+07	209436	285355	3.88265e+06	1.52987e+07	1.12065e+07	8.14281e+06	6.82794e+06	-0.254077	0.743027	0.954183	0.156728	TG(16:0_18:1_18:3)	TG	C55 H99 O6	13.9344	855.744	--	--	-	-	-	-
POS8172	212296	128200	181026	337923	184503	226320	261121	180580	191878	192592	556979	264655	211711	274634	0.375411	0.356715	0.954183	0.156678	TG(26:1_18:1_23:1)	TG	C70 H134 O6 N1	17.7183	1085.02	--	--	-	-	-	-
POS3641	55490.6	0.0212229	299621	74912.9	306367	36970.1	137300	291409	309996	311711	70246.1	86797.2	128894	201243	0.642759	0.345948	0.954183	0.156478	PC(42:4)	PC	C50 H93 O8 N1 P1	10.5343	866.663	-	HMDB0013454	-	-	-	-
POS4564	27864.2	147064	34744.3	260753	56190.8	46173	422951	12747.7	95093.6	751114	72854	218648	95464.9	262235	1.45782	0.19618	0.954183	0.156474	SM(d19:1_24:2)	SM	C48 H94 O6 N2 P1	11.9248	825.684	--	--	-	-	-	-
POS234	51579.6	14926.8	308693	56495.3	307715	33249.4	150104	316159	338358	341861	44038.4	92202.2	128776	213787	0.731306	0.307757	0.954183	0.156074	Cer(d19:2_23:0+O)	Cer	C42 H82 O4 N1	11.0725	664.624	--	--	-	-	-	-
POS1068	14418.4	6945.67	325141	52249.5	231867	10009.6	58822.1	651232	711450	180867	37885.7	39311.4	106772	279928	1.39052	0.246431	0.954183	0.15578	DG(17:1_14:1)	DG	C34 H66 O5 N1	13.4535	568.494	--	--	-	-	-	-
POS5058	635460	286241	4.83703e+06	92183.3	746800	103375	9129.9	248951	268594	80559.4	2185.91	9207.89	1.11685e+06	103105	-3.43725	0.208455	0.954183	0.155683	TG(36:2)	TG	C39 H71 O6	12.8511	635.525	--	--	-	-	-	-
POS324	48308	141408	365196	104380	564430	111070	141542	701012	889434	296635	107444	118982	222465	375841	0.756544	0.36074	0.954183	0.155608	Cer(m19:1_20:1+O)	Cer	C39 H76 O3 N1	15.4015	606.582	--	--	-	-	-	-
POS5347	1.46678e+06	1.58083e+06	3165.41	1.6515e+06	1.62427e+06	1.49548e+06	1.63404e+06	1.33665e+06	1.38719e+06	1.35927e+06	500029	1.69671e+06	1.30367e+06	1.31898e+06	0.0168427	0.962181	0.997663	0.155427	TG(12:1e_6:0_22:3)	TG	C43 H77 O5	13.244	673.577	--	--	-	-	-	-
POS2456	598417	1.03853e+06	1.61426e+06	1.42542e+06	1.63581e+06	1.06056e+06	1.08626e+06	1.63343e+06	1.72789e+06	1.72473e+06	657458	909982	1.22883e+06	1.28996e+06	0.0700329	0.812985	0.972104	0.154804	Hex1Cer(d20:2_16:0+O)	Hex1Cer	C42 H83 O9 N2	10.9305	759.609	--	--	-	-	-	-
POS5098	315381	503293	340485	707195	239425	653138	234976	488544	954849	17883	221675	194020	459820	351991	-0.385528	0.506129	0.954183	0.154731	TG(16:0_8:0_12:4)	TG	C39 H67 O6	11.0116	631.493	--	--	-	-	-	-
POS3367	257974	30308.3	196013	240321	200708	240219	207304	200708	211500	210292	502721	212751	194257	257546	0.406861	0.315144	0.954183	0.154365	PC(35:3e)	PC	C43 H82 O7 N1 P1 Na1	7.63552	778.572	--	--	-	-	-	-
POS2154	754442	127968	289117	431185	285709	412883	209115	2408.07	308004	309282	372559	379623	383551	263498	-0.541623	0.275618	0.954183	0.153358	DG(36:6e)	DG	C39 H67 O4	6.62921	599.503	--	--	-	-	-	-
POS4824	3.53694e+06	4.78203e+06	3.53838e+06	5.32949e+06	3.57405e+06	5.27228e+06	5.11611e+06	3.3937e+06	3.58607e+06	3.57707e+06	4.27613e+06	4.24831e+06	4.33886e+06	4.0329e+06	-0.105499	0.509859	0.954183	0.153214	TG(31:0e)	TG	C34 H66 O5 Na1	10.513	577.48	--	--	-	-	-	-
POS5902	286352	429232	341692	383884	323601	221583	341743	176626	186090	185773	277120	230416	331057	232961	-0.506993	0.0340692	0.954183	0.153125	TG(14:0e_14:0_18:1)	TG	C49 H98 O5 N1	16.1541	780.744	--	--	-	-	-	-
POS4338	60723.9	3183.7	336869	367494	344257	19271	122645	402051	427865	429138	31574.2	157847	188633	261853	0.473177	0.491926	0.954183	0.153045	PS(8:1e_10:0)	PS	C24 H47 O9 N1 P1	1.3426	524.298	--	--	-	-	-	-
POS1789	8.03694e+06	1.31699e+07	453803	1.64354e+07	431211	1.58267e+07	1.22389e+07	193061	117947	5.15927e+06	1.54886e+07	1.61235e+07	9.05899e+06	8.22022e+06	-0.140172	0.846897	0.983214	0.152865	DG(35:0e)	DG	C38 H76 O4 Na1	16.8825	619.564	--	--	-	-	-	-
POS2678	213807	408465	6455.91	1.13961e+06	4968.4	1.08742e+06	2.6735e+06	10198.5	2343.07	729307	213317	1.23116e+06	476788	809970	0.76452	0.494818	0.954183	0.152597	Hex1Cer(m19:0_25:3)	Hex1Cer	C50 H94 O7 N1	12.3686	820.702	--	--	-	-	-	-
POS1779	189210	201052	72318.6	145961	72399.7	162054	127653	1677.9	1592.38	66635.5	144595	119707	140499	76976.7	-0.868068	0.0975719	0.954183	0.152465	DG(12:1e_22:5)	DG	C37 H62 O4 Na1	10.5111	593.454	--	--	-	-	-	-
POS2452	399765	213098	123466	231728	108896	171928	98485.1	108896	123157	132460	345060	101101	208147	151526	-0.458032	0.353141	0.954183	0.152438	Hex1Cer(d17:1_19:0+O)	Hex1Cer	C42 H85 O9 N2	12.345	761.625	--	--	-	-	-	-
POS5389	364575	783237	2270.95	774663	67335.7	960870	271322	5337.79	15547.5	262.006	1.04335e+06	387005	492158	287137	-0.777383	0.400923	0.954183	0.152359	TG(13:0_14:1_14:1)	TG	C44 H84 O6 N1	12.1099	722.629	--	--	-	-	-	-
POS2287	691684	854869	250743	1.60047e+06	255561	1.3677e+06	866382	292609	286806	267762	2.50312e+06	1.30386e+06	836838	920090	0.136827	0.848971	0.983214	0.15214	DG(16:0e_22:5)	DG	C41 H76 O4 N1	11.0512	646.577	--	--	-	-	-	-
POS427	443525	725852	380369	772834	379648	1.0813e+06	909479	333217	350830	348726	708737	1.72178e+06	630588	728794	0.208815	0.701247	0.954183	0.15188	CerP(t16:1_16:0+2O)	CerP	C32 H68 O9 N2 P1	9.556	655.466	--	--	-	-	-	-
POS2243	6.27077e+06	3.82935e+06	5.33518e+06	1.1692e+07	5.42084e+06	5.69841e+06	8.17796e+06	6.30981e+06	2.448e+06	6.7799e+06	3.8029e+06	9.8732e+06	6.37443e+06	6.23196e+06	-0.0326094	0.929883	0.996801	0.151835	DG(18:0_20:3)	DG	C41 H78 O5 N1	11.8003	664.587	--	--	-	-	-	-
POS4799	718440	272341	1453.7	258935	5591.6	610110	286041	261535	279705	1015.57	515360	388784	311145	288740	-0.107816	0.876636	0.98782	0.15146	TG(12:0e_6:0_10:4)	TG	C31 H53 O5	4.09551	505.389	--	--	-	-	-	-
POS2292	80619.8	82321.5	92103.8	294609	94554.1	234004	227892	100368	107107	107947	236133	399084	146369	196422	0.424347	0.432526	0.954183	0.150792	DG(18:1_20:5)	DG	C41 H72 O5 N1	9.24784	658.541	--	--	-	-	-	-
POS3327	2784.16	4216.82	439726	62366.5	667469	62096.2	80.1787	871525	657150	413335	26155.2	1325.17	206443	328262	0.669102	0.540269	0.954183	0.150652	PC(34:4e)	PC	C42 H79 O7 N1 P1	12.3318	740.559	--	--	-	-	-	-
POS1449	3.17525e+06	1.0877e+07	2.64804e+06	7.66498e+06	2.67771e+06	6.70599e+06	1.23165e+07	2.57349e+06	2.71236e+06	2.73562e+06	5.30516e+06	1.33774e+07	5.62483e+06	6.50341e+06	0.209389	0.729401	0.954183	0.150643	DG(15:0_18:2)	DG	C36 H70 O5 N1	9.61346	596.525	--	--	-	-	-	-
POS4045	840049	127124	605870	639122	607033	830078	537624	584070	615941	612721	1.22286e+06	545729	608213	686491	0.174665	0.615947	0.954183	0.15051	PE(16:0p_22:4)	PE	C43 H79 O7 N1 P1	7.557	752.559	--	--	-	-	-	-
POS4664	244285	209029	190111	198358	191678	237628	182833	182772	193075	192503	172988	136024	211848	176699	-0.261737	0.0219332	0.869608	0.150123	SPH(m22:0)	SPH	C22 H48 O1 N1	1.62393	342.373	--	--	-	-	-	-
POS7889	535292	948380	794431	688651	765855	1.17471e+06	804434	609761	642405	639044	173758	974919	817886	640720	-0.352206	0.239409	0.954183	0.15008	TG(12:0e_22:5_23:0)	TG	C60 H108 O5 Na1	14.468	931.809	--	--	-	-	-	-
POS5215	183026	511852	102502	885061	103456	973053	725418	37967.5	83928.8	39140.9	1.45333e+06	827332	459825	527853	0.19905	0.81626	0.974584	0.150018	TG(10:0_10:0_18:3)	TG	C41 H76 O6 N1	10.8606	678.567	--	--	-	-	-	-
POS4672	112343	243404	3704.56	278494	4352.73	171972	136980	38806.8	3844.22	5504.85	39407.4	163306	135712	64641.6	-1.07001	0.228282	0.954183	0.149998	SPH(t20:1)	SPH	C20 H42 O3 N1	1.701	344.316	--	--	-	-	-	-
POS7885	5.04779e+06	7.00782e+06	5.57802e+06	7.77395e+06	5.71426e+06	7.08176e+06	6.11965e+06	5.81805e+06	6.19904e+06	6.23963e+06	6.19912e+06	5.6007e+06	6.36727e+06	6.02936e+06	-0.0786692	0.468343	0.954183	0.149917	TG(20:0e_18:3_19:1)	TG	C60 H110 O5 Na1	14.8094	933.825	--	--	-	-	-	-
POS5398	298824	550771	98099.4	772108	96928.1	688218	220138	8902.97	83400.5	4614.49	662403	361125	417491	223431	-0.90192	0.250973	0.954183	0.149901	TG(17:1_12:1_12:3)	TG	C44 H75 O6	12.1068	699.556	--	--	-	-	-	-
POS5147	771071	923271	4122.72	746141	626267	994673	1.55739e+06	10776.5	31087.3	260.956	443584	1.14578e+06	677591	531480	-0.350399	0.646892	0.954183	0.149639	TG(16:2e_10:0_11:1)	TG	C40 H73 O5	12.6748	633.545	--	--	-	-	-	-
POS4846	483164	1.0655e+06	68872.1	3.20965e+06	135405	2.66687e+06	2.5532e+06	116146	336909	48425.7	2.5096e+06	2.35716e+06	1.27158e+06	1.32024e+06	0.0541823	0.949948	0.997663	0.149474	TG(4:0_11:1_17:0)	TG	C35 H64 O6 Na1	11.0116	603.46	--	--	-	-	-	-
POS459	532856	427434	59373.2	381360	143386	503451	438721	51915.6	68469.6	83001.8	452940	468580	341310	260605	-0.389221	0.508017	0.954183	0.149384	DG(18:3e)	DG	C21 H40 O4 N1	1.57865	370.295	--	--	-	-	-	-
POS5356	715368	1.1927e+06	617903	1.23446e+06	640420	1.199e+06	886900	753043	797606	796254	1.19547e+06	1.82321e+06	933309	1.04208e+06	0.159042	0.615727	0.954183	0.149199	TG(12:1e_6:0_22:5)	TG	C43 H73 O5	11.501	669.545	--	--	-	-	-	-
POS3185	174777	19138.1	347210	202944	356400	116904	169411	364008	388222	391216	194507	122103	202895	271578	0.420629	0.371317	0.954183	0.148864	PC(20:0_11:1)	PC	C39 H77 O8 N1 P1	7.63525	718.538	--	--	-	-	-	-
POS4218	652254	200183	171477	99934.4	114268	623106	663834	64113.7	458991	60702	170259	312655	310204	288426	-0.105015	0.882189	0.98782	0.148705	PG(10:1e_6:0)	PG	C22 H44 O9 N0 P1	1.395	483.272	--	--	-	-	-	-
POS5780	1.68023e+06	1.56429e+06	90283.2	1.35484e+06	298805	1.57005e+06	1.95033e+06	211244	487136	71348.9	1.71398e+06	1.89549e+06	1.09308e+06	1.05492e+06	-0.0512672	0.935999	0.996801	0.147952	TG(12:1e_11:4_22:5)	TG	C48 H75 O5	13.4427	731.561	--	--	-	-	-	-
POS109	183124	191499	167615	12536.2	168035	192107	6204.96	167103	177299	177507	7094.56	46507.5	152486	96952.8	-0.653322	0.2456	0.954183	0.147862	Cer(d35:0)	Cer	C35 H72 O3 N1	10.6026	554.551	--	--	-	-	-	-
POS5144	119504	249720	36455.2	2.11623e+06	19421.1	1.76861e+06	1.48443e+06	114902	137079	6962.19	348994	177325	718324	378282	-0.925173	0.46885	0.954183	0.14755	TG(8:0_9:0_20:3)	TG	C40 H71 O6	11.6953	647.525	--	--	-	-	-	-
POS2468	83303.7	184575	6319.97	384787	66878.5	464059	309237	0.0162639	72830.6	6519.23	662137	517943	198321	261445	0.39867	0.656915	0.954183	0.147446	Hex1Cer(d24:0_14:0)+H-H2O	Hex1Cer	C44 H86 O7 N1	12.928	740.64	--	--	-	-	-	-
POS7432	2.94593e+06	5.76787e+06	1.46028e+06	6.35859e+06	635517	8.90877e+06	5.05989e+06	1.06538e+06	692165	2.756e+06	8.04444e+06	4.57676e+06	4.34616e+06	3.69911e+06	-0.232565	0.715491	0.954183	0.147321	TG(18:1_18:1_18:2)	TG	C57 H103 O6	14.4524	883.775	--	--	-	-	-	-
POS2851	94315.5	12701.8	84206.7	83903.3	85337.3	83652.7	93311.9	84621.5	89516.4	89362.9	284541	107803	74019.5	124859	0.754327	0.170256	0.954183	0.147287	LPC(28:1)	LPC	C36 H73 O7 N1 P1	6.97121	662.512	--	--	-	-	-	-
POS7815	5.57817e+06	9.93812e+06	2778.55	1.25551e+07	11395.1	1.36091e+07	1.17957e+07	2622.61	4.24789e+06	4.23466e+06	9.58204e+06	1.12541e+07	6.94911e+06	6.85284e+06	-0.0201263	0.976104	0.997663	0.146973	TG(16:0e_18:1_22:5)	TG	C59 H105 O5	15.4779	893.796	--	--	-	-	-	-
POS334	1.18634e+06	1.33058e+06	1.20276e+06	2.45763e+06	1.21524e+06	2.0218e+06	1.35251e+06	1.3192e+06	1.17059e+06	1.52678e+06	1.1419e+06	1.29472e+06	1.56906e+06	1.30095e+06	-0.270331	0.266011	0.954183	0.146911	Cer(m19:0_21:2)	Cer	C40 H78 O2 N1	12.2825	604.603	--	--	-	-	-	-
POS566	222797	587535	369315	1.37135e+06	374332	1.09976e+06	783615	352929	373998	374342	1.2756e+06	909671	670850	678359	0.0160604	0.975967	0.997663	0.146768	DG(24:1e)	DG	C27 H52 O4 Na1	13.6501	463.376	--	--	-	-	-	-
POS166	172031	152655	221087	341423	223275	304251	267735	222325	235298	234974	356213	291736	235787	268047	0.185001	0.396504	0.954183	0.146722	Cer(d39:1)	Cer	C39 H81 O3 N2	12.439	625.624	--	--	-	-	-	-
POS36	304615	27421.3	111770	154820	109114	192232	73248.5	108886	117274	119310	113524	36778.4	149995	94836.8	-0.661398	0.203739	0.954183	0.146694	CL(80:10)	CL	C89 H155 O17 P2	9.26743	1558.07	-	HMDB0057038	-	-	-	-
POS6373	262602	302806	8965.67	344704	8153.47	309254	218214	3923.2	238144	2199.9	242114	184843	206081	148240	-0.47528	0.479149	0.954183	0.14656	TG(20:5_11:2_18:2)	TG	C52 H83 O6	11.985	803.618	--	--	-	-	-	-
POS4746	822007	149742	324235	264135	268931	260137	790030	212274	655497	414940	635175	711528	348198	569907	0.710819	0.122311	0.954183	0.146544	TG(4:0_10:2_10:3)	TG	C27 H44 O6 N1	13.7052	478.316	--	--	-	-	-	-
POS398	10403.2	14551.9	32674.5	37267.9	361188	61887.7	4267.72	701311	974020	57813.6	42828.1	52242.3	86328.8	305414	1.82285	0.253574	0.954183	0.146419	Cer(t36:3+2O)	Cer	C36 H71 O6 N2	12.028	627.531	--	--	-	-	-	-
POS3427	635123	20559.5	0.0102914	349881	327759	149994	173606	320687	0.0549275	328493	146895	161432	247219	188519	-0.391083	0.606093	0.954183	0.146082	PC(16:1_20:3)	PC	C44 H81 O8 N1 P1	9.632	782.569	--	--	-	-	-	-
POS5570	682214	1.00551e+06	54809.2	1.07644e+06	42052.8	949018	734716	83009.4	65885.4	36649.1	1.16909e+06	821101	635008	485075	-0.388567	0.600239	0.954183	0.146009	TG(12:1e_11:2_20:5)	TG	C46 H74 O5 Na1	12.6575	729.543	--	--	-	-	-	-
POS4969	483201	1.09189e+06	68877.3	3.20989e+06	135416	2.66707e+06	2.5534e+06	116156	336937	48429.8	2.50982e+06	2.35737e+06	1.27606e+06	1.32035e+06	0.0492299	0.954425	0.997663	0.146007	TG(17:0_6:0_11:4)	TG	C37 H63 O6	11.0062	603.462	--	--	-	-	-	-
POS2179	25569.9	282401	384944	566087	433122	442906	581928	433122	163105	412987	172132	528235	355839	381918	0.102041	0.808646	0.971537	0.14584	DG(37:2e)	DG	C40 H77 O4	17.1704	621.582	--	--	-	-	-	-
POS7909	215789	113324	153591	437173	173689	719996	305565	10582	85257.9	8387.7	175355	167402	302260	125425	-1.26897	0.12754	0.954183	0.145798	TG(18:3e_18:4_21:1)	TG	C60 H102 O5 Na1	17.707	925.762	--	--	-	-	-	-
POS419	68786.9	23089.7	488442	88324.2	506466	60289.3	128315	481064	501567	493443	0.0972948	103727	205900	284686	0.46743	0.56464	0.954183	0.145534	CerP(d44:3)	CerP	C44 H85 O6 N1 P1	10.009	754.611	--	--	-	-	-	-
POS895	311098	204220	1.09891e+06	252668	877095	160128	214712	980511	2.5336e+06	396747	91310.2	178039	484020	732487	0.597736	0.564059	0.954183	0.145506	DG(16:1_14:0)	DG	C33 H66 O5 N1	12.6012	556.494	--	--	-	-	-	-
POS777	105514	346217	152568	749979	156666	547923	494097	151114	159168	5822	910665	604173	343145	387507	0.175404	0.805224	0.971537	0.145161	DG(28:5e)	DG	C31 H53 O4	13.788	489.394	--	--	-	-	-	-
POS2583	1.89486e+06	2.89996e+06	260.405	891121	844.148	763388	2.1083e+06	6737.17	1468.75	1.21745e+06	6.20743e+06	994750	1.07507e+06	1.75602e+06	0.70788	0.533157	0.954183	0.145061	Hex1Cer(d19:0_24:1)+H-H2O	Hex1Cer	C49 H94 O7 N1	11.71	808.702	--	--	-	-	-	-
POS5208	126140	428183	75159.4	761768	82556.1	1.3059e+06	1.2378e+06	194866	452443	18875.5	828820	946835	463284	613273	0.404631	0.600791	0.954183	0.144848	TG(10:0_14:0_14:2)	TG	C41 H78 O6 N1	12.255	680.582	--	--	-	-	-	-
POS4373	796649	144971	583158	574980	0.0110029	498887	560885	581612	615314	614277	845101	578756	433108	632658	0.546699	0.155489	0.954183	0.144837	PS(18:0_20:1)	PS	C44 H84 O10 N1 P1 Na1	8.63336	840.573	--	--	-	-	-	-
POS2889	1844.1	587.375	30762.7	253.987	35358	3007.24	3124.4	711753	739788	111944	3820.93	9696.6	11968.9	263354	4.45964	0.118906	0.954183	0.144792	LPE(18:2)	LPE	C23 H45 O7 N1 P1	3.478	478.293	1425046-04-3	HMDB0240599	-	-	-	-
POS5498	147300	235590	669912	76865.1	702033	133246	167530	1.58844e+06	1.10966e+06	386323	50231.8	169359	327491	578591	0.821088	0.391047	0.954183	0.14467	TG(12:1e_12:4_18:1)	TG	C45 H76 O5 Na1	13.69	719.558	--	--	-	-	-	-
POS614	2.11174e+06	4.87743e+06	2.38467e+06	7.81384e+06	2.38342e+06	6.87863e+06	5.78957e+06	2.30125e+06	2.44315e+06	3185.54	7.79706e+06	6.16697e+06	4.40829e+06	4.08353e+06	-0.1104	0.841332	0.983214	0.144342	DG(26:1e)	DG	C29 H56 O4 Na1	14.521	491.407	--	--	-	-	-	-
POS4698	869287	140939	406890	490794	409631	484641	353886	374223	395763	395284	459425	345756	467030	387389	-0.269731	0.432347	0.954183	0.144136	ST(d18:1_24:5)+H-H2O	ST	C48 H82 O10 N1 S1	9.419	864.565	--	--	-	-	-	-
POS58	130156	122817	72914	134068	73412.7	124969	89108.1	67056.6	70851.1	1793.71	90522.7	60854.6	109723	63364.5	-0.79212	0.0253669	0.869608	0.144036	Cer(d14:0_18:1)	Cer	C32 H64 O3 N1	5.64849	510.488	--	--	-	-	-	-
POS3535	820756	83397.7	341464	518784	347600	598686	402209	350469	3263.57	373392	573010	258062	451781	326734	-0.467507	0.355297	0.954183	0.144016	PC(18:0_20:5)	PC	C46 H83 O8 N1 P1	9.476	808.585	--	--	-	-	-	-
POS8091	477374	178882	224597	83402.8	228858	81514.6	184004	236581	250528	250309	166727	58745.8	212438	191149	-0.152345	0.755566	0.955562	0.143905	TG(16:2e_22:5_23:1)	TG	C64 H110 O5 Na1	17.085	981.825	--	--	-	-	-	-
POS3710	4329.67	1620.23	288529	24911.6	277781	5047.36	154856	306496	0.0176686	347827	0.0290809	131456	100370	156773	0.643346	0.514868	0.954183	0.143894	PE(14:0e_6:0)	PE	C25 H52 O7 N1 P1 Na1	2.075	532.337	--	--	-	-	-	-
POS7620	391428	897315	3548.02	1.5618e+06	3605.2	1.29165e+06	1.70837e+06	8905.19	103830	397419	1.13978e+06	1.85855e+06	691559	869476	0.330295	0.686564	0.954183	0.143708	TG(16:1e_19:0_20:5)	TG	C58 H103 O5	15.4921	879.78	--	--	-	-	-	-
POS1425	198897	273222	54556.6	281644	44067	566998	281302	9257.13	207047	28398.5	122329	240511	236564	148141	-0.675264	0.353901	0.954183	0.143633	DG(17:1_16:0)	DG	C36 H72 O5 N1	11.3063	598.541	--	--	-	-	-	-
POS6583	168115	223876	9719.96	81181.6	19895.5	37766.9	209066	49793.1	34460.8	2198.06	88776.3	42186.9	90092.4	71080.2	-0.341957	0.691369	0.954183	0.142914	TG(18:0_14:4_18:0)	TG	C53 H95 O6	2.42803	827.712	--	--	-	-	-	-
POS2478	0.122714	12376.3	402352	88796.7	418325	195685	129483	399430	416547	409917	0.0183823	102546	186256	242987	0.383594	0.610457	0.954183	0.142893	Hex1Cer(d18:1_20:1)	Hex1Cer	C44 H84 O8 N1	10.018	754.619	--	--	-	-	-	-
POS3625	44790	21924.1	191405	86817.2	189629	10249	110340	188104	200399	201476	152602	21209.1	90802.4	145688	0.682083	0.240182	0.954183	0.142737	PC(30:1_11:1)	PC	C49 H95 O8 N1 P1	11.5278	856.679	--	--	-	-	-	-
POS5311	11132.7	15049.5	7466.36	9215.54	10542.3	10776	67666.6	4562.1	14930	14336.8	213106	78287.7	10697.1	65481.5	2.61387	0.118497	0.954183	0.142705	TG(16:0_6:0_18:1)	TG	C43 H84 O6 N1	3.534	710.629	--	--	-	-	-	-
POS568	372977	160838	189446	164154	192695	304527	249656	874.318	3786.15	982.557	290134	196821	230773	123709	-0.899522	0.13704	0.954183	0.142672	DG(24:2e)	DG	C27 H50 O4 Na1	4.19732	461.36	--	--	-	-	-	-
POS5051	459183	546632	12965.8	680592	8875.22	752356	573541	8770.18	2059.09	25406.2	296667	800464	410101	284485	-0.527627	0.527156	0.954183	0.142287	TG(19:1_6:0_11:1)	TG	C39 H74 O6 N1	7.6105	652.551	--	--	-	-	-	-
POS2864	517772	369611	309988	374813	193626	360823	306962	340569	27778.8	319204	342163	406322	354439	290500	-0.287	0.377652	0.954183	0.142186	LPC(38:0)	LPC	C46 H94 O7 N1 P1 Na1	15.717	826.666	--	--	-	-	-	-
POS349	1.27573e+06	1.08041e+06	1.91101e+06	2.2818e+06	1.91889e+06	1.72472e+06	1.8255e+06	1.67314e+06	1.76313e+06	1.75478e+06	1.34027e+06	1.50598e+06	1.69876e+06	1.6438e+06	-0.0474461	0.786188	0.96241	0.141737	Cer(m19:1_22:2)	Cer	C41 H78 O2 N1	11.939	616.603	--	--	-	-	-	-
POS4595	105733	94107.7	141388	93201.2	132804	70666	4707.81	56541.5	59428.2	59274	10278.7	25511.3	106317	35956.9	-1.56403	0.000870483	0.209039	0.141707	SM(d44:7)	SM	C49 H88 O6 N2 P1	9.213	831.637	--	--	-	-	-	-
POS1641	12517.9	34759.9	1960.36	49549.3	16027.2	71204.1	155672	2236.99	13921.8	15140.6	199966	148247	31003.1	89197.4	1.52459	0.152115	0.954183	0.14162	DG(34:2)	DG	C37 H68 O5 Na1	8.616	615.496	-	HMDB0056158	-	-	-	-
POS4471	54708.2	2152.66	89213.8	30866.7	90725.5	28902.2	9824.77	97111.4	102770	102545	248680	35583.7	49428.2	99419.2	1.00819	0.204672	0.954183	0.141487	SM(d14:0_22:5)	SM	C41 H76 O6 N2 P1	6.50022	723.544	--	--	-	-	-	-
POS3496	360673	4787.63	1813.29	183167	3265.25	253349	118096	0.0232713	94225.4	5463.61	182384	75235.4	134509	79234.2	-0.763511	0.4426	0.954183	0.141365	PC(17:1_20:5)	PC	C45 H79 O8 N1 P1	7.90262	792.554	--	--	-	-	-	-
POS3190	5326.17	0.397661	723639	9104.64	750409	18720.3	18720.5	909060	711195	311827	12050.8	10084.6	251200	328823	0.388476	0.734824	0.954183	0.141057	PC(31:1e)	PC	C39 H79 O7 N1 P1	13.2411	704.559	--	--	-	-	-	-
POS3073	296084	979449	43805.7	1.8906e+06	6802.71	1.89103e+06	1.00199e+06	41636.8	16491.8	31816.7	815181	1.16675e+06	851295	512311	-0.73264	0.439098	0.954183	0.141055	MG(20:2)	MG	C23 H43 O4	12.477	383.316	-	HMDB0011544	-	-	-	-
POS5364	115652	85290.5	97301.4	72692.7	84421.6	55680.4	55969.9	41505.7	34199.6	9631.24	36590.3	48902.7	85173.1	37799.9	-1.17201	0.00120693	0.22992	0.140849	TG(11:0_14:0_16:0)	TG	C44 H88 O6 N1	5.544	726.661	--	--	-	-	-	-
POS3606	479695	31132.6	458432	271302	462575	289415	286785	462575	490968	491828	463999	270201	332092	411059	0.307763	0.361418	0.954183	0.140695	PC(40:6e)	PC	C48 H87 O7 N1 P1	8.64252	820.621	--	--	-	-	-	-
POS3868	335229	73867.6	170895	239188	173711	287492	138570	149436	156774	155352	171228	108339	213397	146617	-0.541494	0.119535	0.954183	0.140315	PE(17:0_18:1)	PE	C40 H78 O8 N1 P1 Na1	8.516	754.536	--	--	-	-	-	-
POS4542	187002	1.89637e+06	5019.06	187439	4056.13	31475.7	754327	6082.45	11411.1	763318	538883	527104	385227	433521	0.170395	0.888279	0.989119	0.14005	SM(d42:2)	SM	C47 H94 O6 N2 P1	9.79517	813.684	--	--	-	-	-	-
POS8124	5822.31	2.78623e+06	404462	9.58269e+06	425555	499175	352873	0.0333942	331047	325383	4.64296e+06	427841	2.28399e+06	1.01335e+06	-1.17242	0.467232	0.954183	0.13935	TG(30:0_16:0_18:0)	TG	C67 H134 O6 N1	17.9703	1049.02	--	--	-	-	-	-
POS579	5308.41	5515.57	403810	41910.9	319472	115071	12167	459797	1.13028e+06	172130	39460.4	8635.3	148515	303745	1.03225	0.43936	0.954183	0.139288	DG(15:0_10:0)	DG	C28 H54 O5 Na1	11.5181	493.386	--	--	-	-	-	-
POS2485	132316	1.20497e+06	5293.36	2.29007e+06	152890	2.34354e+06	1.49151e+06	2665.45	4098.7	9815.27	1.86731e+06	2.53968e+06	1.02151e+06	985847	-0.0512722	0.956675	0.997663	0.139062	Hex1Cer(d24:0_15:0)+H-H2O	Hex1Cer	C45 H88 O7 N1	11.545	754.656	--	--	-	-	-	-
POS2718	10379.6	200315	176564	69041.4	189804	16200.3	267489	340131	365891	369903	14271.4	126566	110384	247375	1.16417	0.0782645	0.954183	0.138693	Hex1Cer(t18:1_22:1)+H-H2O	Hex1Cer	C46 H86 O8 N1	10.2074	780.635	--	--	-	-	-	-
POS815	144315	520249	309905	1.00013e+06	194213	678413	617762	393227	624931	165461	1.0359e+06	489076	474538	554393	0.224386	0.664327	0.954183	0.13867	DG(29:3e)	DG	C32 H59 O4	13.3259	507.441	--	--	-	-	-	-
POS791	314694	859317	86524.8	904232	121246	786741	487215	49619.6	109479	42427.4	873910	480882	512126	340589	-0.588468	0.424824	0.954183	0.138667	DG(17:1_12:0)	DG	C32 H64 O5 N1	8.15334	542.478	--	--	-	-	-	-
POS2394	255806	369163	1924.29	685781	556358	518048	592078	428170	606597	221710	258367	930417	397847	506223	0.347561	0.477187	0.954183	0.138637	DG(18:1_22:6)	DG	C43 H74 O5 N1	9.74183	684.556	--	--	-	-	-	-
POS5120	125349	126745	14238.4	119419	10969.5	88561.2	81648.5	2375.7	1995.94	31298.1	39586.5	88823.6	80880.3	40954.7	-0.981758	0.171182	0.954183	0.138576	TG(11:0_9:0_17:0)	TG	C40 H80 O6 N1	7.878	670.598	--	--	-	-	-	-
POS64	831205	3.27607e+06	1.55448e+06	1.73272e+06	1.60452e+06	1.62904e+06	5.91322e+06	1.61789e+06	1.69794e+06	1.68099e+06	2.11374e+06	1.55253e+06	1.77134e+06	2.42939e+06	0.455751	0.415508	0.954183	0.13792	Cer(d17:0_16:0)	Cer	C33 H68 O3 N1	8.3495	526.519	--	--	-	-	-	-
POS2406	263236	134425	171512	392830	170329	544416	109531	189317	207611	215568	96278.2	201689	279458	169999	-0.717105	0.142538	0.954183	0.137752	DG(40:8e)	DG	C43 H70 O4 Na1	11.7632	673.517	--	--	-	-	-	-
POS5236	299514	592065	78816.5	879956	1826.08	818402	456165	12863.4	35142.8	83060	611843	464189	445097	277211	-0.683137	0.389961	0.954183	0.136698	TG(6:0_10:0_22:5)	TG	C41 H69 O6	10.7675	657.509	--	--	-	-	-	-
POS4838	440691	685683	948.369	847249	9094.47	817973	803607	2504.27	2288.95	6027.21	525145	720970	466940	343424	-0.443247	0.589988	0.954183	0.136644	TG(12:0e_6:0_14:0)	TG	C35 H69 O5	11.078	569.514	--	--	-	-	-	-
POS4857	733514	810610	850549	9.63916e+06	656554	3.41659e+06	1.64577e+06	891358	1.54844e+06	315213	2.29129e+06	1.86634e+06	2.6845e+06	1.4264e+06	-0.912269	0.416922	0.954183	0.136621	TG(12:1e_6:0_14:1)	TG	C35 H65 O5	14.2165	565.483	--	--	-	-	-	-
POS2712	112443	760211	236800	909999	203444	202507	150144	203444	232833	254050	331719	316063	404234	248042	-0.704605	0.295332	0.954183	0.136343	Hex1Cer(t16:0_23:3)	Hex1Cer	C45 H87 O9 N2	12.537	799.641	--	--	-	-	-	-
POS2173	3.01785e+06	4.55488e+06	1.83474e+06	6.12303e+06	1.86164e+06	5.46761e+06	5.03372e+06	1.85313e+06	3428.08	1.94921e+06	3.78638e+06	6.39328e+06	3.80996e+06	3.16986e+06	-0.265358	0.610534	0.954183	0.1361	DG(19:1_18:1)	DG	C40 H78 O5 N1	11.7555	652.587	--	--	-	-	-	-
POS2630	851897	1.66924e+06	33776.1	2.1163e+06	7164.09	1.85132e+06	1.15606e+06	24952.9	22572	35660.6	1.85783e+06	1.72383e+06	1.08828e+06	803485	-0.437713	0.597905	0.954183	0.136087	Hex1Cer(m36:0)+H-H2O	Hex1Cer	C42 H82 O6 N1	11.953	696.614	--	--	-	-	-	-
POS3769	18545.5	2383.29	138532	52786.3	141034	29108.4	84039.8	143129	152666	153820	4646.48	116773	63731.6	109179	0.776613	0.21497	0.954183	0.136072	PE(23:2e)	PE	C28 H55 O7 N1 P1	1.78762	548.371	--	--	-	-	-	-
POS5707	5715.38	20401.6	9524.06	34333.5	9830.52	56601.7	51321.2	12175.4	12969.8	13018.4	288886	69263.4	22734.5	74605.6	1.7144	0.272644	0.954183	0.135936	TG(44:8e)	TG	C47 H77 O5	10.4	721.577	--	--	-	-	-	-
POS7617	2.2021e+06	1.90956e+06	4.14561e+06	1.6983e+06	2.76947e+06	87699.6	1.14024e+06	1.61008e+06	2.04048e+06	1.66285e+06	2.16944e+06	571179	2.13545e+06	1.53238e+06	-0.478773	0.335256	0.954183	0.135895	TG(15:0_18:1_22:5)	TG	C58 H104 O6 N1	17.4569	910.786	--	--	-	-	-	-
POS4307	205216	415784	360412	759618	370293	332580	433982	358787	376243	372280	492280	577114	407317	435114	0.0952419	0.747065	0.955083	0.135791	PIP(18:0)	PIP	C27 H56 O16 N1 P2	14.283	712.307	--	--	-	-	-	-
POS3951	15848.9	3915.15	134169	106250	0.00314623	39873.7	185116	2805.76	144703	144395	32553.8	134479	50009.6	107342	1.10194	0.15742	0.954183	0.13573	PE(20:4e_16:0)	PE	C41 H76 O7 N1 P1 Na1	10.7581	748.525	--	--	-	-	-	-
POS1781	82030.1	114316	77140	123386	76309.1	37585	178275	78522	85271.6	87604.7	163963	258736	85127.8	142062	0.738819	0.103771	0.954183	0.135674	DG(34:7)	DG	C37 H59 O5	7.456	583.436	--	--	-	-	-	-
POS2708	1.50521e+06	3.31189e+06	7.90543e+06	3.9116e+06	6.82377e+06	2.29872e+06	1.93669e+06	2.59905e+06	2.81452e+06	2.90465e+06	1.25333e+06	2.52769e+06	4.29277e+06	2.33932e+06	-0.875819	0.0976745	0.954183	0.135491	Hex1Cer(t38:3)	Hex1Cer	C44 H85 O9 N2	11.8982	785.625	--	--	-	-	-	-
POS4874	215763	213269	183600	425346	185051	357581	213822	165797	172991	170264	149836	173087	263435	174299	-0.595879	0.0632725	0.954183	0.135472	TG(33:0)	TG	C36 H68 O6 Na1	7.1745	619.491	-	HMDB0105196	-	-	-	-
POS1343	39418.5	105267	71851.2	121319	71574.7	59979.6	144619	72451.9	77993.6	79351	155920	192729	78235.1	120511	0.623276	0.109485	0.954183	0.135424	DG(18:3_14:1)	DG	C35 H60 O5 Na1	7.34	583.433	--	--	-	-	-	-
POS265	129900	187062	66441.5	112930	66629.5	95927.8	180164	54757.6	57751.1	57569.4	26215.6	97743.9	109815	79033.6	-0.47454	0.313085	0.954183	0.134985	Cer(m18:0_14:0)	Cer	C32 H66 O2 N1	8.93495	496.509	--	--	-	-	-	-
POS97	572715	413582	12261.5	649372	14461.3	422266	539386	8389.98	3323.65	2276.73	588380	443062	347443	264136	-0.395492	0.618851	0.954183	0.134859	Cer(d34:2)	Cer	C34 H66 O3 N1	6.0715	536.504	--	--	-	-	-	-
POS5033	2.52575e+06	8.04471e+06	268883	1.67003e+07	71591.1	1.40429e+07	7.58493e+06	60395	126480	271918	1.32231e+07	8.58767e+06	6.94236e+06	4.97574e+06	-0.480514	0.608838	0.954183	0.134533	TG(8:0_10:0_18:1)	TG	C39 H76 O6 N1	11.4708	654.567	--	--	-	-	-	-
POS5359	1.30417e+06	1.54104e+06	2.49336e+06	1.93071e+06	2.38444e+06	1.75796e+06	2.33946e+06	1.27322e+06	1.32742e+06	1.31028e+06	1.02446e+06	1.29867e+06	1.90195e+06	1.42892e+06	-0.412556	0.107677	0.954183	0.134155	TG(12:1e_6:0_22:6)	TG	C43 H71 O5	10.6791	667.53	--	--	-	-	-	-
POS3660	35662.8	6799.07	117460	13640.7	117704	16019.7	56598.3	115896	122233	121571	101381	44357.4	51214.3	93672.6	0.871081	0.12792	0.954183	0.134074	PC(44:4)	PC	C52 H97 O8 N1 P1	12.127	894.695	-	HMDB0013460	-	-	-	-
POS3657	3800.16	5720.22	2604.71	23035.8	4535.02	16215.9	53947.6	2866.72	102146	818.099	214409	28040.6	9318.62	67038.1	2.84679	0.114787	0.954183	0.13406	PC(44:3)	PC	C52 H99 O8 N1 P1	12.1216	896.71	-	HMDB0013452	-	-	-	-
POS39	842661	338859	463792	290101	471470	489124	567592	498301	528081	527855	463703	277667	482668	477200	-0.0164373	0.952619	0.997663	0.133491	CL(82:6)	CL	C91 H167 O17 P2	9.12065	1594.17	--	--	-	-	-	-
POS706	25483.1	26678.5	646836	6531.74	267472	1512.43	3275.45	593567	1.08195e+06	176810	5838.94	4853.96	162419	311049	0.93742	0.492665	0.954183	0.132779	DG(10:0_18:2)	DG	C31 H60 O5 N1	11.6936	526.447	--	--	-	-	-	-
POS3378	675967	74795.3	278754	132710	266359	151018	50590.7	247215	264637	267411	221661	221246	263267	212127	-0.311601	0.601003	0.954183	0.132682	PC(35:4e)	PC	C43 H81 O7 N1 P1	8.10198	754.575	--	--	-	-	-	-
POS5904	10885.1	1979.51	40928.4	3331.94	36106	77991.4	169135	24186.2	26628.7	27883.4	97084.7	112677	28537.1	76265.8	1.4182	0.109938	0.954183	0.132299	TG(16:1_12:0_18:1)	TG	C49 H91 O6	12.3994	775.681	--	--	-	-	-	-
POS6759	239026	288342	168877	413151	168041	275398	285265	121224	701.06	125527	198423	254200	258806	164223	-0.656212	0.12493	0.954183	0.132265	TG(20:4e_15:0_16:0)	TG	C54 H99 O5	12.952	827.749	--	--	-	-	-	-
POS4654	384811	160784	212911	423911	195866	446224	391687	176952	3098.51	3769.97	255545	300237	304084	188548	-0.689537	0.195944	0.954183	0.132195	SPH(m18:0)	SPH	C18 H40 O1 N1	1.64976	286.31	--	--	-	-	-	-
POS2548	50034.4	1.21343e+06	1.16227e+06	70479.5	1.18424e+06	0.0449063	531162	1.19569e+06	1.27069e+06	1.2751e+06	234253	387654	613409	815757	0.411291	0.545698	0.954183	0.132104	Hex1Cer(d18:0_24:1)	Hex1Cer	C48 H94 O8 N1	9.75738	812.697	--	--	-	-	-	-
POS2543	601440	1.05192e+06	9605.62	2.64061e+06	202273	1.31782e+06	1.37482e+06	5628.97	167477	3302.21	3.99325e+06	562582	970611	1.01784e+06	0.0685498	0.95052	0.997663	0.132029	Hex1Cer(d24:0_18:0+O)	Hex1Cer	C48 H99 O9 N2	13.4886	847.735	--	--	-	-	-	-
POS525	1.57442e+06	2.86788e+06	24923.6	7.90786e+06	44217.2	6.42054e+06	3.88156e+06	78652.6	232891	18469.6	5.024e+06	3.91129e+06	3.13997e+06	2.19115e+06	-0.519067	0.579088	0.954183	0.131796	DG(22:0e)	DG	C25 H50 O4 Na1	13.5819	437.36	--	--	-	-	-	-
POS2259	286923	433113	282427	517212	279971	402164	356122	212137	221552	218583	252891	377023	366968	273051	-0.426483	0.0930157	0.954183	0.131772	DG(18:1_20:3)	DG	C41 H72 O5 Na1	10.1	667.527	--	--	-	-	-	-
POS8181	104547	69067.6	100162	156542	102245	137742	131571	103530	110121	110618	434631	94261.1	111718	164122	0.554912	0.369629	0.954183	0.131751	TG(30:1_18:1_20:2)	TG	C71 H134 O6 N1	17.625	1097.02	--	--	-	-	-	-
POS4674	68455.4	95485.6	57848.2	1.00716e+06	169300	110190	72006.9	77549.4	36681.4	2252.04	13576.5	24695	251407	37793.5	-2.73381	0.191603	0.954183	0.131489	SPHP(d14:1)	SPHP	C14 H31 O5 N1 P1	1.04263	324.193	--	--	-	-	-	-
POS3865	259235	78532.8	7306.48	149506	2830.46	191736	139160	119111	125586	1499.33	106535	83117	114858	95834.7	-0.261229	0.693317	0.954183	0.131138	PE(18:0_17:0)	PE	C40 H80 O8 N1 P1 Na1	9.53586	756.551	--	--	-	-	-	-
POS7191	1.08533e+06	2.12304e+06	19927.9	2.82916e+06	13493	2.60878e+06	2.24466e+06	6067.58	9615.99	631219	2.27694e+06	2.023e+06	1.44662e+06	1.19859e+06	-0.271354	0.724415	0.954183	0.130955	TG(20:3e_15:0_18:1)	TG	C56 H103 O5	14.6104	855.78	--	--	-	-	-	-
POS6547	791871	941267	822510	1.19768e+06	842784	783410	555812	900355	945463	935632	1.40773e+06	926038	896586	945172	0.076135	0.71256	0.954183	0.1306	TG(16:1e_16:0_18:1)	TG	C53 H104 O5 N1	16.5296	834.791	--	--	-	-	-	-
POS7993	230817	429657	311207	489679	327085	574084	434081	329412	345488	342060	462651	690900	393755	434098	0.140725	0.608726	0.954183	0.13	TG(18:0e_18:0_22:5)	TG	C61 H114 O5 N1	16.9456	940.869	--	--	-	-	-	-
POS4500	77100.5	166803	4382	381378	12579.4	323118	365451	3363.87	25382.6	203959	463440	345265	160893	234477	0.54334	0.484632	0.954183	0.129845	SM(d18:1_21:1)	SM	C44 H88 O6 N2 P1	11.165	771.637	--	--	-	-	-	-
POS3812	340050	87858.1	60919.8	207333	14370	246941	109938	60362.9	49052.7	1158.43	228599	166983	159579	102682	-0.636077	0.376667	0.954183	0.129827	PE(16:1e_17:0)	PE	C38 H76 O7 N1 P1 Na1	8.94498	712.525	--	--	-	-	-	-
POS2693	342937	223373	127631	322327	128719	288829	129374	140781	150503	151807	384133	108954	238969	177592	-0.428259	0.306904	0.954183	0.129468	Hex1Cer(t36:1)	Hex1Cer	C42 H85 O9 N2	12.356	761.625	--	--	-	-	-	-
POS467	1.69666e+06	1.68464e+06	4879.6	2.35629e+06	10354.3	2.00228e+06	2.13792e+06	205714	219671	10710.8	2.32464e+06	2.12831e+06	1.29252e+06	1.17116e+06	-0.142245	0.8493	0.983214	0.129423	DG(8:0_11:2)	DG	C22 H42 O5 N1	1.31752	400.306	--	--	-	-	-	-
POS5702	204304	648059	273847	1.05349e+06	290719	1.20768e+06	860343	226683	9095.43	224229	498390	502005	613016	386791	-0.66437	0.316264	0.954183	0.129154	TG(16:1_14:0_14:4)	TG	C47 H84 O6 N1	13.067	758.629	--	--	-	-	-	-
POS5549	196269	353992	6719.2	376444	0.231163	343790	355945	9355.85	10685	7718.68	181215	290877	212869	142633	-0.577661	0.47945	0.954183	0.128892	TG(20:3e_11:4_12:3)	TG	C46 H71 O5	12.7637	703.53	--	--	-	-	-	-
POS3987	600273	115890	1.30444e+06	628783	1.22085e+06	395764	582865	1.01646e+06	1.08812e+06	1.10052e+06	370463	260349	711000	736462	0.0507617	0.919343	0.996409	0.128876	PE(14:1e_23:1)	PE	C42 H82 O7 N1 P1 Na1	9.89677	766.572	--	--	-	-	-	-
POS6166	831877	1.05643e+06	1.18995e+06	622608	1.17452e+06	771949	738742	1.03425e+06	1.09838e+06	1.10198e+06	1.00106e+06	1.01517e+06	941222	998266	0.0848884	0.614572	0.954183	0.128301	TG(16:0e_14:0_18:1)	TG	C51 H102 O5 N1	16.4817	808.775	--	--	-	-	-	-
POS6258	334487	1.01808e+06	505209	1.1038e+06	490696	505266	550378	405619	432510	436040	1.14523e+06	1.15402e+06	659590	687300	0.0593709	0.890796	0.989465	0.12823	TG(16:0_12:3_20:5)	TG	C51 H83 O6	13.1298	791.618	--	--	-	-	-	-
POS4024	321346	16833.6	4792.19	156951	2371.02	249554	117823	2187.82	90193	4185.43	173126	86340.8	125308	78976.1	-0.665993	0.477612	0.954183	0.128064	PE(38:3)	PE	C43 H80 O8 N1 P1 Na1	7.93465	792.551	-	HMDB0011447	-	-	-	-
POS3859	84391.6	87363.2	1.42355e+06	48894.4	687079	25115.3	53177.3	1.03364e+06	935880	560306	24947.8	20755.7	392733	438118	0.157772	0.882789	0.98782	0.127952	PE(20:0e_14:3)	PE	C39 H74 O7 N1 P1 Na1	13.729	722.51	--	--	-	-	-	-
POS4956	13810.4	21926	81107.1	19429.3	106954	23050.4	33909.6	270500	454371	133380	16866.8	65565.8	44379.5	162432	1.87187	0.128901	0.954183	0.127796	TG(10:0_10:3_14:0)	TG	C37 H65 O6	11.8552	605.478	--	--	-	-	-	-
POS4174	9635.07	30713.2	159377	81699.8	2392.74	58383.9	124014	114076	942.408	110727	201303	42655	57033.6	98953	0.794931	0.28469	0.954183	0.127343	PE(18:0p_23:1)	PE	C46 H91 O7 N1 P1	13.2737	800.653	--	--	-	-	-	-
POS2480	1.42642e+06	1.73468e+06	25799	3.9444e+06	12868.8	3.53607e+06	5.81112e+06	9404.19	588942	586020	2.60385e+06	3.56122e+06	1.78004e+06	2.19343e+06	0.301278	0.72498	0.954183	0.127307	Hex1Cer(d38:2+O)	Hex1Cer	C44 H87 O9 N2	12.5158	787.641	--	--	-	-	-	-
POS4194	35024.6	9957.63	217141	46103.4	219241	30184.3	96070.5	227591	240900	240459	39248.3	52791.4	92942.1	149510	0.685839	0.338094	0.954183	0.127128	PE(20:4e_22:3)	PE	C47 H82 O7 N1 P1 Na1	9.70357	826.572	--	--	-	-	-	-
POS5492	426532	524262	5160.33	1.41805e+06	9139.31	1.0063e+06	325428	94744.3	83681.8	56920.5	520083	907265	564907	331354	-0.769642	0.400852	0.954183	0.126659	TG(16:0_6:0_20:4)	TG	C45 H82 O6 N1	12.7338	732.614	--	--	-	-	-	-
POS8012	191076	560498	185973	753918	188977	954837	1.06468e+06	117666	213421	83901.6	845427	996487	472547	553598	0.228382	0.735273	0.954183	0.126542	TG(20:3e_18:1_20:5)	TG	C61 H103 O5	15.898	915.78	--	--	-	-	-	-
POS3849	8675.24	8623.97	431674	13309.5	602146	17008.8	28591.4	685400	480641	307667	5672.89	7618.59	180240	252598	0.48693	0.660774	0.954183	0.126439	PE(16:0_18:2)	PE	C39 H75 O8 N1 P1	13.112	716.522	--	--	-	-	-	-
POS977	15490.8	15284.9	101728	150917	102489	65636.8	51948.5	445152	794894	144187	10765.7	39779.6	75257.8	247788	1.71919	0.211548	0.954183	0.126409	DG(12:0_18:3)	DG	C33 H59 O5	12.1499	535.436	--	--	-	-	-	-
POS1006	639076	1.2403e+06	783179	1.03311e+06	661365	1.09801e+06	1.93607e+06	470295	719821	173517	1.25495e+06	1.66967e+06	909173	1.03739e+06	0.190329	0.680056	0.954183	0.126269	DG(30:4e)	DG	C33 H59 O4	15.6265	519.441	--	--	-	-	-	-
POS492	240601	45281.4	2287.67	94155.6	74054.5	117017	71358.9	74801.9	82070.7	85258.3	34499.8	90791.9	95566.1	73130.3	-0.38603	0.527408	0.954183	0.125641	DG(20:1)	DG	C23 H46 O5 N1	1.27028	416.337	--	--	-	-	-	-
POS4418	140926	231533	333940	200532	339441	129773	232010	278688	290799	286602	192032	277722	229358	259642	0.178926	0.472446	0.954183	0.125612	PS(40:7)	PS	C46 H77 O10 N1 P1	8.80686	834.528	-	HMDB0116764	-	-	-	-
POS4371	351546	324253	37507.6	272348	106583	258967	145655	391204	441862	129834	249512	96010.7	225201	242346	0.105861	0.83105	0.981272	0.125499	PS(19:1_18:0)	PS	C43 H83 O10 N1 P1	13.9593	804.575	--	--	-	-	-	-
POS3872	850681	220028	1.21859e+06	1.00393e+06	1.22847e+06	739837	618569	1.13999e+06	1.2052e+06	1.2031e+06	642089	564956	876922	895650	0.0304861	0.927484	0.996801	0.125319	PE(18:1e_17:0)	PE	C40 H80 O7 N1 P1 Na1	9.84918	740.556	--	--	-	-	-	-
POS2505	13477.8	3518.04	16054.2	92184.4	2741.06	10205.4	246679	1074.94	4141.97	194007	0.00227825	153227	23030.1	99855	2.11631	0.13778	0.954183	0.12516	Hex1Cer(d18:1_22:0+O)	Hex1Cer	C46 H90 O9 N1	9.27507	800.661	--	--	-	-	-	-
POS3324	8061.19	6862.67	482375	8441.11	477718	3774.08	1235.27	605795	347570	320752	28923	18017.2	164539	220382	0.421581	0.701013	0.954183	0.125114	PC(34:4)	PC	C42 H77 O8 N1 P1	11.5704	754.538	-	HMDB0011213	-	-	-	-
POS528	230258	29931.5	57603	105947	58684.7	112907	105764	0.0120543	65618.1	1470.44	61182.4	96189.1	99221.9	55037.3	-0.85025	0.230328	0.954183	0.124692	DG(22:1)	DG	C25 H50 O5 N1	1.67455	444.368	--	--	-	-	-	-
POS2507	2.18835e+06	2.65309e+06	2.076e+06	4.11818e+06	2.09014e+06	2.97304e+06	2.93144e+06	2.11533e+06	2.23585e+06	2.22874e+06	3.70034e+06	2.93972e+06	2.68313e+06	2.69191e+06	0.00470982	0.983277	0.997663	0.124628	Hex1Cer(d24:1_16:0+O)	Hex1Cer	C46 H93 O9 N2	13.4464	817.688	--	--	-	-	-	-
POS8254	56484.7	140437	23103.8	39250.8	2297.94	18809.5	32115.1	26033.7	16347.1	8800.21	49493.3	1067.41	46730.7	22309.5	-1.06671	0.280776	0.954183	0.124485	WE(5:0_14:1)	WE	H37 C19 O2	2.858	297.279	--	--	-	-	-	-
POS1278	3.85634e+06	7.26886e+06	101648	1.75908e+07	93624.2	1.33551e+07	8.17693e+06	134967	451416	27111.9	1.69203e+07	1.10077e+07	7.0444e+06	6.11973e+06	-0.203008	0.82667	0.978265	0.124271	DG(12:0e_20:2)	DG	C35 H66 O4 Na1	13.8316	573.485	--	--	-	-	-	-
POS3941	4.84133e+06	1.18445e+06	4.12491e+06	3.35264e+06	4.18197e+06	3.5284e+06	2.34373e+06	4.19033e+06	4.44278e+06	4.44594e+06	2.59107e+06	1.77351e+06	3.53562e+06	3.29789e+06	-0.100418	0.74522	0.95431	0.124206	PE(16:0p_20:3)	PE	C41 H77 O7 N1 P1	9.49375	726.543	--	--	-	-	-	-
POS4984	3595.29	10298.7	1023.4	3254.97	1577.7	11625.3	30545.7	53515.6	37823.9	59112.7	73824.3	33938.1	5229.22	48126.7	3.20217	0.0001312	0.0700606	0.124102	TG(4:0_13:0_18:1)	TG	C38 H74 O6 N1	3.625	640.551	--	--	-	-	-	-
POS4311	256925	250164	222113	296869	221324	263569	215058	191557	201555	200227	228497	207457	251827	207392	-0.280075	0.00577365	0.527232	0.124096	PIP(38:3e)	PIP	C47 H89 O15 N0 P2	5.497	955.567	--	--	-	-	-	-
POS4794	210746	215579	257131	286322	260248	340454	544148	235014	282776	251092	168977	507750	261747	331626	0.341387	0.317609	0.954183	0.124077	TG(4:0_9:0_15:0)	TG	C31 H62 O6 N1	6.75955	544.457	--	--	-	-	-	-
POS3522	60040.1	21267.6	385957	51706.1	471415	35770.7	18946.6	574916	284590	237222	80158.8	115594	171026	218571	0.353887	0.691019	0.954183	0.123998	PC(38:3e)	PC	C46 H89 O7 N1 P1	14.8419	798.637	--	--	-	-	-	-
POS2484	193859	225633	42699	220284	23463.6	249336	161237	10317	37654.4	71526.4	182844	175055	159212	106439	-0.580928	0.325666	0.954183	0.123791	Hex1Cer(d38:7)+H-H2O	Hex1Cer	C44 H72 O7 N1	7.29549	726.53	--	--	-	-	-	-
POS424	3.44647e+06	5.03452e+06	4304.03	5.63511e+06	6437.33	5.71423e+06	6.44854e+06	21201.8	10076.3	3719.9	4.29922e+06	7.78928e+06	3.30684e+06	3.09534e+06	-0.0953579	0.909741	0.996046	0.123706	CerP(m36:3)	CerP	C36 H72 O5 N2 P1	10.374	643.517	--	--	-	-	-	-
POS5563	6985.85	7258.41	10109.2	2402.55	10467.4	13949.7	47289	11139.5	12061.1	12366.8	116696	64862.7	8528.86	44069.1	2.36934	0.0661167	0.954183	0.1235	TG(11:0_14:3_18:1)	TG	C46 H84 O6 N1	12.8076	746.629	--	--	-	-	-	-
POS7929	67786.7	72143.2	4177.93	120774	32739	154875	20087.5	12249.8	22333.5	16350.5	46290.8	26182.2	75416	23915.7	-1.65691	0.0501493	0.954183	0.123342	TG(18:3e_20:4_20:4)	TG	C61 H99 O5	11.022	911.749	--	--	-	-	-	-
POS2674	1.96882e+06	3.87238e+06	5492.92	2.17668e+07	9549.3	1.89587e+07	1.10311e+07	7362.39	4466.85	706.531	1.38086e+07	5.57629e+06	7.76363e+06	5.07142e+06	-0.614341	0.584103	0.954183	0.123225	Hex1Cer(m20:0_24:1)	Hex1Cer	C50 H98 O7 N1	13.4376	824.734	--	--	-	-	-	-
POS3867	131071	72148.9	239326	161045	237684	106298	82986.6	250185	262801	259866	170598	147504	157929	195657	0.309052	0.381647	0.954183	0.122973	PE(18:0p_17:0)	PE	C40 H81 O7 N1 P1	11.1746	718.575	--	--	-	-	-	-
POS2525	1.45142e+06	1.54762e+06	1.558e+06	1.5845e+06	905434	1.59901e+06	2.29882e+06	337977	1.2617e+06	695081	951022	1.96017e+06	1.441e+06	1.25079e+06	-0.204225	0.572683	0.954183	0.122521	Hex1Cer(d18:0_23:0)	Hex1Cer	C47 H94 O8 N1	15.9933	800.697	--	--	-	-	-	-
POS8421	4.75136e+06	8.88585e+06	4.46961e+06	2.09041e+07	11550.4	9.47653e+06	1.83773e+07	1794.57	9679.25	4.89228e+06	1.09908e+07	7.57962e+06	8.08317e+06	6.97524e+06	-0.212679	0.792472	0.964668	0.122214	ZyE(34:5)	ZyE	C61 H104 O2 N1	15.152	882.806	--	--	-	-	-	-
POS4814	178191	176806	230105	239707	231954	268136	424633	231740	245916	246285	139016	393017	220817	280101	0.343099	0.230782	0.954183	0.122118	TG(10:0_10:0_10:3)	TG	C33 H57 O6	6.75888	549.415	--	--	-	-	-	-
POS3816	97021.1	218760	1477.68	359371	52499.7	241904	180501	557.355	546.359	29619.6	109310	146563	161839	77849.5	-1.0558	0.215568	0.954183	0.121972	PE(22:1_11:1)	PE	C38 H72 O8 N1 P1 Na1	10.5056	724.489	--	--	-	-	-	-
POS1060	2.50412e+06	3.87232e+06	2.72225e+06	1.09703e+07	2.29858e+06	6.58547e+06	3.4799e+06	2.69233e+06	2.33267e+06	1.98263e+06	9.81445e+06	4.16161e+06	4.82551e+06	4.07726e+06	-0.243079	0.691429	0.954183	0.121766	DG(31:1e)	DG	C34 H66 O4 Na1	13.9506	561.485	--	--	-	-	-	-
POS4994	209036	303834	181083	412008	182665	213949	226791	181641	192140	191758	173421	193666	250429	193236	-0.374036	0.16208	0.954183	0.121482	TG(6:0_11:1_18:2)	TG	C38 H67 O6	7.17776	619.493	--	--	-	-	-	-
POS4954	367257	325358	171543	313209	180036	149982	247657	208866	219367	217121	156124	335014	251231	230691	-0.12305	0.661018	0.954183	0.121481	TG(9:0_11:3_14:0)	TG	C37 H65 O6	7.10363	605.478	--	--	-	-	-	-
POS3811	457589	43642.2	30443.6	453792	34036.3	352997	350924	63526.5	104207	654.075	984426	451462	228750	325867	0.51051	0.588112	0.954183	0.121275	PE(33:1e)	PE	C38 H76 O7 N1 P1 Na1	8.1413	712.525	--	--	-	-	-	-
POS5329	220987	616780	361886	1.05319e+06	293238	1.31145e+06	1.04044e+06	111860	411404	116771	758585	1.45684e+06	642922	649317	0.0142777	0.982558	0.997663	0.120862	TG(16:0_10:0_14:2)	TG	C43 H82 O6 N1	13.221	708.614	--	--	-	-	-	-
POS755	110603	118909	89213.6	162464	89593.5	157437	86954.4	85018.5	89797.8	89508.9	43618.1	90692.7	121370	80931.7	-0.584633	0.0232312	0.869608	0.120551	DG(14:0_14:3)	DG	C31 H54 O5 Na1	7.05905	529.386	--	--	-	-	-	-
POS2854	457562	43635.6	30444.8	453462	34038.2	353088	391717	57440.9	68057	654.137	984355	451657	228705	325647	0.50982	0.59358	0.954183	0.120267	LPC(30:1)	LPC	C38 H76 O7 N1 P1 Na1	8.14228	712.525	--	--	-	-	-	-
POS7366	2.32224e+06	3.35784e+06	2.42745e+06	4.5169e+06	5012.12	4.10952e+06	4.90442e+06	2.42895e+06	2947.88	2.60429e+06	2.26219e+06	3.87318e+06	2.78983e+06	2.67933e+06	-0.0583041	0.909471	0.996046	0.119948	TG(18:0e_17:1_19:1)	TG	C57 H108 O5 Na1	15.839	895.809	--	--	-	-	-	-
POS3807	9768.74	700.452	297517	38919.4	299525	11289.9	49209.2	274938	291391	291729	9214.07	25174.9	109620	156943	0.517725	0.583089	0.954183	0.119886	PE(18:0p_15:0)	PE	C38 H77 O7 N1 P1	10.1758	690.543	--	--	-	-	-	-
POS1105	352340	1.09354e+06	5975.07	1.11311e+06	269728	781304	922976	8119.21	273462	28789	557329	1.0045e+06	602667	465862	-0.371457	0.60849	0.954183	0.119543	DG(31:4)	DG	C34 H59 O5	8.33107	547.436	--	--	-	-	-	-
POS119	322983	256629	195148	259226	197073	308496	259146	196299	3446.4	207462	275022	236146	256592	196254	-0.38676	0.218925	0.954183	0.119107	Cer(d16:0_20:0+O)	Cer	C36 H74 O4 N1	7.31229	584.561	--	--	-	-	-	-
POS3154	211247	42019.4	289829	277531	294724	195416	97544.5	288164	305880	306639	269808	185504	218461	242257	0.149161	0.657436	0.954183	0.118886	PC(29:1)	PC	C37 H73 O8 N1 P1	8.08158	690.507	-	HMDB0007933	-	-	-	-
POS3976	147421	13831.5	9089.74	199987	444607	107197	244146	465289	2315.06	499764	75624	187351	153689	245748	0.67717	0.403262	0.954183	0.1186	PE(16:1e_21:0)	PE	C42 H84 O7 N1 P1 Na1	10.8678	768.588	--	--	-	-	-	-
POS4856	545849	469188	13971.7	2.54123e+06	12730.9	1.03144e+06	969831	26929	10841.8	12821.6	989140	690745	769068	450051	-0.773021	0.480038	0.954183	0.118374	TG(16:0e_6:0_10:2)	TG	C35 H65 O5	13.3593	565.483	--	--	-	-	-	-
POS804	327141	1.0226e+06	75300.4	1.26989e+06	32912.3	1.29622e+06	1.25011e+06	317896	121308	105929	1.47538e+06	1.50174e+06	670678	795393	0.246046	0.742199	0.954183	0.117897	DG(29:2e)	DG	C32 H61 O4	13.683	509.456	--	--	-	-	-	-
POS2461	500367	445117	289194	1.11656e+06	296663	978898	627416	274636	288550	286256	394706	731106	604467	433778	-0.478705	0.328547	0.954183	0.117479	Hex1Cer(d37:1+O)	Hex1Cer	C43 H87 O9 N2	12.0232	775.641	--	--	-	-	-	-
POS1301	27304.2	325364	1.01047e+06	941022	970246	65018.5	87162.6	970093	1.04946e+06	1.07247e+06	44832.2	135429	556570	559908	0.00862515	0.990893	0.999515	0.11733	DG(32:3)	DG	C35 H62 O5 Na1	8.824	585.449	-	HMDB0056142	-	-	-	-
POS3091	64374.3	27306.1	9737.57	52521	23758.4	60658.1	7793.69	10633.1	4543.96	4541.98	10069.5	18694.8	39725.9	9379.51	-2.0825	0.00909542	0.573258	0.117263	MG(31:0)	MG	C34 H68 O4 Na1	5.1905	563.501	--	--	-	-	-	-
POS4533	267324	49185.6	385298	166666	399634	194787	250619	424745	446569	1341.59	410921	202891	243816	289514	0.247844	0.621094	0.954183	0.117211	SM(d18:1_23:3)	SM	C46 H88 O6 N2 P1	10.452	795.637	--	--	-	-	-	-
POS2665	2.73751e+06	6.26987e+06	2826.45	1.15677e+07	1.68156e+06	9.47441e+06	6.07391e+06	2687.32	1.87652e+06	1.98668e+06	7.56868e+06	7.57968e+06	5.28897e+06	4.18136e+06	-0.339015	0.641371	0.954183	0.117166	Hex1Cer(m43:1+O)+H-H2O	Hex1Cer	C49 H94 O7 N1	12.267	808.702	--	--	-	-	-	-
POS4902	4.96149e+06	1.15849e+07	203956	2.16128e+07	114078	1.89612e+07	1.63733e+07	432583	750675	131315	1.91535e+07	1.68812e+07	9.57307e+06	8.95377e+06	-0.0964867	0.910991	0.996046	0.116968	TG(10:0_10:0_14:0)	TG	C37 H74 O6 N1	11.3277	628.551	--	--	-	-	-	-
POS4229	61164.3	53483.1	75834.7	81058.2	76804.6	78716.3	85950.6	87279.4	92575.8	92511.6	87546.2	110165	71176.9	92671.4	0.380716	0.00430026	0.527232	0.116635	PG(20:5e)	PG	C26 H47 O9 N1 P1	1.724	548.298	--	--	-	-	-	-
POS5257	56499.3	149340	24203.4	65822.4	22796.1	103876	27679.6	15823.9	15188.4	5403.86	35819.5	88605	70422.9	31420	-1.16436	0.126798	0.954183	0.116335	TG(15:0_6:0_18:1)	TG	C42 H82 O6 N1	8.718	696.614	--	--	-	-	-	-
POS294	300678	415375	326309	233315	326095	561420	542398	317481	338126	340033	529215	512585	360532	429973	0.25412	0.305418	0.954183	0.116116	Cer(m36:0)+H-H2O	Cer	C36 H72 O1 N1	12.4722	534.561	--	--	-	-	-	-
POS3649	173481	5560.21	102117	8198.41	97537.9	88673.2	170441	182935	204132	213237	74756.7	161686	79261.2	167865	1.08261	0.022815	0.869608	0.115943	PC(42:7)	PC	C50 H87 O8 N1 P1	8.34246	860.616	-	HMDB0008735	-	-	-	-
POS3648	83006.7	4258.79	119820	59089.9	121765	67020.5	63085	154124	163934	164077	65470.9	103600	75826.9	119048	0.650767	0.134133	0.954183	0.115931	PC(42:6)	PC	C50 H89 O8 N1 P1	9.02761	862.632	-	HMDB0008734	-	-	-	-
POS4980	342507	649006	37027.3	2.4507e+06	27806.6	2.2627e+06	1.78275e+06	115176	228418	8962.94	1.66868e+06	1.89222e+06	961624	949368	-0.0185065	0.983738	0.997663	0.11498	TG(18:0_8:0_9:0)	TG	C38 H72 O6 Na1	11.9745	647.522	--	--	-	-	-	-
POS2333	2.07932e+06	2.94897e+06	1.83133e+06	3.57905e+06	1.85473e+06	3.31153e+06	3.12893e+06	1.84838e+06	77.1135	1.94921e+06	2.3022e+06	3.79418e+06	2.60082e+06	2.1705e+06	-0.260943	0.501763	0.954183	0.114614	DG(39:5)	DG	C42 H73 O5	11.7562	657.545	--	--	-	-	-	-
POS3594	220222	10914.4	87202.2	185824	88717.5	193103	81461.2	89210.9	94633.8	94764.9	109413	21598.9	130997	81847	-0.678535	0.19586	0.954183	0.114592	PC(18:0_22:5)	PC	C48 H86 O8 N1 P1 Na1	9.3693	858.598	--	--	-	-	-	-
POS1773	7.4483e+06	1.03999e+07	311030	1.77668e+07	178529	1.21399e+07	1.57859e+07	40816.3	24107.8	93466.6	1.51312e+07	1.31354e+07	8.04074e+06	7.36848e+06	-0.125962	0.879849	0.98782	0.11459	DG(34:5e)	DG	C37 H65 O4	15.7695	573.488	--	--	-	-	-	-
POS971	487836	855862	158903	1.12433e+06	253954	909160	1.41702e+06	318119	236750	170442	957411	1.53544e+06	631674	772531	0.290412	0.645387	0.954183	0.114561	DG(12:0_18:3)	DG	C33 H62 O5 N1	7.15045	552.462	--	--	-	-	-	-
POS1109	237740	602110	186950	439270	189826	363162	324653	163894	171636	169732	383909	385929	336510	266625	-0.335834	0.407262	0.954183	0.114304	DG(31:6e)	DG	C34 H56 O4 Na1	8.75881	551.407	--	--	-	-	-	-
POS5503	295369	287297	54049.3	484865	43622.4	362844	477350	54046.5	123829	109679	538051	756311	254675	343211	0.430442	0.533385	0.954183	0.11421	TG(18:3e_10:4_14:1)	TG	C45 H73 O5	11.185	693.545	--	--	-	-	-	-
POS3928	640176	196124	779726	557407	792690	480047	581185	801026	846232	843413	405050	419780	574362	649448	0.177254	0.558985	0.954183	0.113837	PE(18:0p_18:2)	PE	C41 H79 O7 N1 P1	10.3672	728.559	--	--	-	-	-	-
POS447	2.71972e+06	3.58493e+06	2.15636e+06	3.685e+06	2.15745e+06	5.113e+06	7.59996e+06	1.87834e+06	1.98352e+06	3.6237e+06	1.4852e+06	5.93647e+06	3.23608e+06	3.7512e+06	0.213106	0.65617	0.954183	0.113717	Co(Q10)	Co	C59 H94 O4 N1	15.0157	880.718	--	--	-	-	-	-
POS5483	683926	1.47059e+06	640131	1.29667e+06	591447	1.72251e+06	1.71161e+06	460586	496640	506814	1.33529e+06	1.00797e+06	1.06755e+06	919819	-0.214878	0.624573	0.954183	0.11191	TG(14:1_14:1_14:1)	TG	C45 H84 O6 N1	11.8656	734.629	--	--	-	-	-	-
POS5003	22437	14442.7	86698.2	13501	52117.4	25456.2	27523.5	96610.1	86716.2	118691	57711	44836.5	35775.4	72014.7	1.00932	0.0754829	0.954183	0.111898	TG(18:0_6:0_12:0)	TG	C39 H78 O6 N1	1.245	656.582	--	--	-	-	-	-
POS3856	237104	52069.1	161354	164856	162958	192152	204208	167120	177476	177841	370983	163023	161749	210109	0.37738	0.266828	0.954183	0.111872	PE(16:0_18:3)	PE	C39 H73 O8 N1 P1	7.671	714.507	--	--	-	-	-	-
POS4721	5.08242e+06	1.12692e+07	53375.5	1.64607e+07	22236.7	1.76198e+07	1.53413e+07	12037.4	17812	3.0001e+06	1.32082e+07	1.37038e+07	8.41795e+06	7.5472e+06	-0.157527	0.846189	0.983214	0.111619	StE(30:6)	StE	C59 H98 O2 N1	14.5116	852.759	--	--	-	-	-	-
POS3562	673728	83063.1	429370	418549	437908	487593	317538	442802	470793	472681	206669	252795	421702	360546	-0.226039	0.519299	0.954183	0.111515	PC(27:0_12:4)	PC	C47 H87 O8 N1 P1	10.317	824.616	--	--	-	-	-	-
POS5241	759587	894191	650366	1.3937e+06	657479	1.1548e+06	1.22152e+06	655945	694549	693972	1.22752e+06	1.31424e+06	918354	967959	0.0758958	0.785703	0.96241	0.111503	TG(38:5e)	TG	C41 H70 O5 Na1	10.3959	665.512	--	--	-	-	-	-
POS4454	160190	14111	169963	92171.8	172194	66785.5	56206.3	158697	167389	166714	137357	178743	112569	144184	0.357102	0.352686	0.954183	0.11145	SM(d35:0)	SM	C40 H84 O6 N2 P1	8.35112	719.606	--	--	-	-	-	-
POS1763	5002.88	54882	21387.3	14812.6	22630.7	45092.1	166425	22793.2	23731.3	23314.4	37437.8	195800	27301.3	78250.3	1.51913	0.161739	0.954183	0.11143	DG(34:5)	DG	C37 H62 O5 Na1	7.816	609.449	-	HMDB0056172	-	-	-	-
POS377	1.18034e+06	1.02127e+06	29824.3	3.88722e+06	23244.1	1.99937e+06	3.13435e+06	18251	33408.6	7762.53	2.88209e+06	2.50861e+06	1.35688e+06	1.43074e+06	0.0764748	0.933919	0.996801	0.111421	Cer(m19:1_23:3)	Cer	C42 H78 O2 N1	11.4666	628.603	--	--	-	-	-	-
POS5565	1.39645e+06	2.72121e+06	13974.9	3.11935e+06	789364	2.75885e+06	2.7206e+06	8495.03	30688.1	2.47198	2.9748e+06	2.98511e+06	1.79987e+06	1.45328e+06	-0.308573	0.682968	0.954183	0.111094	TG(15:0_8:0_20:5)	TG	C46 H79 O6	13.1195	727.587	--	--	-	-	-	-
POS425	40509.3	123857	30059.6	30527.6	28752.8	21556.7	17029.7	14961.1	15734.1	15684.9	4057.43	44610.8	45877.2	18679.7	-1.29631	0.13516	0.954183	0.111038	CerP(m18:1_21:5)	CerP	C39 H72 O5 N2 P1	3.605	679.517	--	--	-	-	-	-
POS2424	184594	388164	0.00125165	255575	212342	206444	244947	222287	233868	232078	81767.2	196755	207853	201950	-0.0415649	0.919461	0.996409	0.111037	DG(44:6)	DG	C47 H80 O5 Na1	3.72998	747.59	-	HMDB0056343	-	-	-	-
POS4375	978607	131486	2245.29	1.34492e+06	30010.2	461932	2.09953e+06	1288.5	1901.91	1081.47	721819	1.55313e+06	491534	729793	0.570194	0.596451	0.954183	0.110634	PS(20:0_18:1)	PS	C44 H85 O10 N1 P1	10.3348	818.591	--	--	-	-	-	-
POS1883	145603	170410	37642.7	117521	38994.3	98669.2	279112	83149.4	87552.6	86687.7	81133.3	547574	101474	194202	0.936451	0.276931	0.954183	0.110448	DG(17:1_18:3)	DG	C38 H70 O5 N1	8.983	620.525	--	--	-	-	-	-
POS82	339214	330056	280158	338755	284812	375514	367759	269279	283595	281916	299931	273790	324751	296045	-0.13352	0.202956	0.954183	0.110338	Cer(d16:0_18:0+O)	Cer	C34 H70 O4 N1	6.11458	556.53	--	--	-	-	-	-
POS4831	155713	52976.9	86584.3	155191	89821.6	209507	200603	108352	113927	136437	176066	285183	124966	170095	0.444805	0.240349	0.954183	0.110307	TG(4:0_14:0_14:0)	TG	C35 H70 O6 N1	6.4053	600.52	--	--	-	-	-	-
POS3599	301792	532386	373177	44490.6	335264	73934.7	322677	409921	315023	224314	210706	111785	276841	265738	-0.059053	0.901327	0.995468	0.109656	PC(40:5e)	PC	C48 H89 O7 N1 P1	14.357	822.637	--	--	-	-	-	-
POS6268	42425.6	111688	155914	325097	696908	1.13951e+06	192449	766035	569181	501819	452513	206455	411923	448075	0.121365	0.857365	0.985839	0.10957	TG(18:0_15:0_16:0)	TG	C52 H100 O6 Na1	17.7352	843.741	--	--	-	-	-	-
POS7202	4.39792e+06	8.64956e+06	7.2221e+06	1.23707e+07	785237	1.11006e+07	7.95504e+06	614719	456736	4691.87	1.16782e+07	1.11936e+07	7.42103e+06	5.31717e+06	-0.480962	0.481707	0.954183	0.109537	TG(15:0_18:1_20:5)	TG	C56 H100 O6 N1	15.3995	882.755	--	--	-	-	-	-
POS3721	229399	228118	466546	4666.1	481320	2593.17	88870.7	571218	610647	615816	190600	77323.4	235441	359079	0.608939	0.393371	0.954183	0.109275	PE(8:0e_12:1)	PE	C25 H50 O7 N1 P1 Na1	2.37418	530.322	--	--	-	-	-	-
POS8430	196499	262595	135349	112799	132018	135177	60650.1	130390	139556	140970	180698	154719	162406	134497	-0.272032	0.348377	0.954183	0.109083	ZyE(35:1)	ZyE	C62 H111 O2	16.261	887.858	--	--	-	-	-	-
POS8341	75711.6	564344	285252	227973	286429	421287	262247	243253	257684	258062	178582	219691	310166	236587	-0.390672	0.314981	0.954183	0.108951	WE(15:0_16:3)	WE	H60 C31 O2 N1	7.19085	478.462	--	--	-	-	-	-
POS5250	819212	2.30762e+06	28663.4	3.34649e+06	26010	2.70914e+06	2.18967e+06	8021.16	54263.6	12313.4	4.81232e+06	2.26725e+06	1.53952e+06	1.55731e+06	0.0165697	0.985891	0.998512	0.108805	TG(11:0_10:0_18:0)	TG	C42 H84 O6 N1	12.7714	698.629	--	--	-	-	-	-
POS2268	650200	211431	340756	601992	323649	593347	406553	240165	255316	979.183	397407	653557	453563	325663	-0.477923	0.296978	0.954183	0.10865	DG(38:4e)	DG	C41 H74 O4 Na1	7.75149	653.548	--	--	-	-	-	-
POS1766	126053	171177	101950	144962	35714.3	156819	88086.3	117565	266503	33408.3	96874.8	3940.41	122779	101063	-0.280809	0.619408	0.954183	0.108558	DG(34:5)	DG	C37 H66 O5 N1	11.683	604.494	-	HMDB0056172	-	-	-	-
POS3785	59745.7	10139.9	42541.2	63971.4	7859.19	68642.6	92990.5	75603	42505.9	33532.9	159939	87793.1	42150	82060.8	0.96116	0.0930702	0.954183	0.108503	PE(16:0p_14:0)	PE	C35 H71 O7 N1 P1	8.50777	648.496	--	--	-	-	-	-
POS4226	241019	335605	7673.2	226375	52700.4	205968	289251	6714.65	43080.5	38813.4	193434	298898	178223	145032	-0.297316	0.663321	0.954183	0.108398	PG(8:1e_10:1)	PG	C24 H49 O9 N1 P1	3.746	526.314	--	--	-	-	-	-
POS4074	117760	176484	477303	78688	466428	156154	169360	443040	462399	454405	158945	92998.5	245470	296858	0.27423	0.624065	0.954183	0.108259	PE(18:1p_21:0)	PE	C44 H87 O7 N1 P1	12.1685	772.621	--	--	-	-	-	-
POS8383	445153	980314	413296	1.95856e+06	430754	2.39104e+06	1.81857e+06	417747	438886	435402	780110	1.13762e+06	1.10319e+06	838055	-0.396561	0.543036	0.954183	0.108156	ZyE(26:5)	ZyE	C53 H88 O2 N1	12.2283	770.681	--	--	-	-	-	-
POS585	1.10777e+06	2.66661e+06	1.64297e+06	4.63495e+06	1.66205e+06	3.68713e+06	3.69691e+06	1.69669e+06	1.79733e+06	1.79621e+06	2.79853e+06	3.15462e+06	2.56691e+06	2.49005e+06	-0.0438608	0.909103	0.996046	0.108007	DG(25:2e)	DG	C28 H53 O4	14.741	453.394	--	--	-	-	-	-
POS8243	10680.5	16422.9	33832.3	9467.44	49893	56660.8	81646.3	57892.9	91044.6	49554.4	25331.6	77169.3	29492.8	63773.2	1.11259	0.0247085	0.869608	0.107846	WE(2:0_15:2)	WE	H31 C17 O2	5.01685	267.232	--	--	-	-	-	-
POS185	593474	542479	540977	971228	539060	890121	675661	518507	550821	552357	1.13497e+06	733814	679556	694355	0.0310795	0.907469	0.996046	0.10738	Cer(d18:2_22:1)	Cer	C40 H76 O3 N1	10.5715	618.582	--	--	-	-	-	-
POS8167	8736.35	49277.9	71901	96588.6	71541.6	53871.3	104461	69716.4	73303.2	72648.2	24387.4	152563	58652.8	82846.6	0.498242	0.280582	0.954183	0.107345	TG(30:0_16:0_20:5)	TG	C69 H125 O6	17.203	1049.95	--	--	-	-	-	-
POS4812	6159.56	59805.9	2.07641e+06	324311	1.22663e+06	280187	97607.4	917003	1.19319e+06	578177	13722.6	74779.9	662251	479079	-0.467115	0.650287	0.954183	0.107248	TG(14:0e_6:0_10:2)	TG	C33 H61 O5	13.5064	537.451	--	--	-	-	-	-
POS4187	4182.58	508175	36283.8	51857	30310.3	12111.2	245806	22433.8	7751.87	31696.9	1526.06	182134	107153	81891.5	-0.38789	0.787362	0.963233	0.107111	PE(42:5e)	PE	C47 H86 O7 N1 P1 Na1	12.813	830.603	--	--	-	-	-	-
POS3155	226447	25376.9	172955	177260	174439	138720	106142	155625	164173	163575	384511	142078	152533	186017	0.286317	0.512515	0.954183	0.107078	PC(29:1e)	PC	C37 H75 O7 N1 P1	7.55319	676.528	--	--	-	-	-	-
POS5267	64786.7	125604	49841.1	138565	47420.9	106863	55566.9	26627.6	27728.9	27321.5	34379.5	96328.3	88846.8	44658.8	-0.992377	0.0497737	0.954183	0.107076	TG(12:0e_9:0_18:3)	TG	C42 H80 O5 N1	10.892	678.603	--	--	-	-	-	-
POS4185	30958.4	16472.7	153657	95422	155277	46312.2	142382	144017	151301	149997	47617.7	49634.6	83016.6	114158	0.459565	0.361323	0.954183	0.10707	PE(31:0_11:4)	PE	C47 H87 O8 N1 P1	10.878	824.616	--	--	-	-	-	-
POS4417	66060.6	24173.7	52294.8	53156	52861.2	56397.3	97772.1	56864.8	60235.2	60147.5	137405	76173.2	50824	81432.9	0.680103	0.0543191	0.954183	0.106938	PS(40:7)	PS	C46 H76 O10 N1 P1 Na1	7.888	856.51	-	HMDB0116764	-	-	-	-
POS2582	42155.6	16098.1	6867.28	46329.8	1939.91	14344.9	129908	4536.97	44434.1	164405	60472	76342	21289.3	80016.3	1.91017	0.0404406	0.954183	0.106928	Hex1Cer(d18:1_25:0)	Hex1Cer	C49 H96 O8 N1	11.0609	826.713	--	--	-	-	-	-
POS3447	1.22948e+06	103491	1.22961e+06	454167	1.23207e+06	433082	579840	1.23207e+06	1.31217e+06	1.31919e+06	672819	432382	780318	924746	0.244995	0.598627	0.954183	0.106777	PC(14:1e_22:4)	PC	C44 H81 O7 N1 P1	9.87854	766.575	--	--	-	-	-	-
POS2600	3611.2	0.00236462	1423.48	8751.2	210053	21452.1	69273.1	190833	5619.53	202787	18276	55886.4	40881.8	90445.9	1.1456	0.333567	0.954183	0.106174	Hex1Cer(d18:1_26:0)	Hex1Cer	C50 H98 O8 N1	11.435	840.729	--	--	-	-	-	-
POS3766	231372	195715	169905	586879	135246	507257	391147	136221	135185	160292	594288	538069	304396	325867	0.098334	0.857237	0.985839	0.106123	PE(22:5e)	PE	C27 H47 O7 N1 P1	1.36699	528.308	--	--	-	-	-	-
POS1640	260132	394497	8806	587208	7799.63	615636	416062	13630.6	7865.12	18223.1	281568	528842	312346	211032	-0.565686	0.499515	0.954183	0.105983	DG(16:1_18:1)	DG	C37 H69 O5	7.7043	593.514	--	--	-	-	-	-
POS3684	63031.9	171661	74401.1	137349	7643.12	29530.2	77432.9	11580.8	5107.97	74390.4	27571.8	71666	80602.8	44625	-0.852979	0.244788	0.954183	0.104856	PE(17:0e)	PE	C22 H47 O7 N1 P1	1.913	468.308	--	--	-	-	-	-
POS4907	1.05508e+06	1.62505e+06	196487	1.69332e+06	221012	3.55418e+07	4.39654e+07	66521.5	961929	119981	940813	1.58499e+06	6.72212e+06	7.93994e+06	0.240212	0.897689	0.993504	0.104854	TG(16:0e_9:0_9:0)	TG	C37 H72 O5 Na1	11.985	619.527	--	--	-	-	-	-
POS315	2.84255e+06	2.95855e+06	3.07312e+06	7.02057e+06	3.05902e+06	4.87895e+06	5.08246e+06	2.54471e+06	2.68319e+06	2.67299e+06	4.2609e+06	4.69003e+06	3.97213e+06	3.65571e+06	-0.119758	0.711089	0.954183	0.104693	Cer(m17:0_21:2)	Cer	C38 H74 O2 N1	11.3716	576.571	--	--	-	-	-	-
POS2603	193622	315962	7258.84	259975	68420	645372	321341	341634	187788	201847	140969	206439	248435	233336	-0.0904566	0.88052	0.98782	0.104522	Hex1Cer(d44:1+O)	Hex1Cer	C50 H98 O9 N1	12.696	856.724	--	--	-	-	-	-
POS260	265031	97235.8	172559	26523.4	169196	29699	65344.6	209485	7965.93	223878	3831	61451.7	126708	95326.1	-0.410559	0.581324	0.954183	0.103981	Cer(d45:4)	Cer	C45 H84 O3 N1	13.77	686.645	--	--	-	-	-	-
POS5119	33930.9	106865	83546.9	522359	86242.4	157894	352935	76578.5	195779	16231.7	174529	373579	165140	198272	0.263794	0.731434	0.954183	0.103736	TG(16:0e_10:1_10:4)	TG	C39 H67 O5	13.793	615.498	--	--	-	-	-	-
POS5705	20073.9	39579.4	20187.4	70815.5	20478.1	102193	112735	22972.4	24427.5	1227.85	177533	123592	45554.6	77081.3	0.758783	0.348225	0.954183	0.103609	TG(18:1e_12:4_14:1)	TG	C47 H81 O5	12.134	725.608	--	--	-	-	-	-
POS3645	9381.46	153571	123284	17257.1	126489	9249.73	312020	98442	104651	105404	5640.88	211197	73205.4	139559	0.930852	0.227738	0.954183	0.103496	PC(42:5)	PC	C50 H91 O8 N1 P1	9.61849	864.648	-	HMDB0013451	-	-	-	-
POS6441	1.29019e+06	654793	914457	552395	954633	1.72342e+06	976817	874686	908267	890199	1.42086e+06	1.46073e+06	1.01498e+06	1.08859e+06	0.101011	0.732351	0.954183	0.103349	TG(18:0_14:0_18:1)	TG	C53 H101 O6	14.8062	833.759	--	--	-	-	-	-
POS451	16584.6	40849.7	512692	139455	205135	32406.7	19320.2	685802	401343	291830	8537.46	12786.3	157854	236603	0.583881	0.576813	0.954183	0.103154	Co(Q8)	Co	C49 H75 O4	12.2661	727.566	--	--	-	-	-	-
POS2651	950064	1.6633e+06	9403.67	1.58755e+06	13403.6	3.07673e+06	5.25042e+06	10744.7	9551.16	7613.47	1.27177e+06	3.40552e+06	1.21674e+06	1.65927e+06	0.447524	0.672747	0.954183	0.102951	Hex1Cer(m19:0_23:2)	Hex1Cer	C48 H92 O7 N1	12.4215	794.687	--	--	-	-	-	-
POS11	86092.3	9388.97	93292.8	110103	85842.3	94140.8	21945.3	33864.1	35175.7	34636.1	18571.9	4604.51	79810.1	24799.6	-1.68625	0.00500687	0.527232	0.102728	AcCa(17:1)	AcCa	C24 H46 O4 N1	1.452	412.342	--	--	-	-	-	-
POS2648	245104	538546	7315.2	4.39102e+06	17720.8	3.48935e+06	969673	9575.37	11331.7	2218.6	4.22182e+06	1.1923e+06	1.44818e+06	1.06782e+06	-0.43957	0.722675	0.954183	0.102727	Hex1Cer(m20:0_22:1)	Hex1Cer	C48 H94 O7 N1	12.4286	796.702	--	--	-	-	-	-
POS5355	29879.8	20441.9	13394.3	34958.4	13501.8	29888.9	33908.7	12793.9	13448.1	13335	213437	57243.1	23677.5	57360.9	1.27655	0.320757	0.954183	0.102352	TG(40:6e)	TG	C43 H73 O5	9.955	669.545	--	--	-	-	-	-
POS4410	103946	6325.09	141255	65293.5	3290.45	55836.7	36062.2	163948	173638	173172	126756	65099	62657.8	123113	0.974411	0.0952933	0.954183	0.101973	PS(18:0_22:4)	PS	C46 H83 O10 N1 P1	8.44122	840.575	--	--	-	-	-	-
POS3125	321647	103759	855876	521368	1261.17	408521	963884	6185.9	4557	4859.17	278179	906512	368739	360696	-0.0318149	0.972176	0.997663	0.101921	PC(10:0e_6:0)	PC	C24 H50 O7 N1 P1 Na1	1.61214	518.322	--	--	-	-	-	-
POS4810	586030	1.18526e+06	43856.1	3.08416e+06	14378.6	2.5052e+06	2.52698e+06	26468.8	13319.7	4448.24	2.5514e+06	2.23574e+06	1.23648e+06	1.22639e+06	-0.011819	0.989643	0.999515	0.101438	TG(4:0_11:1_15:0)	TG	C33 H60 O6 Na1	9.88548	575.428	--	--	-	-	-	-
POS186	122816	91608.4	280809	170304	284359	120511	176473	288190	304947	304420	85271.1	143416	178401	217120	0.283364	0.472295	0.954183	0.10131	Cer(d40:3)	Cer	C40 H76 O3 N1	11.771	618.582	--	--	-	-	-	-
POS653	121668	208031	107517	189078	109626	239135	139995	121839	129252	129268	58044.8	177194	162509	125932	-0.367876	0.221518	0.954183	0.101213	DG(17:1_10:0)	DG	C30 H56 O5 Na1	7.1638	519.402	--	--	-	-	-	-
POS4869	619344	1.16301e+06	43747.1	3.09589e+06	14340.8	2.49856e+06	2.52717e+06	26475.8	26517.8	4417.16	2.55904e+06	2.23897e+06	1.23915e+06	1.23043e+06	-0.0101846	0.991046	0.999515	0.100842	TG(15:0_6:0_11:4)	TG	C35 H59 O6	9.88519	575.431	--	--	-	-	-	-
POS2618	21375.4	4414.46	135180	4314.95	127828	15561.2	31007.2	123611	132379	133696	50062.8	22541.6	51445.6	82216.3	0.676378	0.379286	0.954183	0.10021	Hex1Cer(d44:7)	Hex1Cer	C50 H86 O8 N1	9.631	828.635	--	--	-	-	-	-
POS3752	5995.14	269978	433973	275990	439500	311399	40098.7	445230	475601	479915	359174	20288.9	289472	303385	0.0677221	0.901226	0.995468	0.100115	PE(16:1p_6:0)	PE	C27 H53 O7 N1 P1	2.53996	534.355	--	--	-	-	-	-
POS3671	39710.2	3182.53	126413	38484.5	126518	19715.7	38634.9	127621	136752	138428	45031.6	47612.3	59004	89013.4	0.593211	0.340345	0.954183	0.0999767	PE(10:0p_6:0)	PE	C21 H43 O7 N1 P1	1.30797	452.277	--	--	-	-	-	-
POS4199	247055	76835	3086.57	224168	18882.5	175510	306727	218499	233062	234689	218850	241774	124256	242267	0.963281	0.025853	0.869608	0.0996915	PE(42:8e)	PE	C47 H80 O7 N1 P1 Na1	10.5583	824.556	--	--	-	-	-	-
POS7456	480501	652567	470513	740499	2250.12	357356	936383	336585	353954	352106	65814.1	666244	450614	451848	0.00394329	0.994117	0.999515	0.0994895	TG(20:3e_16:0_18:1)	TG	C57 H105 O5	15.5571	869.796	--	--	-	-	-	-
POS4863	288850	474487	326305	627247	670260	585054	264429	518446	961296	136028	173547	278144	495367	388648	-0.350034	0.471518	0.954183	0.0992499	TG(12:0e_6:0_14:3)	TG	C35 H63 O5	12.9022	563.467	--	--	-	-	-	-
POS6453	2181.93	109517	729703	525641	1.18906e+06	956269	66009.2	691085	463128	541429	662769	68859.5	585396	415547	-0.494402	0.463646	0.954183	0.0991133	TG(16:0_16:0_18:1)	TG	C53 H101 O6	17.6939	833.759	--	--	-	-	-	-
POS3451	783909	31825.1	488497	321456	488559	364333	249978	360442	377741	374304	392320	238960	413096	332291	-0.314032	0.458011	0.954183	0.0991018	PC(22:5_14:1)	PC	C44 H77 O8 N1 P1	7.489	778.538	--	--	-	-	-	-
POS2237	184224	31874.9	35023.6	72229.6	13806.5	114841	45494	18444	19162.4	57449	59605.5	96137.8	75333.2	49382.1	-0.609297	0.389507	0.954183	0.098919	DG(38:2e)	DG	C41 H78 O4 Na1	9.233	657.579	--	--	-	-	-	-
POS7898	555973	1.58139e+06	274297	1.75845e+06	391373	1.80227e+06	970483	175364	265932	54134.4	1.00584e+06	2.14285e+06	1.06062e+06	769100	-0.463671	0.519825	0.954183	0.0986714	TG(18:1_17:1_22:5)	TG	C60 H106 O6 N1	15.8268	936.801	--	--	-	-	-	-
POS4073	12596.9	4146.04	272789	111930	269648	9689.01	66446.6	232735	243284	239883	16281	16653.5	113466	135881	0.260073	0.756003	0.955562	0.0986536	PE(20:0e_19:1)	PE	C44 H88 O7 N1 P1 Na1	11.4856	796.619	--	--	-	-	-	-
POS8329	401011	427072	367990	563547	369952	555160	593606	365723	388506	389570	609723	570542	447455	486279	0.12004	0.530814	0.954183	0.0981053	WE(17:1_14:0)	WE	H61 C31 O2	7.362	465.467	--	--	-	-	-	-
POS5150	88447.4	299985	44252.3	213848	45216.3	201241	211184	45853.3	48795.1	1325.03	39922.5	268162	148832	102540	-0.537491	0.4712	0.954183	0.098052	TG(4:0_12:3_21:1)	TG	C40 H69 O6	7.94604	645.509	--	--	-	-	-	-
POS5151	8330.5	1726.99	67849.5	5637.19	86261.8	42263.4	27756.6	145609	187206	34435.1	45785.8	35391	35344.9	79363.9	1.16698	0.195468	0.954183	0.0976916	TG(37:4)	TG	C40 H69 O6	11.8473	645.509	--	--	-	-	-	-
POS2900	165029	5313.09	205080	26541.8	203439	18219.4	130866	181778	192015	191479	86574.9	119079	103937	150299	0.532121	0.311576	0.954183	0.097524	LPE(20:1e)	LPE	C25 H53 O6 N1 P1	2.00198	494.361	--	--	-	-	-	-
POS8385	62692	146652	4041.93	300416	71613.2	364238	316617	66970	70989.3	2419.61	446932	282065	158275	197666	0.320625	0.679922	0.954183	0.0974656	ZyE(26:6)	ZyE	C53 H86 O2 N1	12.473	768.665	--	--	-	-	-	-
POS195	40653.1	149694	251275	417895	246823	128304	270803	209817	222421	222753	104584	240020	205774	211733	0.0411845	0.9203	0.996409	0.0973698	Cer(d18:1_23:0)	Cer	C41 H82 O3 N1	12.2609	636.629	--	--	-	-	-	-
POS4315	586394	942208	824310	467860	878042	604885	922108	917589	960967	950037	584123	734622	717283	844908	0.23625	0.227668	0.954183	0.0972398	PIP2(22:0)	PIP2	C31 H65 O19 N1 P3	16.0233	848.336	--	--	-	-	-	-
POS5689	1.75175e+06	5.7705e+06	1.08194e+06	8.64923e+06	1.08052e+06	7.14017e+06	6.96514e+06	887022	14497	8920.61	8.41879e+06	7.0262e+06	4.24569e+06	3.88676e+06	-0.127429	0.869131	0.987279	0.0971044	TG(16:0_14:0_14:3)	TG	C47 H88 O6 N1	14.2246	762.661	--	--	-	-	-	-
POS2744	362424	14798	587945	195934	600897	57544.6	237195	558704	584486	576978	103432	141075	303257	366978	0.275153	0.660256	0.954183	0.0970054	Hex1Cer(t43:4)	Hex1Cer	C49 H90 O9 N1	11.4635	836.661	--	--	-	-	-	-
POS3820	197982	43747.3	135077	125829	137753	122608	169464	148240	157705	158306	226344	140948	127166	166834	0.391703	0.12552	0.954183	0.0966484	PE(16:1p_17:1)	PE	C38 H73 O7 N1 P1	8.287	686.512	--	--	-	-	-	-
POS5	134714	32020.9	66422.6	105344	68582.7	85410.2	42755.5	77048.5	81304.1	80866.7	25168.2	41163.1	82082.4	58051	-0.499751	0.201727	0.954183	0.0965685	AcCa(15:0)	AcCa	C22 H44 O4 N1	1.322	386.326	--	--	-	-	-	-
POS4196	155322	948778	1.36261e+06	218698	1.35184e+06	71626.5	452516	1.214e+06	1.28468e+06	1.2836e+06	84503.7	290631	684813	768321	0.166	0.80839	0.971537	0.0962605	PE(42:7e)	PE	C47 H83 O7 N1 P1	10.1412	804.59	--	--	-	-	-	-
POS7837	1.43988e+06	3.51122e+06	2.27145e+06	6.24417e+06	16942.9	5.49075e+06	4.23977e+06	2.31155e+06	2.44569e+06	2.442e+06	4.15959e+06	3.93574e+06	3.1624e+06	3.25572e+06	0.0419568	0.931015	0.996801	0.0960831	TG(16:2e_18:1_22:5)	TG	C59 H101 O5	15.4116	889.764	--	--	-	-	-	-
POS242	19830.7	6152.51	73917.8	224.046	72489.3	14816.2	88770.4	69810.3	73358.2	72626.1	18761.8	43264.2	31238.4	61098.5	0.967815	0.110953	0.954183	0.0960249	Cer(d19:0_24:1)	Cer	C43 H86 O3 N1	13.1484	664.66	--	--	-	-	-	-
POS8390	128216	383451	217344	441979	216712	781139	599547	175865	185600	185143	678014	497174	361473	386890	0.0980352	0.854475	0.985507	0.0957516	ZyE(28:6)	ZyE	C55 H90 O2 N1	13.5798	796.697	--	--	-	-	-	-
POS7631	105107	125040	117878	14254	108329	104756	84986.7	163609	312600	159684	137225	136788	95894	165815	0.790066	0.078162	0.954183	0.0956998	TG(20:4e_17:0_18:4)	TG	C58 H98 O5 Na1	5.9757	897.731	--	--	-	-	-	-
POS2125	494774	851828	412694	1.26202e+06	422956	1.0209e+06	1.20172e+06	420598	443045	245137	984670	1.41375e+06	744196	784820	0.0766787	0.870929	0.987279	0.0954758	DG(16:0_20:5)	DG	C39 H70 O5 N1	9.25303	632.525	--	--	-	-	-	-
POS5074	16445	24874.8	673835	72280.1	29113.6	74952	110415	820267	109616	99758.7	84535.4	75717.4	148583	216718	0.544548	0.680069	0.954183	0.0954518	TG(20:0_6:0_10:3)	TG	C39 H69 O6	11.8931	633.509	--	--	-	-	-	-
POS2805	25706.3	26677.3	22589.1	39205.3	79076.4	24884.4	23755.2	141468	148456	80852.7	76955	28655.9	36356.5	83357	1.19709	0.073388	0.954183	0.0951107	LPC(18:2e)	LPC	C26 H53 O6 N1 P1	5.6266	506.361	--	--	-	-	-	-
POS5017	35187.9	53579.7	1525.2	74582.1	73287.2	132518	191676	72223.5	76471.9	76369.8	55696.3	168687	61779.9	106854	0.790433	0.159557	0.954183	0.0950218	TG(12:0e_6:0_18:0)	TG	C39 H77 O5	13.152	625.577	--	--	-	-	-	-
POS2868	17676.2	886.821	47013.6	78825	15618.8	5842.43	9882.02	145725	159135	170404	22147.2	19720.4	27643.8	87835.5	1.66785	0.107241	0.954183	0.0949608	LPE(16:0)	LPE	C21 H45 O7 N1 P1	5.04679	454.293	53862-35-4	HMDB0011503	-	-	-	-
POS8065	66746.7	167988	140852	143001	130210	61309.3	112357	106867	117465	122560	228808	141753	118351	138302	0.224747	0.459557	0.954183	0.0948675	TG(18:0_20:5_22:0)	TG	C63 H113 O6	17.351	965.853	--	--	-	-	-	-
POS4706	244757	2388.43	245637	283896	242829	327655	258741	275326	298759	306149	327052	99502.4	224527	260921	0.216725	0.540225	0.954183	0.0948288	ST(t18:0_18:0)+H-H2O	ST	C42 H82 O11 N1 S1	7.4217	808.56	--	--	-	-	-	-
POS33	1.24697e+06	7059.91	604797	432610	607375	630469	542827	601994	636851	635567	636993	318070	588213	562051	-0.0656395	0.88139	0.98782	0.0948034	CL(78:6)	CL	C87 H159 O17 P2	8.01548	1538.1	--	--	-	-	-	-
POS3153	19882.7	45697.3	289736	25686.2	145354	11938.9	3781.68	319357	118170	172760	57386.8	67766.5	89715.7	123204	0.457612	0.611927	0.954183	0.0945396	PC(29:0e)	PC	C37 H77 O7 N1 P1	12.3376	678.543	--	--	-	-	-	-
POS2323	198158	540774	5726.46	756532	228750	667995	506067	7887.77	212727	39739.5	1.02191e+06	737141	399656	420912	0.0747595	0.919821	0.996409	0.0943163	DG(39:1e)	DG	C42 H82 O4 Na1	16.9768	673.611	--	--	-	-	-	-
POS4161	402799	74122.8	736000	439878	742366	285223	372082	10697	769556	769443	289735	271145	446731	413776	-0.110556	0.843242	0.983214	0.0942103	PE(18:1p_22:6)	PE	C45 H77 O7 N1 P1	8.45036	774.543	--	--	-	-	-	-
POS1863	298819	53162.8	12655.5	260554	46934	258532	136314	96360.3	7582.02	102118	211341	145494	155110	116535	-0.412525	0.533925	0.954183	0.0939322	DG(35:3e)	DG	C38 H70 O4 Na1	7.18274	613.517	--	--	-	-	-	-
POS2489	758162	807954	287513	1.0059e+06	308521	633777	243649	347466	359836	351232	733730	1.13011e+06	633638	527671	-0.264021	0.572173	0.954183	0.093731	Hex1Cer(d23:2_16:0+O)	Hex1Cer	C45 H89 O9 N2	12.0863	801.656	--	--	-	-	-	-
POS414	3870.78	18242.3	28523.6	10559.3	29489.2	15643.9	25588.4	33621.3	35788.8	35941.9	17196.2	64198.7	17721.5	35389.2	0.997809	0.0439264	0.954183	0.0934207	Cer(t18:1_25:3)	Cer	C43 H80 O4 N1	12.686	674.608	--	--	-	-	-	-
POS7986	348755	218863	310473	129294	122712	201723	289650	93721.5	392089	278427	187593	51254.7	221970	215456	-0.0429718	0.921921	0.99651	0.0934132	TG(18:0_18:0_22:5)	TG	C61 H109 O6	17.1637	937.822	--	--	-	-	-	-
POS8197	235920	73688.7	249168	193592	238358	288969	100193	101085	103604	100563	29063.9	262452	213283	116160	-0.876651	0.0514973	0.954183	0.0932076	TG(30:1_18:0_22:5)	TG	C73 H131 O6	17.2477	1103.99	--	--	-	-	-	-
POS8364	138377	82003.5	7481.45	97439.9	2612.75	96437.7	199094	1905.92	4521.19	741.423	79866.9	512248	70725.5	133063	0.911808	0.480336	0.954183	0.0931892	WE(19:4_17:4)	WE	H57 C36 O2	7.007	521.435	--	--	-	-	-	-
POS2853	28853.9	60474.6	69949.2	72933.8	61845.8	85054.8	5643.49	266044	99786.7	137239	110869	72865	63185.4	115408	0.86908	0.178619	0.954183	0.0931418	LPC(30:0)	LPC	C38 H78 O7 N1 P1 Na1	12.9515	714.541	--	--	-	-	-	-
POS3711	42851.9	295508	381487	19703.9	386137	14243.1	396964	383612	406403	406352	37815.2	69898.6	189989	283508	0.577475	0.391364	0.954183	0.0924222	PE(14:0e_6:0)	PE	C25 H53 O7 N1 P1	3.18141	510.355	--	--	-	-	-	-
POS2541	0.143744	4566.38	17615.4	66652.9	19682.6	242051	244207	7342.82	2679.64	217479	0.162939	179828	58428.1	108589	0.894151	0.430507	0.954183	0.091984	Hex1Cer(d18:0_24:0+O)	Hex1Cer	C48 H96 O9 N1	10.6202	830.708	--	--	-	-	-	-
POS6183	229012	412138	7518.84	930980	22030.3	685703	365720	12788.9	55450.8	175714	1.33268e+06	468683	381230	401839	0.0759545	0.936054	0.996801	0.0917976	TG(16:0_16:1_16:1)	TG	C51 H94 O6 Na1	12.2512	825.694	--	--	-	-	-	-
POS2595	967941	8.15454e+06	682489	5.5224e+06	731586	241660	5.84987e+06	207578	556235	232904	280338	9.04489e+06	2.71677e+06	2.6953e+06	-0.0114451	0.991901	0.999515	0.0916689	Hex1Cer(d18:1_25:1)	Hex1Cer	C49 H94 O8 N1	15.8025	824.697	--	--	-	-	-	-
POS4327	918135	2.17265e+06	1.12735e+06	1.6014e+06	1.14383e+06	1.63548e+06	1.63914e+06	1.15708e+06	1.23373e+06	1.24242e+06	1.41725e+06	1.5084e+06	1.43314e+06	1.36634e+06	-0.0688686	0.748506	0.955083	0.0911846	PIP2(28:5)	PIP2	C37 H64 O19 N0 P3	16.6557	905.325	--	--	-	-	-	-
POS8446	366557	278458	342943	319268	360546	120447	105019	468695	488122	477942	401823	286915	298036	371419	0.317561	0.333509	0.954183	0.0911417	ZyE(36:5)	ZyE	C63 H108 O2 N1	15.3092	910.837	--	--	-	-	-	-
POS4306	27783.2	301227	232493	122218	230278	112285	32295.6	159678	167884	167013	68867.8	18699.4	171047	102406	-0.740092	0.200856	0.954183	0.0910736	PI(53:1)	PI	C62 H123 O13 N1 P1	8.728	1120.87	--	--	-	-	-	-
POS3862	683054	217083	459109	691999	471737	706544	628735	438733	461465	458357	995272	461430	538254	573999	0.0927597	0.769889	0.958483	0.0906215	PE(14:0p_20:4)	PE	C39 H71 O7 N1 P1	7.51996	696.496	--	--	-	-	-	-
POS2457	191698	418472	171401	527088	185906	301351	553656	259546	273658	271797	289079	587846	299319	372597	0.31593	0.417972	0.954183	0.0904614	Hex1Cer(d36:2+O)	Hex1Cer	C42 H83 O9 N2	11.4867	759.609	--	--	-	-	-	-
POS4184	204800	384012	687678	633319	632800	63450.8	140254	253826	265558	263535	267168	111945	434343	217047	-1.00083	0.0758522	0.954183	0.0903725	PE(18:1p_24:2)	PE	C47 H89 O7 N1 P1	12.0026	810.637	--	--	-	-	-	-
POS1100	773272	2.9937e+06	475179	4.52082e+06	288008	4.75643e+06	1.29927e+06	311881	215941	74682.3	4.46402e+06	3.00514e+06	2.30123e+06	1.56182e+06	-0.559179	0.522333	0.954183	0.0902934	DG(31:3e)	DG	C34 H63 O4	13.8619	535.472	--	--	-	-	-	-
POS4598	312341	870791	54547.3	1.27759e+06	16182.9	1.53357e+06	818585	246560	207451	128772	1.7611e+06	1.1248e+06	677503	714544	0.0767957	0.92294	0.99651	0.0899472	SM(t40:0)	SM	C45 H94 O7 N2 P1	14.9226	805.679	--	--	-	-	-	-
POS3124	73285.9	48760.7	317277	2.24753e+06	137305	81905.1	217791	133445	18660.3	906.705	133270	244758	484344	124805	-1.95635	0.337879	0.954183	0.0897873	PC(8:0e_6:0)	PC	C22 H47 O7 N1 P1	1.183	468.308	--	--	-	-	-	-
POS7262	351558	165530	227315	225333	380590	757993	561493	233023	335557	461473	203094	655863	351386	408417	0.216986	0.631077	0.954183	0.0897237	TG(18:3_14:3_22:5)	TG	C57 H92 O6 N1	16.7575	886.692	--	--	-	-	-	-
POS8367	550390	328824	1493.96	596684	565.054	455581	529456	1289.09	1151.15	205968	514913	474826	322256	287934	-0.162471	0.822649	0.975668	0.0896052	WE(22:6_19:4)	WE	H66 C41 O2 N1	10.226	604.509	--	--	-	-	-	-
POS5117	147338	288035	20888.1	228481	95205.8	255618	158798	195579	219186	6894.1	139814	217191	172594	156244	-0.143587	0.764731	0.957855	0.0895958	TG(4:0_10:3_22:2)	TG	C39 H65 O6	10.652	629.478	--	--	-	-	-	-
POS1079	288523	492072	265942	984852	9469.25	844038	654221	5039.03	216812	214439	942542	907261	480816	490052	0.0274512	0.967682	0.997663	0.0895892	DG(31:2e)	DG	C34 H64 O4 Na1	15.2359	559.47	--	--	-	-	-	-
POS4978	201449	364150	145575	339943	147305	345126	194943	147581	156337	156283	167681	391962	257258	202464	-0.345547	0.360578	0.954183	0.0892116	TG(35:0)	TG	C38 H72 O6 Na1	7.8802	647.522	-	HMDB0109536	-	-	-	-
POS404	2196.24	1397.85	13270.7	10600.3	13333.4	12979.1	40501.3	15437.6	16557.8	16746.1	41692.6	19975.5	8962.94	25151.8	1.48862	0.0158117	0.767586	0.0890803	Cer(t17:1_24:2)	Cer	C41 H78 O4 N1	11.81	648.593	--	--	-	-	-	-
POS6032	1.58693e+06	1.31204e+06	652417	1.27697e+06	563104	973831	2.39053e+06	612494	396340	373906	1.71057e+06	2.36837e+06	1.06088e+06	1.3087e+06	0.302872	0.573974	0.954183	0.0889017	TG(14:1e_11:4_22:5)	TG	C50 H79 O5	14.3529	759.592	--	--	-	-	-	-
POS5143	201341	364403	145499	339734	147240	344966	195030	147626	156391	156344	167764	392462	257197	202603	-0.34422	0.362726	0.954183	0.0889012	TG(37:3)	TG	C40 H71 O6	7.87961	647.525	--	--	-	-	-	-
POS4227	13128.4	19176.6	51617.5	1.49151e+06	51918.6	103494	91867.5	52951.4	56437.6	56783.1	2049.97	90234	288474	58387.3	-2.30471	0.362865	0.954183	0.0888378	PG(19:2e)	PG	C25 H48 O9 N0 P1	1.191	523.303	--	--	-	-	-	-
POS4708	2276.76	699399	664072	114375	676306	8207.93	311679	772200	821443	823728	5809.82	191859	360773	487786	0.43516	0.551699	0.954183	0.0887218	ST(t18:0_22:0)+H-H2O	ST	C46 H90 O11 N1 S1	9.46548	864.623	--	--	-	-	-	-
POS7801	267485	121769	167355	1.56965e+06	262260	522665	201945	238507	179501	242497	996950	567285	485197	404448	-0.262619	0.762646	0.957811	0.0886556	TG(18:1_18:1_20:4)	TG	C59 H103 O6	13.676	907.775	--	--	-	-	-	-
POS2636	850834	2.2452e+06	839939	3.76981e+06	823083	682783	1.12296e+06	613109	644475	640301	1.75826e+06	2.12036e+06	1.53527e+06	1.14991e+06	-0.416974	0.515417	0.954183	0.0886006	Hex1Cer(m19:0_22:0)	Hex1Cer	C47 H94 O7 N1	11.765	784.702	--	--	-	-	-	-
POS6742	577521	144232	4024.04	241723	39581.2	401917	1.06517e+06	11257.2	30159.2	12079.2	896194	438044	234833	408816	0.799817	0.435005	0.954183	0.0884758	TG(16:0e_17:0_18:2)	TG	C54 H102 O5 Na1	15.7973	853.762	--	--	-	-	-	-
POS6771	665336	618963	411340	449412	431825	518485	684808	520357	546489	6944.11	354204	857741	515894	495090	-0.0593813	0.873205	0.98782	0.0884254	TG(19:1_14:4_18:2)	TG	C54 H90 O6 Na1	13.0034	857.663	--	--	-	-	-	-
POS120	66452.6	65040.3	144364	98289.5	135732	84776	95507.6	135858	149265	155242	58934.1	116409	99109.1	118536	0.258237	0.363699	0.954183	0.0883351	Cer(d18:0_18:0+O)	Cer	C36 H74 O4 N1	9.329	584.561	--	--	-	-	-	-
POS4649	70198.5	12516.8	10487.2	4601.2	12274	5214.51	1878.5	2228.54	5472.47	3006	15631	4131.5	19215.4	5391.34	-1.83354	0.217684	0.954183	0.0878956	SPH(d24:0)	SPH	C24 H52 O2 N1	4.821	386.399	--	--	-	-	-	-
POS3326	3.03908e+06	689525	3.04327e+06	1.22168e+06	3.02097e+06	583744	1.0675e+06	2.93393e+06	3.08181e+06	3.05078e+06	1.62951e+06	1.07047e+06	1.93305e+06	2.139e+06	0.146061	0.755431	0.955562	0.0876963	PC(14:1e_20:3)	PC	C42 H79 O7 N1 P1	9.61429	740.559	--	--	-	-	-	-
POS2213	25893.1	164068	135961	28206.5	129923	80355.7	251590	137349	145673	145357	50976.3	144512	94068	145910	0.633299	0.172618	0.954183	0.0872291	DG(18:0_20:0)	DG	C41 H84 O5 N1	14.121	670.634	--	--	-	-	-	-
POS2329	13945.8	35198.6	21856.2	116218	21656.2	63656.8	207124	21254.6	22490.9	22442.9	65292.4	143272	45422	80312.7	0.822238	0.350102	0.954183	0.0872039	DG(19:0_20:4)	DG	C42 H78 O5 N1	11.2051	676.587	--	--	-	-	-	-
POS5394	364703	1.03394e+06	354353	2.35246e+06	358159	1.96187e+06	1.47829e+06	360663	381875	381492	1.88425e+06	1.48001e+06	1.07092e+06	994430	-0.106903	0.871496	0.987279	0.087124	TG(9:0_14:0_18:3)	TG	C44 H82 O6 N1	12.3067	720.614	--	--	-	-	-	-
POS8226	2.47213e+08	54395	1.44906e+08	2.78359e+08	1.47531e+08	2.46445e+08	7.42294e+06	1.42423e+08	1.5649e+08	7.3446e+07	2.67706e+08	2.03807e+08	1.77418e+08	1.41882e+08	-0.322457	0.543705	0.954183	0.0870977	WE(16:0)	WE	H36 C16 O2 N1	1.84447	274.274	--	--	-	-	-	-
POS5054	58119.5	345112	10501.6	576328	14813.4	657414	398166	16609.9	14956.9	3162.69	704309	603747	277048	290159	0.0667056	0.942451	0.997467	0.0867989	TG(8:0_10:0_18:2)	TG	C39 H74 O6 N1	10.6513	652.551	--	--	-	-	-	-
POS8449	1.78834e+07	3.88813e+07	29242	6.70864e+07	69552	6.1522e+07	6.00124e+07	22484.5	35753.5	1.07708e+07	4.46808e+07	5.45346e+07	3.0912e+07	2.83428e+07	-0.125184	0.879974	0.98782	0.0866309	ZyE(36:6)	ZyE	C63 H103 O2	14.493	891.795	--	--	-	-	-	-
POS6164	181448	223763	172547	122426	178605	127069	154850	183660	192862	191039	110580	114124	167643	157853	-0.0868135	0.663669	0.954183	0.0865561	TG(18:3e_10:4_20:5)	TG	C51 H77 O5	3.73579	769.577	--	--	-	-	-	-
POS3530	2.83195e+06	402449	1.64184e+06	1.2973e+06	1.64597e+06	1.60804e+06	1.03115e+06	1.63987e+06	1.74195e+06	1.74624e+06	1.89984e+06	1.07814e+06	1.57126e+06	1.52286e+06	-0.045134	0.893639	0.990276	0.0864837	PC(20:4e_18:0)	PC	C46 H87 O7 N1 P1	9.9572	796.621	--	--	-	-	-	-
POS289	95496.8	94666.6	148242	136478	148949	137085	169234	147612	156110	155743	101035	137747	126819	144580	0.189094	0.236969	0.954183	0.0864173	Cer(m35:1)+H-H2O	Cer	C35 H68 O1 N1	10.6933	518.53	--	--	-	-	-	-
POS7181	5.4275e+06	1.24602e+07	11357.6	1.1523e+07	13459.5	2.10416e+07	1.70609e+07	5511.67	4890.48	4.0169e+06	2.02348e+07	8.0987e+06	8.41286e+06	8.23694e+06	-0.0304866	0.971881	0.997663	0.0862415	TG(18:0e_17:1_18:2)	TG	C56 H104 O5 Na1	14.1953	879.778	--	--	-	-	-	-
POS2206	248226	363940	141605	376294	141918	245748	234667	112746	5402.88	116186	369334	292927	252955	188544	-0.423982	0.372124	0.954183	0.0861869	DG(37:5e)	DG	C40 H71 O4	13.9937	615.535	--	--	-	-	-	-
POS4106	752760	699470	1.13778e+06	86051.7	1.16673e+06	8855.4	260443	1.16542e+06	1.22636e+06	1.21753e+06	778955	129537	641942	796375	0.311004	0.602735	0.954183	0.0861	PE(18:1p_22:1)	PE	C45 H86 O7 N1 P1 Na1	10.4446	806.603	--	--	-	-	-	-
POS8220	117952	214804	225223	1.04705e+06	234292	705539	228983	227283	237196	233570	781446	458005	424143	361080	-0.232231	0.72814	0.954183	0.0859526	TG(30:0_20:4_24:2)	TG	C77 H138 O6 Na1	16.9815	1182.04	--	--	-	-	-	-
POS3725	207774	178184	204321	484908	58967.5	432496	308871	49212.1	290158	115608	486910	425624	261108	279397	0.0976687	0.853253	0.985507	0.0856318	PE(10:0e_10:2)	PE	C25 H48 O7 N1 P1 Na1	1.37631	528.306	--	--	-	-	-	-
POS3762	129271	116696	220526	2302.57	222883	18193.1	34130.9	303134	330845	340618	122547	39856.4	118312	195188	0.722272	0.304792	0.954183	0.085201	PE(8:1e_14:3)	PE	C27 H48 O7 N1 P1 Na1	2.31212	552.306	--	--	-	-	-	-
POS8312	2756.91	5182.63	5508.95	100515	1478.65	136469	108266	6211.41	7633.25	621.535	117613	128445	41985.3	61465.2	0.549886	0.594711	0.954183	0.0850937	WE(2:0_23:3)	WE	H48 C25 O2 N1	4.29729	394.368	--	--	-	-	-	-
POS41	94727.5	25377.8	46193	29252.4	47131.8	11268.6	37229.1	128914	152102	169494	124229	15023.9	42325.2	104499	1.3039	0.0534755	0.954183	0.0849919	CL(82:8)	CL	C91 H163 O17 P2	8.126	1590.14	--	--	-	-	-	-
POS7990	34060.3	378393	130384	277111	134979	65363.8	85857.6	141968	153642	157475	360136	306863	170049	200990	0.241179	0.665255	0.954183	0.0844229	TG(16:2e_20:3_22:0)	TG	C61 H110 O5 Na1	15.0846	945.825	--	--	-	-	-	-
POS4181	635076	48351.2	338496	541115	340398	534430	363501	328964	349029	349613	388835	273924	406311	342311	-0.247277	0.483044	0.954183	0.0838134	PE(42:10e)	PE	C47 H76 O7 N1 P1 Na1	7.8537	820.525	--	--	-	-	-	-
POS4172	183882	854028	857984	466484	860808	34529.1	636370	857869	911091	913159	122144	419205	542953	643306	0.244679	0.627085	0.954183	0.0838126	PE(41:1e)	PE	C46 H92 O7 N1 P1 Na1	11.1101	824.65	--	--	-	-	-	-
POS4586	992279	225251	425091	351331	197232	255359	435543	688543	251492	637603	395605	435515	407757	474050	0.217329	0.643037	0.954183	0.0835799	SM(d20:1_24:2)	SM	C49 H96 O6 N2 P1	16.062	839.7	--	--	-	-	-	-
POS4353	1.6872e+06	160444	1.27688e+06	878914	1.28275e+06	889704	734420	1.26776e+06	1.33857e+06	1.33304e+06	1.44615e+06	600991	1.02931e+06	1.12015e+06	0.122013	0.73194	0.954183	0.0829624	PS(18:0_18:1)	PS	C42 H80 O10 N1 P1 Na1	7.8337	812.541	--	--	-	-	-	-
POS8326	24067.7	104508	72279	160978	73165.3	94253.5	112167	68124.7	72146.2	72169.3	119141	160518	88208.7	100711	0.191228	0.610184	0.954183	0.0828898	WE(15:1_15:2)	WE	H58 C30 O2 N1	7.07027	464.446	--	--	-	-	-	-
POS2413	6318.31	12298.9	151302	28845.6	111072	9847.44	17862	164018	182410	86777.2	4275.84	38616.1	53280.8	82326.6	0.627744	0.485216	0.954183	0.0827926	DG(20:4_22:6)	DG	C45 H68 O5 Na1	8.606	711.496	--	--	-	-	-	-
POS4975	95970.5	92841.9	113672	93430.8	115877	238145	179481	117919	124649	76728.9	165884	214504	124989	146528	0.229367	0.497926	0.954183	0.0827094	TG(6:0_10:4_18:1)	TG	C37 H61 O6	7.19571	601.446	--	--	-	-	-	-
POS4715	486952	128134	247644	554933	236598	351267	626472	213460	230918	4027.42	412489	782606	334255	378329	0.178693	0.750855	0.955562	0.0826533	StE(24:6)	StE	C53 H86 O2 N1	12.807	768.665	--	--	-	-	-	-
POS2328	99442.1	103475	83575.9	101917	81032.8	97517	106642	49035.5	51065.7	50305.2	79523.3	85936.5	94493.3	70418	-0.424268	0.0457049	0.954183	0.0825378	DG(17:0_22:4)	DG	C42 H78 O5 N1	10.5943	676.587	--	--	-	-	-	-
POS2761	2518.54	89298	22065.8	747458	1423.93	138166	24223	20638.7	21335.3	20762.6	125312	9067.46	166822	36889.8	-2.17701	0.302625	0.954183	0.081899	LPA(19:0)	LPA	C22 H46 O7 N0 P1	1.51	453.298	-	HMDB0114766	-	-	-	-
POS2885	473737	57056.1	2.10508e+06	507999	12098.4	291900	1.39503e+06	5341.19	1954.2	2375.26	242444	988883	574645	439338	-0.387341	0.743329	0.954183	0.0817489	LPE(18:1p)	LPE	C23 H47 O6 N1 P1	2.02136	464.314	--	--	-	-	-	-
POS6327	991746	631250	181137	331905	93026	322591	662662	1.05814e+06	669641	596142	411410	518738	425276	652789	0.618219	0.1929	0.954183	0.0814961	TG(20:3e_11:4_18:3)	TG	C52 H83 O5	15.0769	787.624	--	--	-	-	-	-
POS8214	126642	845862	584626	1.58684e+06	583378	1.46575e+06	476135	475136	500208	497598	1.27246e+06	1.04282e+06	865515	710726	-0.284266	0.581186	0.954183	0.0813251	TG(73:7)	TG	C76 H135 O6	17.057	1144.03	--	--	-	-	-	-
POS563	65590.1	96779.2	41973.4	62488	43698.7	131451	87402.3	42288.6	43351.8	860.812	14250.3	102728	73663.4	48480.3	-0.603551	0.2696	0.954183	0.0811574	DG(6:0_18:1)	DG	C27 H50 O5 Na1	5.509	477.355	--	--	-	-	-	-
POS4396	6.09171e+06	1.19012e+06	3.99351e+06	5.08591e+06	3.98758e+06	5.03304e+06	4.70476e+06	3.56858e+06	3.76583e+06	3.752e+06	4.23313e+06	3.78126e+06	4.23031e+06	3.96759e+06	-0.0925002	0.718823	0.954183	0.0807088	PS(28:1_11:3)	PS	C45 H80 O10 N1 P1 Na1	8.023	848.541	--	--	-	-	-	-
POS3758	34293.1	36249.9	45263.2	1272.15	48159.8	26378.1	26868.9	95713.6	105761	110007	66190.8	21765.8	31936	71051.3	1.15368	0.0492456	0.954183	0.080339	PE(8:1e_14:2)	PE	C27 H50 O7 N1 P1 Na1	3.15313	554.322	--	--	-	-	-	-
POS7750	14305.7	96419	72687.3	449471	13987.5	323731	103968	89924.3	40497.3	11365.2	459949	214473	161767	153363	-0.0769689	0.934886	0.996801	0.0802739	TG(20:0e_18:1_18:2)	TG	C59 H114 O5 N1	17.15	916.869	--	--	-	-	-	-
POS1058	250683	139223	3022.53	212295	2945.94	582446	667803	2216.98	1087.09	936.714	383108	621172	198436	279387	0.493594	0.617582	0.954183	0.079961	DG(16:1e_15:0)	DG	C34 H66 O4 Na1	9.59982	561.485	--	--	-	-	-	-
POS8035	464548	459682	653157	450837	655674	580224	571037	657206	700338	704582	484390	392615	544020	585028	0.104845	0.544122	0.954183	0.0798735	TG(18:3e_19:0_22:1)	TG	C62 H114 O5 Na1	15.4778	961.856	--	--	-	-	-	-
POS318	56048.2	94817.2	125588	186209	126581	164691	142656	125716	132933	132611	120917	139149	125656	132330	0.0746672	0.738203	0.954183	0.0798476	Cer(m19:0_20:0)	Cer	C39 H80 O2 N1	12.8431	594.618	--	--	-	-	-	-
POS5820	1.98561e+06	3.69945e+06	651868	4.69426e+06	532674	4.63471e+06	4.43381e+06	753805	368449	505131	5.2482e+06	5.0852e+06	2.69976e+06	2.73243e+06	0.0173541	0.979763	0.997663	0.0797475	TG(18:0_12:0_16:0)	TG	C49 H94 O6 Na1	15.2407	801.694	--	--	-	-	-	-
POS8090	436114	437399	502381	437666	1872.49	573944	601490	554676	591398	595255	518453	414332	398229	545934	0.455127	0.121855	0.954183	0.079598	TG(20:2e_19:0_22:5)	TG	C64 H113 O5	15.475	961.858	--	--	-	-	-	-
POS1825	2.4728e+06	3.38224e+06	2.74674e+06	4.02169e+06	2.78468e+06	3.39416e+06	2.41303e+06	2.65001e+06	2.79534e+06	2.78321e+06	4.32114e+06	3.0526e+06	3.13372e+06	3.00256e+06	-0.0616841	0.724623	0.954183	0.079596	DG(35:1e)	DG	C38 H74 O4 Na1	16.5616	617.548	--	--	-	-	-	-
POS3408	145716	204593	377557	62370.9	353200	160250	936.27	382281	424904	447488	196911	109403	217281	260320	0.260726	0.645958	0.954183	0.0794857	PC(14:1e_22:1)	PC	C44 H87 O7 N1 P1	12.1427	772.621	--	--	-	-	-	-
POS786	1.42681e+06	3.1636e+06	516383	4.41869e+06	264294	4.16551e+06	3.82469e+06	600231	254683	381576	4.96629e+06	3.89482e+06	2.32588e+06	2.32038e+06	-0.00341596	0.996271	0.999515	0.0794132	DG(29:0e)	DG	C32 H64 O4 Na1	14.7081	535.47	--	--	-	-	-	-
POS1564	668319	312763	23118.2	1.31046e+06	21397.5	1.19228e+06	1.49037e+06	77935.5	84889.4	53720.2	522855	1.80883e+06	588056	673100	0.194866	0.833737	0.981732	0.0789387	DG(16:0_18:1)	DG	C37 H70 O5 Na1	11.6846	617.512	--	--	-	-	-	-
POS3636	275897	252990	361003	275346	353193	4475.88	105467	362353	397132	412329	15981.9	18455.2	253817	218620	-0.215368	0.7176	0.954183	0.0785791	PC(28:1_14:2)	PC	C50 H95 O8 N1 P1	11.2382	868.679	--	--	-	-	-	-
POS3436	61940.9	75167.1	1.76604e+06	44043.9	3.65188e+06	6900.64	74103.2	1.16253e+06	1.06082e+06	491404	26635.2	16633.5	934329	472021	-0.985081	0.492217	0.954183	0.0784793	PC(18:3e_18:1)	PC	C44 H83 O7 N1 P1	14.0155	768.59	--	--	-	-	-	-
POS4122	63317.2	896026	1.09638e+06	157992	1.10933e+06	56246.8	381851	1.03544e+06	1.09257e+06	1.08839e+06	13269.7	241194	563215	642118	0.189153	0.79198	0.964668	0.0783252	PE(18:1e_22:3)	PE	C45 H84 O7 N1 P1 Na1	10.1417	804.588	--	--	-	-	-	-
POS5035	129553	227944	125177	330441	436735	327211	240626	793696	1.14153e+06	56704.8	106492	178366	262844	419568	0.6747	0.42345	0.954183	0.0779631	TG(4:0_14:0_18:1)	TG	C39 H72 O6 Na1	12.1854	659.522	--	--	-	-	-	-
POS2812	13725	30752.6	22110.3	16623.8	9724.86	8214.54	29767.8	169268	118460	98191.5	8304.41	32589.9	16858.5	76097	2.17436	0.0444893	0.954183	0.0779489	LPC(20:0)	LPC	C28 H59 O7 N1 P1	7.8737	552.402	108341-80-6	HMDB0010390	C04230	ko00564//Glycerophospholipid metabolism;ko05231//Choline metabolism in cancer	Cancer: overview;Lipid metabolism	Human Diseases;Metabolism
POS4099	2.29447e+06	210801	1.97028e+06	1.77289e+06	1.96225e+06	1.65117e+06	1.36691e+06	1.855e+06	1.96652e+06	1.96779e+06	1.67613e+06	1.10472e+06	1.64364e+06	1.65618e+06	0.0109596	0.970699	0.997663	0.0777063	PE(18:1_22:1)	PE	C45 H87 O8 N1 P1	9.67093	800.616	--	--	-	-	-	-
[truncated: 489 more rows]

## Sheet: POS H VS H-HMB
index	H-1	H-2	H-3	H-4	H-5	H-6	H-HMB-1	H-HMB-2	H-HMB-3	H-HMB-4	H-HMB-5	H-HMB-6	control_mean	case_mean	log2_FC(case_mean/control_mean)	Pvalue	fdr	vip	Compounds	Class	IonFormula	RT	CalcMz	CAS	HMDB	C_ID	Pathway	KEGG_B_class	KEGG_A_class
[truncated: 2,136 more rows]

[truncated: 4 more sheets: POS H VS H-RES-HMB, NEG H VS H-RES, NEG H VS H-HMB, NEG H VS H-RES-HMB]
