# Supplementary material for: Dietary resveratrol and β-Hydroxy-β-Methylbutyric acid enhance flavor and modulate intramuscular fat in Tibetan sheep: insights from transcriptomics and lipidomics
Source: Front Vet Sci. 2025 Sep 3;12:1634086. doi: 10.3389/fvets.2025.1634086 (PMC12440778; doi:10.3389/fvets.2025.1634086)
Supplement: Supplementary file 1 [file Data_Sheet_1.zip › Table S1/Table 5.xlsx]

## Sheet: all.path
KEGG_A_class	KEGG_B_class	Pathway	Count (20)	Pathway ID	Metabolites	C_IDs
Metabolism	Lipid metabolism	Glycerophospholipid metabolism	19	ko00564	POS2764;POS2812;POS2816;POS2829;POS2830;POS2832;POS2843;POS3274;POS3486;POS3650;NEG1090;NEG1096;NEG1126;NEG1128;NEG1132;NEG1140;NEG1149;NEG1151;NEG1154	C04230+C04230+C04230+C04230+C04230+C04230+C04230+C00157+C00157+C00157+C04230+C04230+C04230+C04230+C04230+C04230+C04230+C04230+C04230
Human Diseases	Cancer: overview	Choline metabolism in cancer	19	ko05231	POS2764;POS2812;POS2816;POS2829;POS2830;POS2832;POS2843;POS3274;POS3486;POS3650;NEG1090;NEG1096;NEG1126;NEG1128;NEG1132;NEG1140;NEG1149;NEG1151;NEG1154	C04230+C04230+C04230+C04230+C04230+C04230+C04230+C00157+C00157+C00157+C04230+C04230+C04230+C04230+C04230+C04230+C04230+C04230+C04230
Metabolism	Global and overview maps	Metabolic pathways	4	ko01100	POS3274;POS3486;POS3650;NEG1102	C00157+C00157+C00157+C04317
Metabolism	Lipid metabolism	Arachidonic acid metabolism	3	ko00590	POS3274;POS3486;POS3650	C00157+C00157+C00157
Metabolism	Lipid metabolism	Linoleic acid metabolism	3	ko00591	POS3274;POS3486;POS3650	C00157+C00157+C00157
Metabolism	Lipid metabolism	alpha-Linolenic acid metabolism	3	ko00592	POS3274;POS3486;POS3650	C00157+C00157+C00157
Metabolism	Global and overview maps	Biosynthesis of secondary metabolites	3	ko01110	POS3274;POS3486;POS3650	C00157+C00157+C00157
Organismal Systems	Nervous system	Retrograde endocannabinoid signaling	3	ko04723	POS3274;POS3486;POS3650	C00157+C00157+C00157
Metabolism	Lipid metabolism	Ether lipid metabolism	1	ko00565	NEG1102	C04317
